# Supplementary material for: Protein aggregates encode epigenetic memory of stressful encounters in individual Escherichia coli cells
Source: PLoS Biol. 2018 Aug 28;16(8):e2003853. doi: 10.1371/journal.pbio.2003853 (PMC6112618; doi:10.1371/journal.pbio.2003853)
Supplement: S1 Data — Each tab corresponds to a different figure. (XLSX) [file pbio.2003853.s018.xlsx]

## Sheet: Figure 1
Figure 1B
Distribution of total cellular fluorescence (A.U.)
This distribution was determined by quantifying the fraction of total cellular fluorescence incorporated into fluorescent spots
For each strain, three independent replicates were measured (at least 25 individual cells per replicate), average fractions and standard deviation are reported
IbpA-YFP						IbpA-Venus						IbpA-mVenus						IbpA-mCherry						IbpA-mCer						IbpA-msfgfp
Clone 1		Clone 2		Clone 3		Clone 1		Clone 2		Clone 3		Clone 1		Clone 2		Clone 3		Clone 1		Clone 2		Clone 3		Clone 1		Clone 2		Clone 3		Clone 1		Clone 2		Clone 3
Cells	Spots	Cells	Spots	Cells	Spots	Cells	Spots	Cells	Spots	Cells	Spots	Cells	Spots	Cells	Spots	Cells	Spots	Cells	Spots	Cells	Spots	Cells	Spots	Cells	Spots	Cells	Spots	Cells	Spots	Cells	Spots	Cells	Spots	Cells	Spots
326.16	305.964	423.556	427.975	538.783	530.711	1013.17	10.5097	248.455	239.698	1324.7	1269.39	381.984	296.596	0	315.243	154.888	326.561	429.05	108.746	67.777	110.512	0	35.0434	855.321	462.324	739.096	352.376	9240.44	469.934	No foci could be observed, in none of the replicates,
42.3015	30.4689	223.111	115.212	305.13	4.98616	2653.28	1009.86	292.206	71.6898	299.007	297.963	203.318	319.342	11.8966	334.536	338.146	420.622	214.659	17.2249	143.071	0	215.827	45.8968	915.37	507.172	937.452	756.523	12211	584.404	automatically leading to a 100 % diffuse fluorescence distribution
385.845	349.756	71.9057	4.06115	169.55	149.92	356.381	2482.81	1384.15	198.728	352.825	354.844	343.898	280.268	90.1138	47.9792	629.755	296.274	258.808	39.6255	102.837	64.8356	447.696	72.7987	1656.84	294.405	1404.62	272.968	9175.89	657.43
295.826	99.1115	2.61783	38.7744	2132.19	70.5364	208.806	343.547	1202.02	37.5122	530.719	522.146	517.321	149.385	370.701	449.045	507.297	66.9054	170.947	44.4868	0	124.841	333.786	64.5927	1727.79	738.054	1453.77	5229.74	5514.19	432.354
1885.52	147.339	2172.04	68.1983	734.461	42.7216	740.89	9.57479	599.486	1318.6	746.09	30.6431	176.071	338.808	124.377	606.268	176.516	499.975	107.2	40.1799	118.322	21.1311	164.663	57.8957	1996.13		2091.99	336.524	14007.9	1127.2
937.855	1765.79	304.489	25.8845	1005.27	1996.56	70.4889	169.239	319.651	38.2173	2628.82	296.429	556.846	73.4249	453.239	412.862	211.392	488.915	251.805	43.61	106.518	57.9121	445.697	81.2522	2114.07		1278.01	276.675	7278.69	653.743
343.506	861.275	695.408	56.6598	222.538	592.065	349.288	386.294	130.968	1095.17	200.095	351.939	156.519	251.513	255.426	339.953	299.06		296.674	23.9882	0	11.4548	893.259	54.1305	1318.42		2638.95		9916.58	985.872
311.005	276.235	284.033	2108.34	48.0507	898.264	3360.03	82.3149	1032.26	549.923	212.536	2551.68	243.907	225.983	383.961	101.088	318.105		406.965	58.4113	14.0435	40.9547	431.447	87.2623	1484.97		1729.28		6153.16	372.053
77.4416	215.026	-16.9211	27.9576	69.2406	127.763	1624.92	126.684	1392.92	12.9824	1353.53	133.466	578.477		352.563	164.342	165.909		589.521	56.1618	0	83.4123	885.169	74.1575	3728.16		2378.34		6748.69	551.696
231.724	33.1711	1081.56	343.199	1012.49	16.2191	494.403	108.936	5748.94	182.344	883.415	68.1926	292.194		244.663		323.978		95.7149	61.8923	9.98361	133.183	0	99.0803	2002.3		1302.2		7811.05	986.999
166.604	55.7138	113.706	1.52732	1665.93	46.4819	1306.96	296.988	679.002	67.0106	594.994	152.156	663.348		492.265		555.837		285.14	176.929	274.32	32.2605	193.616	288.281	2993.52		1896.72		7739.69
2162.42	51.0945	265.396	709.933	349.707	785.813	1264.3	2278.65	589.555	7.21155	1207.71	76.8873	528.088		332.106		300.302		150.197	32.3295	127.539	39.1416	699.835	46.4701	1141.53		2308		14734.8
854.912	1990.82	278.476	267.203	1455.26	52.9208	144.934	924.075	485.782	143.64	1878.71	1308.28	228.971		167.535		131.15		232.407	99.3006	128.432	87.6709	276.988	180.042	2174.57		7456.09		8681.85
147.547	751.469	733.605	33.8715	266.976	1387.82	888.149	1565.12	1517.61	995.035	1906.17	10.5705	594.727		49.3497		196.634		47.8745	68.4939	165.669	102.728	85.9973	431.603	1029.69		1789.05		6492.14
213.121	107.668	924.669	1039.31	1325.34	141.636	276.259	314.941	471.939	13.8815	476.678	836.058	527.74		648.558		383.493		213.388	28.6851	1021.21	187.431	94.5948	17.7653			1706		5140.46
538.506	85.1142	1725.76	58.077	2346.84	76.4388	1481.45	130.936	1074.68	1278.18	260.296	542.933	158.237		881.028		265.769		221.673	24.2223	226.031	111.956	273.662	20.8815			1985.48		15712.8
2525.09	381.454	323.64	36.4795	1653.99	58.3206	387.76	1096.01	378.412	5574.71	1616.49	11.1771	291.253		324.098		226.127		570.432	36.9026	673.428	80.2189	183.493	126.734			1723.54		12118.9
911.971	32.8467	312.562	210.15	1083.38	1247.95	2350.4	44.3543	2729.68	614.752	1919.09	1092.09	241.956		588.113		799.686		112.918	87.4733	262.498	58.6156	107.368	15.1593			2198.71
275.325	2129.11	682.437	235.557	540.469	67.6884	1026.58	1238.94	3279.97	137.833	284.859	1833.83			290.681		1322.62		0.006517	208.368	220.66	191.909	264.507	79.4094			581.1
275.432	72.2502	1281.25	628.45	668.548	18.5111	573.724	77.9166	229.278	218.09	1829.24	1836.81			410.365				395.724	36.1571	416.272	175.999	217.001	74.9519			1635.61
2076.12	743.455	168.071	792.706	1440.83	1113.94	950.501	804.204	2403.29	398.514	607.547	216.171			216.405				261.986	30.9714	351.368	135.795	230.258	74.1655			817.579
886.991	69.8401	1308.3	1656.36	1498.21	2094.33	2791.17	196.989	52.5053	1276.86	197.67	179.174			506.025				243.137	57.0832	332.003	50.5201	533.903	34.269			616.334
2885.71	42.6302	571.755	260.554	1828.59	1183.71	442.437	1367.6	325.641	41.481	309.981	102.974			292.55				300.989	24.4076	315.052	97.0194	437.26	91.0466			328.674
330.271	49.2014	420.316	252.976	3253.8	73.4097	1448.5	195.463	619.312	412.278	623.722	124.996			185.04				550.432	127.204	845.462	135.75	559.719	63.8539
821.014	98.3968	2410.46	610.479	2241.07	754.337	759.028	113.914	715.646	933.511	494.53	1537.22			371.721				502.264	65.3214	340.614	118.858	569.347	42.3891
309.044	1951.81	3107.59	1204.12		104.483		2182.9	529.934	143.353	285.745	1822.61			290.143				723.99	136.441	376.376	54.7593	585.829	75.4916
1575.49	3410.43	1176.84	24.2253		361.849		32.4092		122.046	38.3733	162.598							1417.03	139.299	296.052	162.49	552.313	81.7054
373.752	169.967	2776.47	115.363		69.3438		252.756		2587.37		1770.1							489.67	160.131	306.921	250.535	922.355	69.1698
247.084	494.271	461.813	1153.36		48.1746		470.514		2364.16		512.9							815.349	55.3286		83.519	529.715	33.8375
244.81	158.454	525.68	448.77		459.56		118.384		773.905		52.7852							1334.01	183.172		90.4277	569.807	178.739
1394.51	221.126	438.61	31.5692		35.8676		503.685		7.51464		193.012							262.314	223.523		150.511	788.496	111.195
248.989	101.834	341.557	215.693		101.89		733.884		187.096		232.891							1022.43	304.311		55.4906		91.6232
989.752	1303.5		147.365		1106.33		73.6663		2219.39		38.0275							500.407	202.656		128.725		75.945
466.316	182.946		2286.7		1300.49		2791.28		30.2883		74.2991							242.816	423.447		265.465		121.844
118.655	161.368		2718.61		1638.11		214.949		25.4769		424.592								376.605		145.976		150.028
	133.918		134.852		2096.76		72.0703		187.47		448.577								193.425		208.907		171.187
	26.1671		349.307		211.46		1402.1		71.6343		247.688								51.0376		163.923		128.361
	1183.26		450.493		185.083		692.561		461.387		45.2512								342.878		87.2788		124.221
	73.5946		31.9317		2117.62				35.6049										338.633				171.415
	903.401		2603.09						648.283										159.303				298.067
	422.078		300.533						19.6075										93.8133
	47.2039		20.4672						450.802										67.903
			60.0739
			342.636
			342.339
			295.726
Figure 1C
Average number of observed foci per cell
Three independent experiments of at least 100 individual cells per experiment, average numbers and standard deviations are reported
	clone1		clone2		clone3
Strain	# cells	# foci	# cells	# foci	# cells	# foci
IbpA-YFP	126	56	121	49	154	66
IbpA-Venus	147	56	125	63	111	50
IbpA-mVenus	131	33	112	25	112	41
IbpA-mCherry	133	61	168	62	140	51
IbpA-mCer	119	21	120	27	100	22
IbpA-msfGFP	100	0	100	0	100	0
Figure 1D
Cumulative distribution of average cellular mCherry fluorescence (A.U.) of MG1655 pSG1, MG1655 ibpA-yfp pSG1 and MG1655 ibpA-msfgfp pSG1 cells
Three independent experiments of at least 80 cells per experiment, combined in one distribution
MG1655 pSG1	MG1655 ibpA-yfp pSG1	MG1655 ibpA-msfgfp pSG1
123.808	67.5071	52.7548
31.7935	77.7501	70.8651
65.4812	118.411	44.3752
41.1885	71.7847	56.7294
60.2174	108.3	72.2004
57.5231	151.172	73.1915
35.5942	97.7442	59.5847
53.6564	102.692	64.4862
86.8274	137.329	48.4777
87.6464	83.7168	75.5669
83.3932	134.796	48.4795
90.3224	81.0757	78.1717
62.2342	171.767	57.8961
44.8356	142.33	62.1953
62.4305	122.826	49.8353
47.3995	143.586	53.3426
60.8685	101.851	93.2413
105.047	129.563	53.0422
85.0332	120.274	55.7284
62.0516	58.1332	78.3041
79.621	75.1572	106.557
80.5193	86.5547	58.6739
81.5939	161.516	113.484
84.1806	89.4292	56.9342
88.5799	171.047	94.3871
78.0387	142.687	67.0812
133.208	146.234	53.1392
77.8478	143.972	73.5747
76.8761	107.183	91.6083
84.8212	65.063	75.2316
135.656	164.831	49.0403
90.5623	102.156	59.3771
78.6684	886.744	78.3035
74.5437	96.2678	115.206
121	116.601	109.05
72.8991	106.947	107.192
61.7035	118.994	72.0134
92.8689	94.3471	58.6727
76.6439	94.3701	93.8712
150.807	104.278	52.7141
93.0205	117.95	51.0545
96.3295	141.993	69.7632
75.2942	106.027	44.5732
95.8599	135.953	43.9352
105.601	109.54	46.5758
65.7075	111.342	68.6392
48.916	137.896	74.1851
97.0785	175.078	87.9514
113.749	113.24	46.7047
78.1486	99.1079	87.7239
93.6429	115.845	58.9504
95.5248	164.627	35.8978
108.816	143.633	81.6913
135.363	121.644	48.0829
106.407	226.459	88.6723
77.869	89.7687	50.7649
95.6764	264.747	48.2026
97.0281	56.1098	66.9563
83.5645	89.2597	75.2814
84.1324	148.077	95.3758
90.493	176.626	58.5924
123.781	140.348	67.4127
84.859	108.965	38.2182
129.743	77.3013	33.6468
87.4945	140.124	30.5877
111.999	132.678	59.7933
122.605	92.6523	55.8819
90.4685	148.057	99.7365
98.8104	129.694	97.6281
105.088	144.586	65.4733
105.18	143.662	45.8431
74.9447	90.5663	44.3497
118.499	150.25	101.184
130.191	122.026	96.8969
87.2687	118.586	51.9737
86.4184	132.278	58.1505
88.4515	132.333	79.562
84.2882	74.9993	60.479
86.6266	131.172	62.5901
119.742	113.199	74.0326
89.6935	138.534	62.4934
78.2475	154.056	70.0534
81.0515	193.071	66.2102
67.9556	171.434	88.7378
96.6225	194	99.8692
85.8981	93.1295	60.4961
70.0963	118.929	57.7134
103.375	89.5917	84.9503
102.039	157.987	90.0425
104.979	143.803	68.0668
105.5	102.05	124.118
125.485	116.615	55.813
95.3663	146.359	54.8921
119.515	153.432	90.7095
145.151	85.0454	78.0256
49.3897	127.902	100.443
147.194	117	134.596
94.7035	166.422	89.6023
76.8246	194.567	115.948
117.296	112.288	74.8631
85.178	214.855	73.584
83.0051	107.955	73.0565
82.3916	51.3638	45.7728
99.2394	94.863	56.5838
267.016	205.659	62.6228
219.539	162.762	44.3425
70.4233	171.903	140.792
80.4813	135.679	51.2897
120.43	83.5576	80.3843
139.097	74.1208	44.6961
82.0436	88.7094	42.2901
74.1235	87.4191	84.8722
133.311	88.4396	78.5924
76.2762	80.5198	65.1387
141.644	95.5382	53.9716
62.6076	136.959	78.047
133.934	62.7352	61.1214
83.8058	114.539	131.128
113.694	66.0533	127.51
77.0328	120.418	79.7877
109.941	80.87	69.4592
126.574	63.5038	56.4498
119.997	90.518	53.5649
125.069	101.668	67.6408
99.3682	120.712	54.7886
93.3136	103.622	63.4627
107.711	174.291	55.5803
106.346	164.102	51.8374
137.083	278.125	33.2476
136.164	133.995	73.5665
93.2033	102.698	173.6
58.5498	80.314	118.544
65.6167	102.637	11.9708
91.692	106.852	137.529
116.961	72.4422	95.6547
68.1872	153.818	162.892
70.3751	80.1708	112.001
38.4988	65.9692	93.5306
57.455	65.509	131.806
99.1731	90.0035	175.708
117.399	92.1013	138
97.7829	76.0199	107.126
85.6942	49.6581	136.965
103.791	330.766	63.1295
67.852	73.0347	132.978
75.8154	75.6756	111.609
66.7338	103.823	134.092
90.729	104.561	75.457
42.073	113.489	71.4728
84.4953	115.423	144.367
155.199	161.336	83.1752
83.6625	116.275	118.891
61.3471	119.227	97.4954
53.9171	123.352	95.8523
81.943	148.06	71.4183
112.265	88.9475	177.974
158.411	61.1489	171.528
102.272	115.818	69.8696
90.0816	105.948	97.9997
80.5132	98.8923	129.242
87.9079	76.3573	86.0756
83.8714	121.583	81.46
84.84	110.446	124.52
56.7081	139.217	147.301
71.0781	73.5169	107.535
43.8444	119.031	100.468
68.2732	67.2068	155.442
148.944	87.0984	166.445
70.7171	103.281	129.858
82.4828	73.7929	105.062
112.451	0.205918	208.054
131.381	209.764	92.99
47.7847	70.4767	148.46
50.7961	242.912	104.689
115.463	93.4264	165.727
122.803	99.2145	93.9799
178.268	100.783	143.67
182.416	129.541	179.067
89.8748	71.708	80.4621
84.0313	118.739	126.683
88.1468	96.1206	127.141
111.674	84.0821	111.247
88.961	139.805	117.49
72.3213	97.7628	69.7437
109.112	91.0398	188.365
167.13	96.5064	129.631
94.9505	179.3	121.361
117.486	211.877	114.275
101.302	174.288	119.556
87.2939	259.214	125.279
92.1203	82.8253	183.925
94.9148	117.382	78.0342
87.4152	174.868	186.656
56.2933	263.775	202.309
82.4794	136.964	125.258
107.225	117.433	89.3435
66.9756	147.249	81.0263
67.1683	123.401	39.244
48.0004	140.589	54.0512
71.9349	138.391	66.8828
119.966	120.894	165.522
66.3935	156.998	166.821
83.3574	134.214	139.61
63.3609	137.73	117.212
38.9752	144.117	157.241
118.746	151.979	131.424
60.1252	126.939	109.371
73.4653	113.705	163.91
131.409	92.5084	112.422
70.2168	119.321	112.871
135.154	139.664	78.2848
62.9852	162.581	124.347
63.1543	112.089	180.673
41.9707	121.188	100.19
135.271	114.266	187.857
131.177	121.614	136.351
104.267	122.77	110.541
133.277	91.425	88.4313
135.378	216.472	127.099
87.334	210.848	136.793
69.5388	150.821	125.061
49.1591	356.837	152.731
79.6681	114.163	84.2269
102.586	85.7339	110.296
65.7685	114.653	169.668
88.8625	90.319	123.908
72.1889	129.584	128.887
90.0844	103.481	111.353
54.6656	99.3757	142.351
58.822	116.723	118.362
51.7789	143.515	76.0158
81.2361	82.2888	115.396
62.0001	205.211	60.6031
82.1151	125.392	99.1196
31.2011	98.6728	127.552
61.1874	172.939	126.709
115.949	124.468	48.9935
79.6174	101.789	115.507
115.183	175.629	96.4312
39.6002	85.5682	48.0453
77.3318	130.953	102.081
69.429	127.804	96.1415
106.29	124.198	115.551
94.1856	150.332	107.605
97.4919	82.0453	167.019
78.0063	201.303	95.2616
79.3003	213.08	104.848
69.6832	61.0064	97.6557
72.8418	111.344	60.6633
59.6986	159.949	60.8185
34.3202	107.981	90.8174
58.7766	112.38	52.1568
34.839	90.6643	65.8516
63.0912	87.1189	71.3377
132.547	82.4818	54.4931
103.533	107.753	65.2701
77.1845	105.358	67.6076
40.0128	82.3733	83.4226
75.0915	88.628	45.4945
54.4996	105.096	111.527
70.2368	83.9478	47.0614
84.1022	112.627	113.635
63.3602	114.045	57.2347
42.7941	101.852	38.6864
27.8381	703.602	129.403
103.89	81.8701	119.795
97.1054	182.016	179.265
25.9797	175.712	110.527
111.97	74.1827	90.3234
126.495		90.6689
75.8709		104.354
63.8089		84.8339
66.2641		62.2257
107.042		154.367
145.305		81.7578
118.077		60.6316
96.878		59.2675
94.7574		69.3813
81.6194		148.296
99.3998		77.0905
101.58		79.6489
74.1715		110.307
73.6549		92.7571
66.6407		88.5988
106.892		90.3372
59.7337		88.2081
71.0199		108.09
35.5272		74.5117
90.3722		83.1806
102.789		82.2917
91.8047		113.436
71.1358		72.8145
82.5082		78.8542
114.619		108.425
82.2784		105.489
67.5577		113.162
65.9163		97.4601
62.054		112.591
83.946		108.618
78.9862		88.2871
85.9938		81.9385
56.7893		78.3303
112.768		56.0245
47.5044		124.429
104.141		122.643
58.3301		98.5812
47.2204		66.1504
		86.9758
		64.8879
		91.7654
		115.244
		109.208
		135.636
		30.6158
		44.4371
		64.9384
		65.382
		84.9104
		62.2083
		56.3104
		82.6743
		59.0624
		93.004
		43.8858
		41.6304
		49.7717
		77.4016
		110.104
		88.3876
		89.1995
		39.5688
		37.9806
		82.8675
		57.6411
		72.8394
		58.1668
		76.8855
		62.7107
		81.1999
		68.1837
		73.5049
		74.3672
		78.484
		63.6602
		73.0226
		82.9143
		68.3222
		57.0254
		68.5946
		118.192
		151.652
		165.393
		115.793
		143.566
		117.684
		68.6932
		99.4946
		89.194
		91.4077
		83.1046
		83.6564
		118.784
		151.556
		57.954
		90.3683
		89.8543
		77.6473
		109.289
		79.1166
		86.8047
		96.4543
		103.261
		66.8943
		139.27
		77.8494
		82.7471
Figure 1E
Histograms showing the distribution of average cellular GFP fluorescence (A.U.) of control and heat-treated (47 °C, 15 min) MG1655 ibpA-msfgfp cells
Three independent experiments of at least 129 cells per experiment, combined in one distribution
Control	Sub-lethal heat shock
2.56359	1321.5
0.839579	1372.93
6.4207	845.878
15.1502	1039.84
35.381	1003.63
3.96105	1137.22
12.4436	679.267
34.1247	788.046
21.0287	1120.84
58.5586	2110.63
55.9177	1133.91
50.9768	857.216
14.9333	929.807
54.8461	734.632
52.8717	1017.2
109.34	1115.67
111.036	738.093
71.9296	968.747
31.313	1615.73
103.012	499.717
110.777	1781.84
82.6659	822.573
57.1042	1236.21
44.4516	698.832
86.0455	732.988
96.9796	1008.09
81.6829	929.955
31.9329	927.646
47.6382	745.916
62.6042	453.844
87.4249	459.388
78.8645	748.652
54.3592	1187.64
48.2973	678.896
70.7554	510.861
79.1017	209.072
84.295	1379.66
54.5896	1308.55
59.8037	836.808
82.3462	881.859
68.6012	652.613
42.1188	697.04
45.3324	1093.88
57.3898	834.151
62.2307	1374.07
56.7986	678.248
64.2579	983.425
16.2451	677.986
1.82451	909.146
91.6071	1208.23
59.7641	1016.25
45.933	590.58
0.140998	747.239
6.63973	396.894
0.192402	1248.47
10.8421	1243.51
8.99133	1231.3
9.66781	769.472
1.45422	997.444
13.4702	1212.39
61.7553	958.33
70.4318	1244.45
101.412	615.258
89.6816	591.026
101.365	1135.1
103.266	907.905
111.529	1059.07
117.448	1027.21
113.578	906.429
100.958	803.841
77.1664	806.857
90.688	427.096
40.4159	780.126
32.7945	633.798
89.7106	838.745
98.4596	1259.7
79.7196	880.725
92.9005	1101.98
74.8819	818.903
45.3473	1243.66
58.005	1640.22
112.378	1134.2
80.7832	1003.93
99.5709	628.906
85.8251	1086.86
102.669	1094.59
82.4204	1413.93
104.609	527.45
101.019	785.362
56.9613	848.074
116.318	1174.89
98.2089	1075.22
69.3055	1374.43
68.4957	1163.31
96.4143	1264.36
106.821	645.204
112.415	643.079
102.069	1058.59
67.837	596.094
69.5835	1189.27
94.6277	995.499
91.7798	1160.81
45.5009	983.714
100.082	1191.56
101.072	957.987
118.049	851.941
2.26937	988.461
4.55974	946.576
5.33036	600.85
3.62749	1163.48
6.66625	1090.94
14.4009	1247.04
1.89618	1408.76
41.1711	1147.56
20.4562	990.93
55.4166	1337.99
50.0993	954.919
14.6272	1031.25
52.1124	1071.37
81.5906	1111.42
49.7628	862.858
83.7197	935.821
59.1984	766.761
62.8334	759.882
73.8956	308.522
42.835	859.344
82.9083	1122.63
106.096	1080.91
80.203	741.383
84.8639	1087.31
30.0812	396.377
86.0252	1236.99
68.9536	166.294
48.5776	468.014
34.4809	672.339
58.5703	933.8
95.6047	567.384
44.7811	1123.91
55.6171	936.025
109.261	1098.92
104.858	1000.77
40.5638	900.3
67.8943	1163.22
101.023	1011.78
89.611	1563.08
107.652	803.198
73.6345	851.934
93.9081	1160.27
98.8365	1267.95
97.0225	1091.47
84.8213	846.508
58.4705	813.875
75.564	1305.53
47.4841	728.988
75.3095	849.716
88.9263	922.018
85.1073	1070.09
82.0789	505.079
61.6767	1030.73
69.1923	928.45
82.6593	1155.38
33.4446	1141.27
27.5133	1150.78
18.398	1098.27
12.5118	787.695
15.65	1212.04
67.5703	842.379
102.407	820.423
88.2682	194.185
91.5885	1234.24
50.8712	1501.39
52.6411	1420.04
71.8373	516.738
59.5617	929.482
76.1756	1361.51
46.3316	1149.59
73.7818	614.043
37.3639	1523.06
32.0748	1181.13
63.816	1431.4
96.723	1189.27
96.57	1307.41
100.441	1022.76
74.0551	1281.73
57.2456	803.554
86.0383	1292.3
107.831	980.108
99.2069	913.978
87.1743	452.655
101.507	861.138
88.1282	926.404
27.5807	478.462
95.9345	1219.7
129.146	661.583
51.8153	845.907
80.9953	421.426
86.188	616.517
66.3502	855.041
93.1366	1519.26
75.3619	598.193
18.4152	1010.6
73.6639	976.817
68.4231	991.295
85.8042	366.833
38.4904	1021.68
74.9727	1346.66
38.9405	1477.31
98.8553	776.174
86.3536	923.023
70.227	234.468
70.7785	1080.43
72.9613	1271.16
89.9509	949.116
91.0132	994.058
70.1858	516.742
78.6967	926.711
49.6297	470.188
87.3913	791.929
41.5191	1010.07
68.4673	798.199
72.8029	1007.01
60.1946	864.046
64.1522	1145.31
68.7269	1102.25
33.3608	527.019
68.5638	1277.95
42.0145	1346.96
39.9455	1036.87
40.0899	1647.57
50.4727	1040.69
44.3518	804.907
27.8783	932.737
20.332	1491.59
28.6559	1379.16
44.8376	1170.56
34.306	449.458
39.8478	1256.17
72.1188	1045.27
50.8402	810.448
73.9035	1.09419
68.6028	971.075
68.4897	1001.3
76.0453	1087.42
74.0698	838.853
68.8765	789.203
130.182	782.388
110.708	1176.43
96.199	647.339
79.1243	478.529
96.6007	435.06
72.8624	922.345
113.941	1210.84
126.5	561.969
99.2793	731.663
80.4615	635.75
124.33	1268.69
70.3533	582.729
119.864	1414.99
103.917	1596.25
118.216	1137.64
95.0478	648.568
99.765	657.156
103.736	754.926
93.2366	964.384
110.989	865.549
103.807	854.859
85.6254	1340.87
97.6806	856.732
97.919	1009.57
82.8242	611.353
106.686	708.603
110.226	1118.1
70.5755	1305.73
126.42	1259.3
119.283	1041.91
122.708	646.622
143.384	999.627
105.214	931.299
102.91	1355.54
94.8612	1106.35
105.995	1192.89
120.045	1425.2
113.14	705.296
96.9216	1146.4
97.545	482.863
143.185	902.811
92.1269	654.548
98.9042	657.079
115.123	607.593
118.97	818.148
76.6592	690.098
116.138	729.072
55.7017	619.343
37.9653	745.259
44.4585	933.17
97.2033	782.067
86.5339	380.147
106.425	1001.12
110.858	536.426
103.216	496.04
66.0043	1023.31
12.5782	906.208
11.9659	1090.87
18.273	658.902
34.3088	802.318
27.7711	1112.99
22.2192	749.425
29.5977	582.56
25.1699	677.56
28.2499	661.305
63.9995	975.77
26.9519	857.019
53.4481	591.775
40.4704	315.284
56.2995	1128.58
56.2541	878.435
60.5246	499.855
49.0099	621.655
33.8391	1056.8
61.2343	664.536
79.8804	816.216
78.5321	807.303
59.719	1546.2
96.8094	1378.76
100.34	842.223
28.6691	561.106
40.9882	1092.49
85.5948	418.58
49.5596	1062.58
97.5205	709.753
47.8451	1013.61
80.4467	1225.22
82.8442	894.536
89.9762	838.344
103.779	775.864
49.5249	924.061
57.1066	1181.9
84.3963	708.737
68.6143	942.307
73.6875	1442.74
64.4064	704.399
89.7284	1069.5
64.7866	703.132
82.5397	797.459
81.6599	959.581
94.4886	1089.23
79.8621	473.572
90.2806	1272.54
72.3493	773.226
68.5273	1406.68
56.0741	1128.95
74.7654	1153.45
85.8105	1143.8
62.9548	917.112
53.4966	1165.16
73.3431	1153.21
42.5185	1016.68
82.1493	1418.68
43.3717	1360.31
49.9333	1214.12
42.5314	1038.93
48.487	771.846
9.20723	1686.59
36.3031	1046.77
61.8522	507.63
84.0186	612.844
50.4708	528.104
8.74688	289.513
31.1988	1153.87
31.7944	1126.67
37.5052	949.147
27.5952	493.287
47.9817	498.581
52.4292	1149.28
59.1864	1142.07
17.9697	770.409
71.8556	1151.81
64.3474	950.153
66.0771	749.116
33.5948	1118.11
48.6783	1094.38
64.2616	936.543
50.7818	1356.89
81.1794	1410.84
57.4492	1244.69
75.4331	1500.52
70.3131	683.666
80.8513	1377.9
107.738	947.69
86.8702	1286.43
68.3317	951.487
85.9912	603.378
32.7337	1005.82
47.7841	810.594
48.4588	721.435
73.4986	1212.89
84.8856	523.995
58.158	1131.93
89.0975	984.414
93.3759	1175.94
81.8099	731.968
73.946	921.653
78.9437	698.157
72.2391	975.271
43.7033	1041.53
72.7942	693.021
53.6216	626.958
46.4536	1370.48
50.4989	221.324
76.624	538.954
32.1663	216.844
55.656	1166.34
52.8992	891.531
61.2055	398.399
88.3507	1014.62
64.4705	719.008
17.2027	677.066
29.7975	833.023
11.6102	1239.46
4.87127	704.157
38.9773	651.472
45.7695	1270.35
20.3152	917.211
104.13	1058.45
81.4298	1140.7
70.7334	1366.23
64.4955	986.97
40.6006	1244.87
45.3579	921.17
37.9802	1291.71
66.348	529.17
59.9849	1436.23
61.3191	1280.38
67.0124	516.614
24.9594	960.722
69.7955	1055.6
26.3725	1007.77
52.8357	944.311
35.402	1157.03
75.3028	857.582
63.8505	760.766
115.364	586.023
44.7531	579.241
66.7436	897.244
80.1955	794.62
70.8104	577.552
63.9849	904.254
45.2147	964.829
43.4044	940.374
76.6442	760.398
70.1107	923.916
51.7581	1530.39
47.1716	2052.83
88.3272	1029.86
50.5238	1033.86
59.0763	1118.68
42.5542
56.7904
30.0748
4.10806
5.17853
15.1132
3.12159
5.13778
12.4023
13.4255
8.60432
18.1152
52.7844
18.9962
74.0988
56.6969
24.8214
58.3262
27.8719
80.4754
64.3342
23.5069
72.133
78.2907
88.5669
57.628
92.416
108.86
120.684
92.0746
98.025
77.9357
48.2507
90.4677
81.481
93.5012
102.977
69.6886
96.0363
43.6543
40.4785
74.345
54.7176
46.2061
69.0199
80.7934
50.589
30.8338
56.9776
54.7338
47.964
13.6526
25.184
32.7164
113.909
91.0446
76.96
5.70687
52.638
56.9845
46.2455
25.0058
60.543
93.7115
70.082
47.8812
69.6769
63.1417
67.077
70.7478
84.6249
41.5213
66.4676
81.2314
90.5828
107.125
109.075
106.423
50.3716
85.2691
69.4862
93.4238
83.0235
96.423
114.914
69.8038
82.6946
53.4598
33.299
93.589
86.9287
109.989
94.1586
99.0883
54.7717
137.981
109.693
106.14
71.1089
45.7296
46.2028
30.7975
73.4504
25.2961
52.4251
53.8238
55.3627
20.7214
45.4879
39.9571
12.802
23.1947
18.5151
35.4007
22.7244
27.2357
19.7698
24.5376
44.0321
11.6438
100.992
94.2531
52.2799
35.3455
43.6363
53.7109
71.4615
70.3628
15.0841
52.0858
76.6549
96.0164
98.5447
96.5338
98.8434
97.6437
143.347
103.716
126.11
114.785
79.7507
56.9939
118.186
103.264
83.0613
100.641
107.057
97.2851
100.709
65.2177
107.463
120.518
100.738
105.741
83.7878
102.367
59.301
76.6177
88.2286
88.2551
109.586
102.078
92.6284
77.7559
82.7332
63.1646
42.7161
45.4046
77.5104
73.3565
72.2939
70.7199
77.5115
76.9642
100.092
34.9898
37.8975
10.5458
Figure 1G
Binned histograms showing the PA distribution along the relative axial position of MG1655 ibpA-msfgfp cells (n = 641) exposed to a sub-lethal heat shock (47 °C, 15 min).
Relative axial position
0.378513
0.414567
0.435214
0.248746
0.539215
0.678177
0.0385332
0.423297
0.960932
0.0309393
0.923657
0.252853
0.26041
0.512854
0.536782
0.677518
0.991451
0.064889
0.592943
0.918339
1.05586
0.148223
0.192525
0.322579
0.0509268
0.4743
0.405559
0.616126
0.524927
0.0278785
0.599559
0.700657
0.0263858
0.566452
0.703048
0.294398
0.312398
1.04398
0.126494
0.168604
0.245153
0.0600869
0.932959
0.153766
0.38303
0.305728
0.54288
0.842182
0.0423172
0.577634
0.189919
0.529541
0.668991
0.622589
0.0523129
0.614411
0.961043
0.0412614
0.311459
0.536553
0.810601
0.968522
0.903274
0.0351326
0.581883
0.0321718
0.583728
0.952143
0.552734
0.454361
0.963642
0.407812
0.559632
0.486368
0.0721687
0.537632
0.049365
0.619917
0.635707
0.941575
0.0640001
0.656147
0.964794
0.0900027
0.907023
0.1662
0.966932
0.049997
0.567713
0.442218
0.0567653
0.947742
0.0424623
0.520144
0.319418
0.94044
0.0406827
0.155754
0.462829
0.65641
0.949614
0.522103
0.465467
0.0751254
0.27337
0.939973
0.287618
0.916667
0.230333
0.679026
0.968862
0.443752
0.839393
0.329618
0.604268
0.520493
0.061669
0.273928
0.59395
0.568905
0.101719
0.283309
0.939005
0.414325
0.417319
0.0508224
0.0779539
0.574876
0.16467
0.896555
0.0298559
0.449586
0.455037
0.955371
0.0495683
0.557877
0.937226
0.959926
0.992131
0.955994
0.554479
0.470978
0.0470447
0.934649
0.554026
0.30275
0.551948
0.913016
0.0487856
0.278961
0.509648
0.760204
0.0358685
0.344632
0.661942
0.884747
0.210226
0.559644
0.116405
0.898078
0.279301
0.572199
0.998307
0.0418849
0.50172
0.546413
0.553098
0.942917
0.295585
0.566815
0.731946
0.0530302
0.528543
0.582434
0.591639
0.894297
0.426881
0.172535
0.391701
0.552131
0.962998
0.094209
0.93628
0.0325128
0.561506
0.971175
0.321597
0.434627
0.699716
0.0366479
0.486531
0.497839
0.517258
0.351068
0.060341
0.89039
0.0599129
0.461674
0.921209
0.953244
0.978425
0.0487138
0.724053
0.963649
0.0322053
0.45789
0.698994
0.969014
0.208823
0.516725
0.537877
0.711321
0.0470054
0.566607
0.520655
0.57834
0.239631
0.49113
0.990397
0.994379
0.56716
0.692602
0.0456139
0.949672
0.230845
0.961154
0.457941
0.97061
0.300519
0.596049
0.920752
0.0303598
0.452135
0.473295
0.474264
0.968848
0.530314
0.954523
0.198036
0.585484
0.0492692
0.335251
0.365881
0.689735
0.796848
0.0629959
0.0678005
0.465308
0.11431
0.0365141
0.571266
0.1911
0.566965
0.395413
0.0623799
0.527116
0.949094
0.411237
0.285987
0.546587
0.337268
0.562328
0.93717
0.448895
0.293967
0.542438
0.574568
0.620884
0.319099
0.95919
0.360073
0.0626202
0.426523
0.455495
0.085565
0.58333
0.925839
0.0576965
0.396364
0.96115
0.361965
0.560293
0.11099
0.0592287
0.080554
0.442693
0.660748
0.0380639
0.439046
0.806496
0.0533024
0.434065
0.572175
0.452983
0.526934
0.962733
0.238557
0.680412
0.0802119
0.475698
0.491413
0.504191
0.534028
0.815171
0.632733
0.156587
0.651249
0.079591
0.448873
0.519647
0.566404
0.0836859
0.354939
0.960545
0.0661466
0.707385
0.468541
0.466567
0.27304
0.42949
0.944238
0.0727267
0.901534
0.613746
0.00656759
0.925924
0.295616
0.688626
0.964525
0.330395
0.969294
0.17522
0.594566
0.100981
0.471992
0.9512
0.0234691
0.544982
0.548989
0.578927
0.0429483
0.466855
0.700346
0.593946
0.420725
0.791829
0.0436473
0.50357
0.971457
0.0671655
0.757788
0.43241
0.086727
0.945419
0.0508695
0.969846
0.591005
-0.0123942
0.939123
0.571508
0.949398
0.0773765
0.475409
0.993996
0.785517
0.854624
0.888991
0.486582
0.595822
0.0842938
0.52291
0.664369
0.729946
0.761722
0.52513
0.965884
0.44735
0.890685
0.278433
0.0433492
0.915227
0.041502
0.961164
0.544755
0.556858
0.113616
0.559435
0.564947
0.608356
0.1036
0.521296
0.95727
0.185027
0.52374
0.88534
0.0423569
0.881357
0.0435713
0.577233
0.0667423
0.879674
0.0486258
0.538519
0.912948
0.0535465
0.58171
0.295555
0.764329
0.969925
0.0364407
0.458171
0.700402
0.0329008
0.277202
0.427228
0.439031
0.484713
0.485488
0.499188
0.536455
0.0416732
0.666832
0.0900126
0.997055
0.0464178
0.527389
0.95716
0.007695
0.435236
0.569078
0.417152
0.0433808
0.427411
0.736618
0.519417
0.251323
0.281028
0.304563
0.597009
0.955723
0.564564
0.0536133
0.939577
0.532551
0.535969
0.0360408
0.0236433
0.751323
0.298418
0.471329
0.780561
0.203512
0.936929
-0.032487
0.521185
0.924261
0.683371
0.178048
0.580974
0.621767
0.329507
0.741103
0.776715
0.00113043
0.493754
0.0584793
0.509448
0.0389595
0.586846
0.932245
0.466397
0.540678
0.776903
0.0988346
0.920881
0.445412
0.403702
0.411449
0.423006
0.973464
0.46727
0.47666
0.779012
0.637573
0.840087
0.419432
0.0444739
0.8859
0.807483
0.292239
0.568617
0.956356
0.0543678
0.404728
0.964143
0.402568
0.953748
0.0990961
0.0729708
0.713151
0.157863
0.143185
0.926288
0.0697015
0.435451
0.71022
0.23989
0.932625
0.0588352
0.445598
0.378172
0.407856
0.957728
0.0439686
0.464116
0.0407625
0.226473
0.960428
0.790134
0.259468
0.463568
0.402643
0.250484
0.261769
0.304126
0.685928
0.0779707
0.590944
0.0666474
0.985216
0.394432
0.439295
0.44699
0.862783
0.119279
0.962458
0.469076
0.903789
0.171408
0.449776
0.951169
0.615271
0.432953
0.473097
0.0816467
0.30759
0.312504
0.671913
-0.000311459
0.548362
0.966171
0.379855
0.95203
0.0636623
0.266844
0.749031
0.472614
0.0227199
0.801309
0.830678
0.0671874
0.753189
0.0727727
0.327276
0.0491625
0.54435
0.717952
0.203407
0.245017
0.125974
0.503772
0.770469
0.0635815
0.124355
0.146937
0.380185
0.427394
0.449435
0.472612
0.559652
0.0754494
0.892602
0.814246
0.532586
0.799325
0.866579
0.90286
1.02686
0.470685
0.0425577
0.544841
0.548221
0.95925
0.226178
0.039238
0.221414
0.587773
0.434699
0.955273
0.519499
0.819009
0.980992
0.0783242
0.556355
0.0282142
0.461405
0.518467
0.962717
0.429373
0.953523
0.828696
0.0543257
0.538835
0.147075
0.187191
0.949699
0.134504
0.540273
0.169359
0.714793
0.753099
0.0294707
0.290939
0.453824
0.960228
0.440549
0.0513804
0.342927
0.980418
0.0405705
0.390881
0.963421
0.885381
0.189379
0.47003
0.888037
0.0746756
0.679108
0.121221
0.175633
0.37624
Figure 1G
Heat map displaying the distribution of PA localization in 457 cells MG1655 ibpA-msfgfp cells after sub-lethal heat shock
relative x	relative y
0.212359	0.0266999
-0.959361	-0.324028
0.170401	-0.693243
0.96634	-0.335901
-0.988415	-0.252767
-0.973425	0.157587
-0.147704	-0.0703083
-0.866519	-0.858465
-0.982265	-0.240849
-0.0360948	-0.107532
0.505887	-0.341291
-0.353339	-0.0921507
-0.891825	0.314675
0.923078	-0.260585
-0.19601	-0.780845
-0.297965	-0.038189
-0.146458	0.239068
0.0580906	-0.829912
0.948422	-0.549718
-0.300397	-0.179351
-0.0722058	0.0740912
-0.0483564	0.106381
0.959674	0.0591956
-0.206905	-0.735956
-0.126943	0.0255911
0.973274	0.0960796
-0.128128	0.060816
-0.420306	-0.0953558
-0.131401	0.537544
0.703823	0.207466
0.453374	0.026551
-0.925948	0.205836
0.909365	0.373795
-0.163582	-0.546147
0.398778	-0.116318
0.13708	0.741528
-0.704015	-0.244646
-0.0970364	0.730684
0.39443	-0.791394
-0.162325	0.0509408
0.947154	0.356104
-0.643302	-0.59532
0.0539989	0.373479
0.340345	-0.699302
-0.283161	-0.785787
-0.465449	0.0584343
0.935882	0.36201
-0.954266	0.190165
-0.233123	0.770409
-0.664391	-0.643421
-0.0848902	-0.509096
0.957091	0.331345
0.393804	0.308767
0.0283183	-0.145061
-0.252956	-0.066096
0.420661	0.57838
-0.665436	-1.02174
-0.166192	0.966317
-0.94497	0.324734
0.422056	0.0286735
-0.105452	-0.646295
-0.950229	-0.156344
0.0934776	0.640273
0.971173	-0.0706529
0.186407	0.774102
-0.130946	0.710256
0.0314231	-0.668431
0.0882551	0.478767
-0.89108	0.117297
-0.90754	-0.656581
-0.280147	-0.0996835
0.9452	0.172147
-0.491319	0.13652
0.325907	0.930459
-0.0544016	0.393127
-0.947859	0.088942
-0.0782169	-0.675406
-0.938402	0.25932
-0.419372	-0.833812
-0.1451	-0.485527
0.95265	0.196553
-0.455209	-0.161076
-0.957564	0.17961
-0.0099353	-0.71022
0.975272	0.125397
0.386513	-0.42649
-0.920993	0.344859
0.964338	-0.247026
0.720173	-0.381701
0.0752637	-0.7067
-0.330406	0.401996
-0.947533	0.200611
-0.0613001	0.554558
0.06823	0.0964585
-0.577905	0.114172
0.230106	0.954816
-0.0798251	1.69104
-0.959557	-0.179737
0.941138	-0.397224
-0.208284	0.676827
0.558054	-0.436033
-0.362112	-0.789244
-0.972204	-0.105039
0.159608	0.30423
0.570829	0.526216
-0.466363	0.0711677
-0.197694	-0.868824
0.45441	0.82008
-0.145541	-0.227407
0.445929	0.233967
0.857642	-0.163307
-0.9159	-0.525772
0.431368	-0.804924
0.164524	-0.588521
-0.173901	-0.398837
0.886176	-0.282137
-0.953996	0.238911
0.0937317	-0.303348
0.974284	0.0245976
-0.142226	0.724871
0.947051	0.214353
-0.41339	-0.283663
-0.97529	0.361479
0.0598414	-0.039387
-0.952969	0.0112001
0.95542	-0.343107
-0.116258	-0.520155
0.425903	-0.203795
-0.869908	0.898589
-0.0957604	0.439916
-0.544879	0.513344
-0.018936	-0.00356691
0.45073	-0.234253
0.934129	0.0619666
-0.326106	0.4093
0.30688	-0.478832
0.969599	-0.0502344
0.0561909	-0.26818
-0.123343	-0.65653
0.602588	-0.59039
0.81818	0.11886
-0.871236	0.036997
-0.138619	-0.0682827
-0.52962	0.149847
-0.938553	-0.0949863
-0.103263	-0.694709
0.482292	0.353335
0.441956	0.0856617
0.189927	-0.0351212
0.972371	-0.187624
-0.901193	0.0538336
0.674574	-0.634026
-0.890476	-0.0228566
-0.935756	-0.167899
-0.0748406	-0.305234
0.953465	-0.304357
-0.157997	-0.764748
-0.490833	-0.85278
0.426888	-0.775203
0.974369	-0.175078
-0.849132	-0.727133
-0.170475	-0.41519
0.954972	0.142248
0.149462	-0.508375
0.934236	0.25224
-0.124158	0.753238
0.0385874	-0.0202252
0.683186	0.842603
-0.119701	0.696819
-0.994675	0.134288
0.216107	-0.712839
-0.922487	0.356683
0.856999	-0.170082
-0.438207	0.760295
0.122481	-0.766546
0.367782	0.819866
0.826881	-0.105095
-0.907067	-0.462862
-0.0178031	-0.0159816
0.652663	0.991444
-0.0560941	-0.350794
-0.900585	0.580005
0.950785	0.463851
-0.0365577	-0.654921
-0.93433	0.316375
0.0874257	-0.545946
0.919428	0.0782611
0.95599	0.00760465
-0.476497	0.754848
-0.969236	0.158156
-0.987849	-0.170495
-0.436297	0.57767
0.0730282	0.276793
0.970222	0.198545
-0.158374	0.643432
0.93323	-0.205175
-0.0357129	-0.502074
-0.349116	-0.796125
0.77693	0.0274792
-0.914929	0.38313
-0.984585	0.052076
0.0244107	0.740932
0.517496	-0.579032
-0.14798	-0.845537
-0.921899	0.627094
0.945403	-0.365637
-0.988783	-0.109378
0.559894	0.552949
-0.28231	0.0798066
-0.968491	-0.249822
0.0928826	-0.576583
-0.885756	-0.691928
-0.193923	-0.737634
0.402566	-0.11635
-0.967925	-0.426652
0.0688919	0.12212
0.967213	0.154483
-0.0541027	-0.870898
-0.955957	-0.123312
-0.0660359	0.25955
-0.978001	0.176003
-0.130418	0.80087
0.954976	0.336061
-0.701416	1.03344
0.55601	0.852231
0.956521	0.126713
0.935758	0.632998
-0.175625	-0.466547
-0.183877	-0.611915
0.619941	0.615913
0.961816	-0.0474619
-0.409318	0.61517
0.309048	-0.180976
0.930734	0.502714
0.916481	0.497234
0.0714478	0.45117
-0.0893581	-0.800983
-0.524407	0.78604
0.955557	0.0186483
-0.149614	-0.606322
-0.137881	-0.0757494
0.207508	0.722123
0.907769	0.627483
-0.0485957	-0.883504
-0.941705	0.411206
0.224497	-0.917462
-0.231091	0.615576
-0.99574	0.0839506
0.199114	0.659623
-0.108315	0.370493
0.442561	0.40131
-0.138623	-0.734025
-0.930756	-0.0821577
0.347859	-0.0651512
0.121351	-0.837829
-0.134754	0.574269
-0.965886	-0.169284
0.382672	0.145695
0.299997	0.724586
0.921887	-0.204163
0.143266	-0.655836
0.924934	-0.629642
0.202538	-0.630114
-0.963198	0.153732
0.303557	-0.246784
-0.11622	-0.526322
-0.959262	-0.0609335
0.267038	-0.0432352
-0.362778	0.211635
0.105089	0.637075
0.936502	0.334702
[truncated: 497 more rows]

## Sheet: Figure 2
Figure 2A
Average IbpA-msfGFP concentration in MG1655 ibpA-msfgfp populations exposed to the indicated temperatures (15 min), measured immediately after heat treatment.
For each strain, three independent replicates were measured, average fractions and standard deviation are reported
Control			42°C			43°C			44°C			45°C			46°C			47°C			48°C			49°C			50°C
Clone 1	Clone 2	Clone3	Clone 1	Clone 2	Clone3	Clone 1	Clone 2	Clone3	Clone 1	Clone 2	Clone3	Clone 1	Clone 2	Clone3	Clone 1	Clone 2	Clone3	Clone 1	Clone 2	Clone3	Clone 1	Clone 2	Clone3	Clone 1	Clone 2	Clone3	Clone 1	Clone 2	Clone3
12.0731	7.83171	25.2917	4.45801	40.9689	64.7201	47.5232	13.0801	82.0908	16.0164	55.837	230.979	27.5083	281.456	314.562	90.8869	101.304	79.5338	65.6078	435.276	301.1	215.179	301.507	682.014	172.471	72.8139	65.5598	19.7452	67.0758	30.7033
16.4082	16.9377	29.2476	52.8938	35.5562	16.2123	34.6332	67.199	37.1392	47.9238	63.536	100.453	52.2282	58.1865	306.145	151.963	51.8899	107.018	242.484	312.867	207.103	122.441	501.154	272.399	10.7352	70.213	30.4367	42.1096	66.7757	18.796
22.1945	28.3726	29.1417	52.0391	45.1647	55.9049	20.4379	35.1501	57.6686	68.9453	152.053	94.2829	56.0382	63.1436	251.486	90.6379	111.493	157.334	276.781	221.316	168.437	172.405	236.23	192.437	117.464	9.2507	172.545	35.6279	34.5093	49.8607
27.1441	39.1203	28.2217	23.9226	34.3187	42.001	32.3915	201.06	30.4388	115.085	61.2571	90.7098	62.8606	49.5813	402.802	81.1733	81.8662	198.846	201.086	82.835	243.18	704.495	378.996	647.945	102.599	182.016	28.3833	55.3683	47.6876	51.2394
34.125	24.9603	35.7275	39.7771	103.287	72.1312	17.7454	116.149	98.9917	185.33	141.309	166.664	109.272	272.014	75.5991	114.499	85.9026	109.088	122.287	382.739	472.775	321.363	128.585	640.309	183.636	67.2435	150.04	24.4122	50.7205	37.536
28.813	32.3434	36.1431	144.223	37.1346	177.49	39.9225	39.1815	78.1261	46.1364	139.984	331.67	49.4327	80.4408	61.1546	131.47	89.863	171.914	245.636	231.343	348.145	297.561	173.792	339.143	128.63	91.6298	22.5498	41.0532	74.3722	40.5297
31.2316	34.3131	30.7858	52.6569	27.9592	39.7392	64.3173	53.5508	52.3992	69.6311	128.043	102.988	214.895	350.554	68.507	153.238	76.0466	47.0925	492.3	263.517	453.803	282.612	385.536	183.467	68.3147	48.8789	252.646	50.4675	47.5224	48.9226
17.2246	29.7443	43.0107	122.258	86.3376	42.5139	43.7479	160.137	64.0168	80.6111	102.306	101.386	55.3794	60.7382	58.2039	103.539	71.1301	205.726	539.357	303.22	270.142	558.631	344.843	184.898	73.9565	29.3955	63.3585	32.8475	56.4941	62.5829
28.8218	14.6525	39.381	24.3885	79.8625	43.8605	48.1226	151.757	51.9454	279.948	230.399	114.539	166.131	40.759	58.3166	59.8815	77.7938	209.918	200.794	146.949	356.857	546.763	90.2139	249.537	93.8943	274.747	44.7019	66.9118	26.7474	69.0269
25.7944	24.2324	28.1269	55.7937	70.9411	13.2751	195.545	82.2445	97.0236	261.541	70.1705	62.3291	22.6368	98.1772	86.3585	181.607	116.667	66.1324	197.994	384.903	329.416	236.043	349.045	210.803	42.7651	107.267	83.2126	53.7908	43.9671	60.6569
27.0699	27.6016	40.2187	48.6668	74.648	40.1145	39.418	125.948	49.4768	40.3017	40.7553	57.7489	44.6488	43.6535	164.424	58.1676	59.2771	129.091	236.528	141.841	350.884	194.577	123.541	546.134	62.7596	235.143	141.571	56.4073	71.7465	54.2087
29.2058	23.7138	45.4439	72.0987	36.2337	67.6292	2.25821	50.413	55.7558	55.3722	170.241	64.8315	512.015	87.5845	195.604	73.934	73.2211	146.966	300.375	288.591	118.765	203.983	174.242	407.926	23.5983	14.6906	37.4995	43.1884	65.8273	68.5141
13.3698	12.4602	40.664	41.0317	72.5413	33.4553	34.9087	62.361	116.406	94.3551	134.395	49.3438	517.126	97.9644	33.8228	210.766	76.1537	52.0676	205.682	287.394	306.481	359.101	284.365	591.694	120.921	45.3838	73.6372	45.0438	38.9831	66.3988
11.4093	12.3334	32.983	149.725	30.6966	22.8769	5.38236	64.503	56.131	96.8134	49.9129	66.8014	84.9144	84.7195	257.333	128.079	53.2301	87.9158	145.962	353.472	265.781	505.474	249.558	446.816	57.3238	49.2151	122.431	14.474	13.1441	38.3263
37.5193	9.52704	32.3685	18.7117	57.4309	40.2468	71.0575	43.4515	72.5379	12.6388	53.5892	165.535	163.147	62.2043	84.8408	236.26	111.09	19.3425	196.951	212.008	309.949	401.009	314.724	277.624	221.364	143.252	36.3709	63.5907	72.8718	41.156
23.811	17.9362	20.4697	51.351	51.2494	21.6872	4.11666	67.3915	95.0642	89.2065	32.4578	58.2457	95.784	119.09	123.016	338.427	64.0194	358.259	275.434	226.317	224.772	349.8	464.174	200.041	66.1937	16.3721	394.631	31.4738	35.1117	47.9627
34.1391	15.9497	18.3935	48.1863	47.1389	73.7769	150.756	104.895	64.6097	52.5345	156.029	108.629	92.3586	397.694	63.7926	97.8021	86.1586	60.4705	266.64	258.758	372.58	548.42	45.9365	344.971	67.411	30.9617	128.074	68.0023	62.8689	29.26
39.9611	26.0463	13.2172	39.6227	22.8778	64.9883	12.4071	63.806	70.0826	52.0529	154.901	39.2097	71.4979	93.1737	86.981	89.0685	95.9108	30.9467	431.142	329.363	130.382	175.091	260.03	270.985	66.007	70.1071	164.095	49.4694	47.2723	75.1396
35.0884	16.486	12.0828	126.217	49.768	67.012	26.1757	29.3385	88.5448	237.328	66.3888	214.364	116.421	70.2743	54.478	180.977	202.151	282.782	407.922	131.665	217.112	110.168	322	326.599	36.9794	103.409	344.861	48.3538	38.0531	79.8673
33.1289	19.0791	25.8868	134.84	64.4368	191.035	97.0453	92.3281	62.5695	67.4595	166.274	138.979	95.1905	276.342	49.5331	239.207	82.6888	125.751	92.6225	408.658	439.675	190.145	422.662	173.119	92.4174	29.8758	315.414	64.7497	51.0132	68.6868
1.53195	28.3671	34.6443	75.003	62.5829	37.1457	11.9681	64.9631	50.5684	229.956	171.341	34.8558	252.36	47.9735	222.524	245.623	158.046	106.646	174.28	79.6284	162.012	358.762	189.286	151.237	329.267	101.94	51.0656	48.1318	34.3349	41.7512
22.8164	36.0849	21.5205	38.4843	53.1609	44.0439	30.0245	51.9697	72.6681	35.1375	85.7864	52.0743	85.444	302.196	255.05	265.108	211.796	213.788	252.499	342.321	131.894	408.176	173.335	472.947	10.7874	60.5426	49.9227	45.9377	38.7225	72.6662
30.1131	29.4682	40.4696	63.4204	36.7823	106.48	42.5032	36.381	62.7943	45.4977	50.4164	149.578	120.9	56.5289	79.1863	28.5232	67.5669	65.8751	442.626	290.181	223.266	536.45	406.41	408.316	21.6862	36.7502	8.37649	81.8419	51.9531	62.0338
30.0866	31.4019	41.7077	91.7767	44.0369	45.9391	181.669	89.017	48.5209	256.889	256.084	127.155	44.334	89.1754	78.6896	185.81	51.3524	255.935	201.387	235.55	212.128	316.94	377.068	171.469	286.824	85.7435	315.138	6.25577	39.1522	45.0612
36.3368	42.1222	39.4972	130.701	22.4701	47.0771	187.717	42.1113	51.5918	39.2252	38.6733	45.3074	54.0975	92.6722	174.61	259.773	76.5629	380.306	362.587	152.076	200.671	611.187	477.524	187.077	191.487	116.627	17.7838	54.993	67.587	23.1973
34.2839	41.1274	30.8203	56.5951	49.7437	34.5907	1.87807	38.3429	51.4445	61.6294	245.144	60.171	52.2252	176.096	148.364	66.3809	216.066	244.057	126.415	68.9346	347.849		371.298	147.836	27.092	152.21	231.393	8.14542	71.1464	52.758
39.1092	39.7998	32.4845	172.266	51.7699	113.286	80.9998	44.4063	48.7839	88.5509	61.3222	116.881	53.1679	88.867	68.847	143.201	140.225	76.4905	414.573	361.123	295.502		314.04	436.866	7.50993	82.2068	331.751	8.00398	58.8766	62.808
33.5839	37.8839	31.2352	43.387	32.3119	66.479	7.5288	35.987	19.3417	20.1008	272.323	85.1198	55.3409	418.018	205.717	184.387	235.996	145.996	198.407	231.643	242.071		156.658	214.77	9.063	232.148	161.344	67.9052	23.1421	67.1562
52.3418	35.6771	29.4029	87.5238	28.8799	29.6192	13.8885	192.728	166.119	50.8695	97.6345	118.372	73.8998	398.35	199.496	288.064	44.3395	88.5353		406.813	389.636		505.161	168.621	15.9388	3.58311	129.703	25.2335	39.2421	39.9397
53.5497	20.0453	20.6302	82.5209	76.1161	31.4331	27.4169	36.5905	302.853	249.653	79.7754	78.7358	95.2682	205.531	68.2676	311.758	48.9512	60.5372			177.229		383.849	270.507	229.542	11.4175	220.753	61.5139	29.6048	46.0245
47.0113	30.2291	12.1895	89.4343	36.9546	27.5477	29.2865	178.672	68.7202	81.2057	169.809	55.105	86.8718	335.965	66.3	337.62	161.025	55.0216			185.332		131.234		12.5059	40.9122	297.594	65.9434	53.1475	61.2994
31.4201	20.1206	6.90021	44.7853	29.8975	105.377	7.71457	61.8977	53.9035	81.945	74.227	73.03	111.675	59.8467	50.1981	85.1575	127.582	108.253			178.526		246.086		114.306	78.9653	255.078	36.5809	56.7479	66.8905
	20.9167	5.17425	81.7131	50.1064	45.8496	28.193	46.8975	59.234	258.669	55.568	147.711	73.2296	289.183	51.8671	102.99	83.3556	286.68			243.342		301.083		65.2975	75.7889	379.465	34.8227		45.6857
	39.5304	40.7297	60.9535	56.6957	44.2654	73.4694	43.0513	53.2576	58.3347	84.8806	74.6493	71.5403	34.8881			55.9184				172.871		456.48		20.513	175.125	123.503	51.8395		48.6197
	42.5477	45.8174	27.356	33.5324	56.391	185.405	77.5881	72.1486	174.595	209.042	77.783	206.736	262.233			131.06				220.672		433.94		182.525	146.98	283.057	6.47594		47.5214
	18.8893	46.1586	3.95999	59.307	49.9211	46.7373	108.346	73.6805	91.757	220.054	54.1973	61.691	270.533			89.4353				301.074		416.646		33.0293	387.37	71.273	22.943		56.9122
	16.4018	47.5974	6.50344	68.4744	49.2197	14.731	58.4652	85.6742	109.742	110.582	42.1679	334.058	46.3768			178.216				273.521		391.02		205.696	149.055	39.1282	69.8586		49.6464
	18.6807	26.8323	7.86525	50.0375	66.5452	108.877	50.9064	92.1924	29.3057	45.0214	64.8238	99.7896	41.6726			62.8773				239.323				8.28815	163.604	29.8463	60.595
	33.1617	31.2139	27.3644	32.2221	36.5345	33.6681	47.3273	54.8482	64.6731	108.61	48.5354	101.938	175.976							192.011				112.874	100.959	74.1501	59.9208
	39.0141	21.2939	54.5825	50.2543	24.9377	177.864	60.6429	60.5448		46.03		77.3817	104.625							130.932				115.959	193.595	209.631	63.0502
	32.6087	38.9393	14.4476	45.9456	21.5001	45.3887	51.3133	65.4772		249.351		54.0025	89.3621							133.422						21.4304	57.2494
	44.5614	29.4761	54.9435	65.8168	46.4766	142.509	71.7479	77.6658				88.8306	154.104													24.2712	67.7681
	39.8892	27.6448	68.0451	32.4222	51.5643	146.769	204.113	61.4852					307.45													156.037	52.6204
	43.0655	17.8089	103.711			33.3477	51.0104	62.3291					271.664
	42.6607	17.2288	110.494			110.947	148.399	161.202					93.6801
	34.1929	11.1737	61.6497				24.3905	49.6992					96.7558
	36.6448	11.2099	83.4779				67.4341	45.988					317.244
	35.1485	8.67286	105.122				83.849	24.646					70.5758
	36.9429	19.0175	64.7659				59.4921	43.1208					98.7732
	32.9314		24.8307					41.9867					79.2792
	16.7848							35.2534					183.699
	20.9543							31.5995					209.728
	40.7746							64.4778					111.953
								53.6965					149.804
								25.3803					199.597
								24.5101
Figure 2B
Average number of PA foci at cell division in MG1655 ibpA-msfgfp populations exposed to the indicated temperatures (15 min)
For each strain, three independent replicates were measured, average fractions and standard deviation are reported
Control	Cells	Foci	42°C	Cells	Foci	43°C	Cells	Foci	44°C	Cells	Foci	45°C	Cells	Foci	46°C	Cells	Foci	47°C	Cells	Foci	48°C	Cells	Foci	49°C	Cells	Foci	50°C	Cells	Foci
Clone 1	41	0	Clone 1	45	1	Clone 1	55	5	Clone 1	44	27	Clone 1	47	89	Clone 1	40	85	Clone 1	39	80	Clone 1	31	61	Clone 1	50	85	Clone 1	49	2
Clone 2	61	0	Clone 2	34	4	Clone 2	53	11	Clone 2	44	30	Clone 2	62	117	Clone 2	46	88	Clone 2	29	47	Clone 2	39	57	Clone 2	47	106	Clone 2	48	0
Clone 3	52	0	Clone 3	36	3	Clone 3	59	22	Clone 3	43	30	Clone 3	46	75	Clone 3	41	82	Clone 3	35	72	Clone 3	35	70	Clone 3	46	94	Clone 3	88	1
Figure 2C
Distribution of the number of observed PA foci per cell after exposure to the indicated temperatures
Three independent experiments, combined in one distribution
# foci	Control	42 °C	43 °C	44 °C	45 °C	46 °C	47 °C	48 °C	49 °C	50 °C
0	1	0.938596	0.781065	0.534884	0.0789474	0.0472441	0.117647	0.104762	0.223776	0.983784
1	0	0.0526316	0.201183	0.27907	0.315789	0.307087	0.294118	0.333333	0.0909091	0.0162162
2	0	0.00877193	0.0177515	0.155039	0.342105	0.330709	0.27451	0.295238	0.286713	0
3	0	0	0	0.0310078	0.203947	0.220472	0.166667	0.2	0.272727	0
4	0	0	0	0	0.0592105	0.0944882	0.147059	0.0666667	0.0909091	0
5	0	0	0	0	0	0	0	0	0.034965	0
Figure 2D
Cumulative resuscitation time distributions of MG1655 ibpA-msfgfp cells after indicated heat treatments (15 min). The time individual resuscitating cells needed to resume growth was determined and binned to create the cumulative lag time distributions.
Three independent experiments, combined in one distribution
Resuscitation times are reported in min
Control	42 °C	43 °C	44 °C	45 °C	46 °C	47 °C	48 °C	49 °C	50 °C
6	4	6	6	6	6	6	6	8	150
6	6	6	6	6	6	6	8	46	115
6	4	6	6	6	6	6	6	8	240
6	6	6	6	6	4	6	6	8	150
4	6	6	4	6	6	6	6	6	140
6	4	6	6	6	8	6	6	18	235
6	6	6	6	6	6	8	8	52	200
6	6	6	6	6	4	6	6	8	160
4	4	6	4	6	6	6	10	6	245
6	6	6	4	6	6	6	8	32	255
6	6	6	4	6	6	6	12	58	165
6	8	8	6	6	6	6	6	18	200
6	4	6	4	6	4	6	8	8	160
6	6	6	6	6	4	6	4	18	125
6	6	6	6	8	6	6	6	8	145
6	4	6	4	6	6	6	8	30	195
4	6	6	6	6	6	6	10	10	220
4	6	6	6	6	4	6	8	12	210
4	6	6	6	4	6	8	8	26	135
6	4	6	6	4	6	6	12	18	225
6	4	6	6	6	4	6	8	8	195
4	6	6	6	6	6	6	8	52	215
8	6	6	4	6	6	6	6	42	200
6	6	6	6	6	4	6	8	8	230
6	6	6	6	6	6	6	8	6	145
4	4	6	6	6	6	6	6	18	195
6	4	6	8	6	4	8	6	62	145
6	6	6	6	6	4	6	6	34	185
8	6	6	6	6	6	6	6	44	165
6	4	6	6	6	6	6	12	8	160
6	4	6	6	6	6	6	8	60	210
6	6	6	4	6	4	6	6	10	155
6	4	6	4	6	6	6	6	12	180
6	4	6	6	6	6	6	8	34	185
6	4	6	4	6	6	6	6	8	205
6	6	6	4	6	6	6	8	26	165
6	8	6	6	6	6	6	8	8	170
6	6	6	4	6	6	6	8	66	205
6	6	6	6	6	6	6	6	22	205
6	4	6	6	8	6	6	6	22	325
6	6	6	6	4	4	6	8	14	195
6	6	6	4	6	6	8	16	6	235
6	6	6	6	6	6	6	8	116	315
6	4	8	6	6	6	8	8	6	265
6	6	8	6	8	6	6	6	6	170
6	4	6	6	6	6	6	8	8	180
6	8	4	6	6	6	6	8	6	180
4	4	6	6	6	6	4	6	16	145
4	4	6	6	6	6	6	6	8	170
6	6	6	6	6	6	6	8	6	210
6	6	6	6	8	6	6	6	10	180
8	6	6	6	6	6	6	8	28	175
6	6	6	6	6	6	6	8	38	120
6	6	6	4	6	6	6	8	8	180
6	6	6	6	6	6	6	8	12	230
6	6	6	4	6	6	6	8	50	150
8	8	6	4	6	6	8	6	40	185
6	6	6	6	6	8	6	6	8	180
4	6	6	6	6	6	8	8	12	275
4	6	6	6	6	6	6	6	22	220
4	4	6	6	6	4	6	8	8	210
6	6	6	6	6	6	6	8	10	130
6	4	6	4	8	6	6	6	12	240
4	6	6	6	6	6	6	8	10	165
6	6	6	6	6	6	6	8	10	295
6	6	6	6	6	4	6	8	8	215
6	6	6	6	6	6	6	8	8	155
6	8	8	6	6	6	6	8	6	120
6	4	6	6	6	6	8	8	68	130
6	6	6	6	6	6	6	12	42	160
6	6	6	6	4	6	6	6	20	170
6	6	8	8	6	4	6	8	10	170
6	6	8	4	6	6	8	6	18	275
6	6	6	6	6	6	6	8	8	215
6	6	6	6	6	6	8	8	10	275
4	6	8	6	6	6	6	6	8	110
6	4	8	4	6	6	8	6	8	160
4	6	6	4	6	6	6	6	8	185
6	6	6	6	6	4	8	6	6	95
6	4	8	6	6	6	6	6	8	110
6	6	6	6	6	4	6	6	26	225
6	4	8	6	6	6	6	10	40	275
8	6	6	6	6	6	6	8	8	210
4	6	6	6	6	4	6	8	34	120
6	6	6	6	6	6	6	8	16	265
6	6	6	6	6	6	6	6	46	145
8	6	4	6	6	6	6	6	8	150
6	6	8	6	8	4	6	6	18	150
8	6	6	6	6	6	6	6	18	275
8	6	4	6	6	6	10	6	8	140
8	6	6	6	8	6	6	8	14	180
6	4	6	6	6	6	8	6	24	130
6	4	4	6	6	6	8		8	105
6	6	8	6	6	6	8		10	180
6	4	6	6	6	6	8		12	210
6	6	8	6	6	6	8		16	115
6	6	6	6	6	6	6		8	125
6	6	6	6	6	6	6		8	165
6	6	6	6	8	6			8	160
6	6	8	6	6	6			8	145
6	6	6	6	6	6			44	120
6	6	6	6	6	6			30	195
6	6	6	6	6	6			32	160
4	6	8	6	6	6			8	235
6	8	6	6	6				28	155
6	6	6	6	6				6	175
8	8	6	4	6				8	280
8	8	6	8	6				12	315
6	4	6	6	6				10	120
6	6	6	6	6				8
6	6	6	6	6				8
6	6	6	6	4				8
6	4	6	6	6				10
6	6	6	6	6				14
6	6	6	6	6				8
6	6	8	6	6				20
6	8	6	6	6				14
6	6	6	6	6				20
4	4	4	6	6				12
8	6	6		8				6
6	4	6		6				26
8	4	6		6				16
8	8	6		6				10
8	6	6		6
6	6	6		6
6	4	6		6
6	6	6		6
6	4	6		6
4	6	6		6
8	4	6		8
6	6	6
6	6	4
6	8	6
6	6	6
	6	6
	6	8
		4
		6
		6
		6
		6
		8
		6
		6
		6
		8
		6
		6
		6
		4
Figure 2E
Scatter plot illustrating the negative correlation between the initial IbpA concentration and resuscitation times of individual cells (n = 123) exposed to 49 °C (15 min).
Three independent experiments, combined in one plot
Resuscitation times are reported in min
No foci		1 focus		2 foci		3 foci		4 foci		5 foci
Lag time	GFP	Lag time	GFP	Lag time	GFP	Lag time	GFP	Lag time	GFP	Lag time	GFP
46	10.7352	18	23.5983	8	172.471	8	102.599	8	286.824	8	120.921
52	68.3147	18	57.3238	8	117.464	18	128.63	6	70.213	6	191.487
32	42.7651	18	27.092	6	183.636	8	73.9565	6	67.2435	10	379.465
58	62.7596	20	40.9122	10	67.411	6	93.8943	6	107.267
26	36.9794	18	75.7889	12	65.2975	8	221.364	12	143.252
52	10.7874	18	44.7019	8	182.525	30	66.1937	10	60.5426
42	21.6862	12	161.344	22	112.874	12	66.007	10	78.9653
62	7.50993	14	39.1282	22	115.959	18	92.4174	8	387.37
34	9.063			14	72.8139	8	329.267	6	100.959
44	15.9388			6	182.016	8	229.542	8	252.646
60	12.5059			16	29.3955	10	114.306	8	128.074
34	20.513			8	70.1071	8	205.696	8	344.861
26	33.0293			8	101.94	8	91.6298	8	315.138
66	8.28815			12	36.7502	6	48.8789	8	297.594
116	9.2507			8	82.2068	8	274.747	8	283.057
28	14.6906			8	175.125	10	235.143
50	16.3721			8	149.055	38	45.3838
40	30.9617			8	193.595	8	49.2151
22	29.8758			18	63.3585	12	103.409
68	3.58311			8	83.2126	10	85.7435
42	11.4175			14	141.571	10	116.627
26	65.5598			24	37.4995	8	152.21
40	30.4367			10	122.431	6	232.148
34	28.3833			12	36.3709	10	146.98
46	22.5498			16	394.631	8	163.604
44	51.0656			8	331.751	8	172.545
30	49.9227			10	129.703	16	150.04
32	8.37649			8	220.753	8	73.6372
28	17.7838			14	123.503	8	164.095
20	29.8463			20	71.273	8	315.414
26	21.4304			6	209.631	6	231.393
				16	24.2712	8	255.078
				10	156.037	12	74.1501
Figure 2F
Graphs displaying the evolution of relative cell length and total cellular IbpA concentration (green lines) of the cells depicted in the left and middle images
Cell 1				Cell 2				Cell 3				Cell 4
Time	Length	Time	GFP	Time	Length	Time	GFP	Time	Length	Time	GFP	Time	Length	Time	GFP
10	4.72446	10	229.542	10	4.90559	10	114.306	10	5.17838	10	20.513	10	3.19337	10	12.5059
12	4.87281	18	332.115	12	4.97942	18	215.393	12	5.21205	18	12.4207	12	3.20726	18	5.12837
14	4.99486	26	453.451	14	5.06299	26	336.674	14	5.22293	26	12.8724	14	3.23743	26	1.89219
16	5.13123	34	490.022	16	5.19842	34	420.663	16	5.23583	34	18.249	16	3.24363	34	2.23404
18	5.23818			18	5.31471			18	5.26078	42	23.874	18	3.25098	42	3.12038
20	5.37648			20	5.50868			20	5.2958	50	33.8671	20	3.2667	50	7.36516
22	5.50204			22	5.63002			22	5.30056	58	59.6204	22	3.28053	58	21.1282
24	5.67085			24	5.78555			24	5.34059	66	60.956	24	3.30054	66	17.9354
26	5.9432			26	5.9652			26	5.36152	74	73.7368	26	3.33356	74	27.4351
28	6.11649			28	6.1781			28	5.40003	82	96.5064	28	3.30907	82	44.9851
30	6.34023			30	6.45675			30	5.4597	90	109.309	30	3.31652	90	62.3308
32	6.55997			32	6.72002			32	5.45772	98	103.266	32	3.3314	98	71.524
34	6.85178			34	6.88729			34	5.51234	106	102.725	34	3.36038	106	88.1087
36	7.14305			36	7.31142			36	5.56653			36	3.35001	114	83.9079
38	7.47905			38	7.50113			38	5.59534			38	3.36671	122	82.9956
								40	5.61206			40	3.36322	130	71.1336
								42	5.67432			42	3.38994	138	71.083
								44	5.7312			44	3.37064	146	75.7076
								46	5.74368			46	3.38763	154	74.9465
								48	5.81229			48	3.35227
								50	5.81726			50	3.39996
								52	5.88853			52	3.42078
								54	5.87747			54	3.45017
								56	5.95652			56	3.42082
								58	5.96864			58	3.44678
								60	6.02979			60	3.45142
								62	6.05174			62	3.46449
								64	6.08929			64	3.47297
								66	6.12002			66	3.48021
								68	6.17087			68	3.49077
								70	6.19015			70	3.52268
								72	6.23969			72	3.53377
								74	6.24704			74	3.57762
								76	6.28213			76	3.59426
								78	6.31589			78	3.59813
								80	6.4014			80	3.61324
								82	6.38563			82	3.61544
								84	6.46618			84	3.62987
								86	6.56947			86	3.66307
								88	6.63597			88	3.69781
								90	6.77102			90	3.6729
								92	6.90698			92	3.70647
								94	7.06583			94	3.71101
								96	7.19962			96	3.71924
								98	7.36034			98	3.7481
								100	7.50991			100	3.76948
								102	7.71517			102	3.78158
								104	7.93834			104	3.80296
								106	8.20119			106	3.82379
								108	8.46112			108	3.86173
												110	3.89309
												112	3.92332
												114	3.96138
												116	4.02919
												118	4.05606
												120	4.10624
												122	4.15591
												124	4.21298
												126	4.30681
												128	4.36724
												130	4.49804
												132	4.56554
												134	4.67469
												136	4.78096
												138	4.87488
												140	4.98283
												142	5.11982
												144	5.29057
												146	5.42541
												148	5.62324
												150	5.74787
												152	5.93682
												154	6.07793

## Sheet: Figure 3
Figure 3E+F
Average cellular GFP fluorescence and growth rate of individual 4th and 5th generation MG1655 ibpA-msfgfp cells
Growth rate (min-1)		GFP
PA	PA-free	PA	PA-free
0.023583	0.0262311	719.039	128.063
0.0265296	0.0248218	588.9	39.7923
0.0284224	0.0278845	785.362	44.8434
0.0252258	0.0290326	592.528	48.0691
0.0244808	0.0264393	737.521	85.8245
0.0222883	0.0289468	430.937	121.983
0.0239726	0.0270158	825.296	49.1639
0.0227399	0.0277506	643.026	79.0354
0.0248246	0.027637	459.55	180.204
0.0236034	0.0287866	379.476	16.5338
0.0234261	0.0262451	515.949	25.8253
0.0264984	0.0268403	424.477	134.826
0.026104	0.0290696	428.98	96.5628
0.0240146	0.0252125	314.619	30.7779
0.0229158	0.0260326	472.652	47.5909
0.0266484	0.02744	242.366	67.2436
0.0260043	0.0250295	359.452	74.2104
0.0279743	0.0274466	275.273	31.6233
0.0249226	0.0258009	1299.7	58.8689
0.0250533	0.0243406	1094.21	44.4271
0.0247361	0.026038	560.719	68.8855
0.024523	0.0265022	1201.62	121.943
0.0252059	0.0247443	964.713	22.8852
0.0297414	0.0295572	358.123	35.7254
0.0279198	0.0293856	495.567	49.1273
0.0259238	0.0269755	500.543	68.8208
0.0250873	0.0288655	1007.54	142.605
0.024578	0.0242142	760.577	20.1689
0.0245194	0.026274	764.936	19.1036
0.0223552	0.026902	217.993	108.802
0.0261706	0.0274758	706.061	36.8929
0.0247496	0.0291313	207.645	44.7298
0.024863	0.0274127	737.422	95.925
0.0253284	0.0292875	557.574	130.043
	0.0284879		34.3048
	0.0278681		31.1811
	0.027067		102.461
	0.0260435		58.5717
	0.0283598		59.8371
	0.0270051		125.77
	0.0215738		42.0351
	0.0220564		55.8354
	0.026956		157.72
	0.0243794		45.7094
	0.0265294		54.8621
	0.0230433		56.4797
	0.019718		97.5318
	0.0241836		49.6121
	0.0248231		99.0891
	0.0270847		71.0837
	0.0252858		80.1709
	0.0259466		92.2872
	0.0267896		164.721
	0.0244455		44.5807
	0.0249073		61.6597
	0.026054		42.1667
	0.0259172		57.7942
	0.0247131		79.7193
	0.0265255		99.3553
	0.0272624		85.9934
	0.0250751		102.387
	0.028626		70.0826
	0.0268533		71.294
	0.0271066		146.367
	0.0243258		37.6704
	0.026071		50.9791
	0.0229378		38.6589
	0.0263043		45.2584
	0.0280108		54.7237
	0.026503		62.5753
	0.028557		69.8983
	0.0251478		71.4253
	0.0281001		59.4757
	0.027704		37.4258
	0.0239145		31.0655
	0.0300364		46.0031
	0.0298059		57.667
	0.0276192		61.7869
	0.0235952		61.7339
	0.0172799		51.7697
	0.0262761		36.9449
	0.0285842		52.8171
	0.0272258		47.9663
	0.0289992		42.4521
	0.0249281		37.1902
	0.0288439		52.987
	0.0240808		33.3497
	0.028042		37.7895
	0.0262909		178.499
	0.02616		135.586
	0.0237256		104.287
	0.0244717		92.4124
	0.0221892		83.8375
	0.0240028		87.9269
	0.0257766		56.5573
	0.0291425		53.1667
	0.026447		64.8104
	0.0221016		49.7836
	0.026706		72.979
	0.0266288		90.4014
	0.02627		80.1303
	0.0223369		35.3214
	0.0270397		220.261
	0.0264023		102.433
	0.0275652		122.486
	0.0268716		82.5256
	0.0265233		62.1086
	0.0269669		155.193
	0.0264262		51.7911
	0.0266674		72.4684
	0.0246992		38.3663
	0.0268037		31.5313
	0.0256308		135.791
	0.0280675		139.333
	0.0248033		38.1663
	0.0267572		44.9935
	0.0253649		37.0011
	0.0267639		50.1137
	0.0227609		54.7669
	0.0259561		61.1862
	0.0246233		47.5018
	0.0238671		68.5781
	0.0227259		39.1667
	0.0286502		46.4631
	0.0273796		37.4625
	0.0289937		58.4153
	0.0270782		74.0455
	0.0273823		54.2115
	0.0284292		50.1891
	0.0210995		27.9894
	0.0262031		53.1102
	0.0267517		62.0072
	0.0254409		115.501
	0.026711		109.25
	0.0239762		147.637
	0.0247362		71.8554
	0.0233264		55.7918
	0.0296804		90.0364
	0.0289943		106.149
	0.0243189		46.1265
	0.0259418		78.3022
	0.0256461		49.3027
	0.0253553		152.892
	0.0274055		83.6308
	0.0265292		59.5764
	0.0249771		83.3598
	0.0276982		90.4511
	0.0281597		61.4317
	0.0266866		93.9228
	0.0300233		75.708
	0.0280974		98.2014
	0.0261496		150.81
	0.0262242		133.399
	0.0280441		106.03
	0.0259164		62.163
	0.0278459		108.112
	0.0261069		49.5947
	0.0229411		61.3597
	0.0281435		64.7711
	0.0243906		41.6052
	0.0264834		78.6207
	0.0279066		90.7822
	0.0268039		83.7382
	0.0280649		122.759
	0.0273003		58.3564
	0.0279288		57.1572
	0.0239363		131.363
	0.0274118		111.085
	0.028676		59.849
	0.0253354		134.62
	0.0272396		127.54
	0.027644		57.8512
	0.0279005		246.682
	0.0280906		142.151
	0.0245257		214.122
	0.0249584		249.352
	0.0244801		111.473
	0.0269966		90.3055
	0.0248988		61.7919
	0.0266133		214.226
	0.0226947		130.781
	0.0229711		61.1131
	0.0228733		37.4809
	0.0254218		68.7643
	0.0254872		63.0156
	0.0254304		76.2736
	0.0241459		66.1406
	0.0281236		57.652
	0.0269834		49.8398
	0.0274263		164.544
	0.0275126		105.559
	0.0300172		115.692
	0.0257014		94.2988
	0.0255141		78.3668
	0.0240962		66.4808
	0.0256112		48.812
	0.0226769		22.5187
	0.0253149		75.5703
	0.0270811		64.275
	0.0275552		219.192
	0.0262684		186.818
	0.0257817		116.365
	0.0293056		45.1146
	0.0275755		25.1419
	0.0261199		39.4391
	0.0209103		28.3427
	0.0263263		53.5867
	0.0277783		45.3946
	0.0260334		62.641
	0.0243888		57.7015
	0.0302923		85.7121
	0.0295089		71.0217
	0.0259374		49.3448
	0.0261215		48.976
	0.0282904		63.0704
	0.0303474		57.0357
	0.0272658		49.0582
	0.0286843		33.7613
	0.0240184		250.116
	0.0243804		34.4887
	0.0253913		59.3942
	0.022118		31.5852
	0.0241085		58.6669
	0.024222		214.697
	0.0241833		105.19
	0.0255195		124.841
	0.0231596		178.081
	0.023187		193.424
	0.025772		126.262
	0.0215136		342.615
	0.0270908		89.0368
	0.0256607		98.6422
	0.0260698		15.9296
	0.02557		32.1432
	0.0269697		33.7832
	0.0244816		50.208
	0.0302545		99.0277
	0.025149		141.287
	0.0280829		78.4721
	0.0245257		48.925
	0.0263137		54.4581
	0.02702		67.4994
	0.0261061		98.5428
	0.0277123		165.926
	0.0236827		105.412
	0.0262673		114.609
	0.028702		47.971
	0.0221201		79.8658
	0.0258591		90.8274
	0.0307134		109.727
	0.028242		83.1728
	0.0290478		68.3042
	0.0231577		12.5805
	0.0222669		24.4959
	0.0268833		30.548
	0.0261775		39.158
	0.0251476		180.035
	0.0292733		83.5225
	0.0254395		207.927
	0.0259385		146.899
	0.0270612		70.3595
	0.0254779		56.3287
	0.0267396		36.4394
	0.0287324		43.1081
	0.0229865		45.6483
	0.0222834		23.1616
	0.0253803		33.2595
	0.0261061		28.1191
	0.0248727		105.273
	0.0270544		69.6021
	0.0272962		45.711
	0.0256017		38.874
	0.0256524		59.6648
	0.0262092		53.9886
	0.0302487		133.68
	0.0276025		32.4008
	0.0240782		22.5221
	0.0264392		34.9799
	0.0244011		37.1083
	0.0284068		39.0028
	0.0290452		36.7269
	0.02723		113.721
	0.0261934		41.2505
	0.0251003		30.2672
	0.0280264		91.8613
	0.0248709		64.8762
	0.0255467		39.3938
	0.0292358		36.5883
	0.0274676		121.869
	0.0268251		72.4298
	0.0248992		30.5515
	0.0243845		29.3461
	0.0255583		26.3404
	0.025943		34.5008
	0.026088		50.1608
	0.0265016		37.1423
	0.0239609		43.3586
	0.0239741		36.4869
	0.0252317		35.5133
	0.0274038		30.8095
	0.0242903		28.73
	0.0262506		36.5281
	0.0273568		26.4775
	0.0250063		27.6279
	0.0253093		38.8107
	0.0303882		36.9755
	0.0308721		29.0593
	0.0273746		19.4702
	0.0252542		98.1305
	0.0237224		75.0182
	0.0230545		242.415
	0.0248943		78.7226
	0.0222019		52.6814
	0.023993		310.393
	0.0258939		140.122
	0.025816		193.231
	0.0235454		122.443
	0.0243773		124.686
	0.0233356		111.642
	0.0254222		65.6495
	0.0251147		61.1647
	0.0246218		80.5908
	0.025905		40.1364
	0.0243789		200.919
	0.0241051		57.5714
	0.0291542		225.239
	0.0250476		151.002
	0.0243127		92.6227
	0.0257877		59.875
	0.0271437		90.397
	0.0271766		83.9923
	0.0261674		138.001
	0.026678		129.077
	0.0258309		91.4977
	0.0241375		72.9634
	0.0292242		144.058
	0.0242016		66.1508
	0.0281875		80.4048
	0.0267942		48.1795
	0.0242869		63.3106
	0.0250645		53.219
	0.0285314		69.686
	0.0246097		43.4758
	0.0285318		50.1668
	0.024581		30.629
	0.0279561		193.897
	0.02948		109.469
	0.0266312		105.807
	0.0266731		61.2538
	0.0293191		40.1651
	0.029251		92.2515
	0.0322093		107.866
	0.0274174		82.4944
	0.0253088		67.4368
	0.0250574		140.245
	0.0243039		91.3343
	0.0253754		130.759
	0.023802		210.374
	0.0230042		140.266
	0.0257683		182.138
	0.0224906		323.188
	0.0246061		161.636
	0.0283295		174.838
	0.0232388		302.011
	0.0255185		221.173
	0.0237872		72.2443
	0.0259044		96.0598
	0.0247158		98.9886
	0.0232256		52.7186
	0.0263555		57.6596
	0.0271389		83.7552
	0.0264195		81.7735
	0.0276267		74.6871
	0.0247825		52.1628
	0.0233412		77.755
	0.0244439		81.8623
	0.0262521		81.9855
	0.0263527		148.94
	0.0276805		101.478
	0.0245838		78.0184
	0.0274231		55.3134
	0.0248513		46.9204
	0.0286172		129.087
	0.0270292		275.756
	0.0251436		124.918
	0.0257212		79.2122
	0.0266931		88.8988
	0.0252758		83.293
	0.0227541		56.4632
	0.0305962		134.891
	0.0256953		36.1102
	0.0256469		35.261
	0.0271852		73.533
	0.0263196		158.971
	0.0278152		73.1271
	0.025728		65.3746
	0.0298237		52.7872
	0.0322355		82.2794
	0.0283525		86.3552
	0.0270481		55.0358
	0.0281546		209.074
	0.0257525		142.243
	0.0251376		62.2245
	0.0258169		59.2388
	0.0243035		55.2609
	0.0239317		193.791
	0.0264133		176.279
	0.0267598		33.1399
	0.0246358		27.6928
	0.0287925		80.101
	0.0284637		66.6229
	0.0271641		49.1362
	0.0276716		40.7481
	0.0282828		116.369
	0.0247797		94.183
	0.0298239		52.1718
	0.0271657		34.7811
	0.0293542		69.1742
	0.0308144		53.4854
	0.0276283		56.8459
	0.0271188		40.2643
	0.0231823		77.0029
	0.0250946		58.0658
	0.0311085		129.174
	0.0251962		108.726
	0.0262223		48.2576
	0.0263997		36.6618
	0.0283922		45.5648
	0.0236306		41.7643
	0.0246842		31.8617
	0.0268233		37.7714
	0.0263376		28.1263
	0.0277707		23.7483
	0.0246792		119.378
	0.0238955		118.442
	0.0292552		177.846
	0.0247343		72.5131
	0.0264019		53.9095
	0.024159		36.5749
	0.0229486		23.621
	0.0321758		54.6982
	0.0248143		50.5242
	0.0230252		56.5235
	0.0232034		46.6056
Figure 3G
Distribution of fitness defects observed for permutations (100,000) comparing randomly selected PA-free cells (of similar age as the observed PA-bearing cells) to all other PA-free cells
Fitness defect of permutations				Growth rate (min-1)	Cell age	PA
1.66027				0.0262311	1	0
4.84021				0.023583	4	1
3.7949				0.0248218	4	0
3.06511				0.0278845	1	0
2.17949				0.0290326	1	0
5.71007				0.0264393	2	0
4.69828				0.0289468	1	0
5.12434				0.0265296	2	1
4.68544				0.0270158	2	0
3.11873				0.0277506	1	0
6.20592				0.027637	1	0
4.27226				0.0284224	3	1
2.73185				0.0287866	3	0
4.07977				0.0262451	1	0
5.52214				0.0268403	2	0
2.11162				0.0290696	1	0
2.9343				0.0252125	5	0
3.80817				0.0260326	1	0
1.06633				0.0274401	1	0
7.03233				0.0250295	3	0
3.44714				0.0274466	3	0
4.69199				0.0258009	1	0
3.71939				0.0243406	1	0
4.16445				0.026038	2	0
5.04268				0.0265022	1	0
2.46794				0.0252258	5	1
3.64015				0.0247443	1	0
3.14933				0.0295572	2	0
4.39435				0.0293856	2	0
3.89219				0.0269755	1	0
3.64172				0.0288655	1	0
6.95305				0.0244808	4	1
4.14017				0.0242142	4	0
5.21084				0.026274	1	0
6.58135				0.026902	1	0
3.05673				0.0222883	3	1
3.80447				0.0274758	2	0
5.205				0.0291313	1	0
3.51892				0.0274127	2	0
3.65132				0.0292875	1	0
4.36418				0.0284879	1	0
4.94465				0.0278681	2	0
2.62663				0.027067	1	0
2.37804				0.0260435	2	0
5.16091				0.0283598	3	0
4.5589				0.0270051	1	0
5.17653				0.0215738	2	0
5.60034				0.0220564	1	0
2.87283				0.026956	1	0
3.29455				0.0239726	3	1
1.24176				0.0243794	1	0
3.27677				0.0265294	2	0
4.64114				0.0230433	1	0
4.35925				0.019718	4	0
2.64003				0.0241836	2	0
2.27706				0.024823	1	0
2.27505				0.0270847	1	0
4.24502				0.0252858	2	0
3.50174				0.0259466	2	0
4.08961				0.0267896	1	0
1.98102				0.0244455	3	0
3.82457				0.0249073	1	0
4.93196				0.026054	4	0
4.19982				0.0259172	1	0
6.7156				0.0247131	2	0
2.971				0.0265255	1	0
3.9021				0.0272624	1	0
3.7978				0.0250751	2	0
4.44464				0.028626	3	0
3.31498				0.0268533	1	0
5.55548				0.0271066	1	0
5.82849				0.0227399	4	1
4.57493				0.0243258	4	0
4.56417				0.026071	1	0
3.15396				0.0229378	2	0
4.19089				0.0263043	1	0
3.80815				0.0280108	1	0
5.15725				0.026503	3	0
5.58878				0.028557	1	0
2.32387				0.0251478	2	0
3.34052				0.0281001	2	0
4.56056				0.027704	1	0
3.66347				0.0239145	3	0
1.83469				0.0300364	1	0
4.92078				0.0298059	1	0
2.65943				0.0276192	2	0
3.50223				0.0235952	1	0
2.46419				0.0172799	5	0
2.91803				0.0262761	1	0
2.60234				0.0285842	3	0
6.85595				0.0272258	1	0
4.59868				0.0289992	2	0
5.38812				0.0249281	2	0
3.55905				0.0288439	1	0
4.23378				0.0240808	5	0
3.45653				0.028042	1	0
4.18819				0.0262909	1	0
3.67892				0.02616	2	0
4.06181				0.0237256	2	0
2.52528				0.0244717	1	0
4.42591				0.0221892	4	0
4.28901				0.0240028	1	0
3.34155				0.0257766	2	0
4.81106				0.0291425	1	0
5.38531				0.026447	1	0
2.98365				0.0221016	4	0
3.42803				0.026706	1	0
4.71987				0.0266288	2	0
4.87943				0.02627	1	0
4.73526				0.0223369	3	0
5.58872				0.0248246	3	1
5.37606				0.0270397	1	0
3.32125				0.0264023	2	0
5.02343				0.0275652	1	0
3.96542				0.0268716	1	0
3.58415				0.0265233	3	0
4.64113				0.0236034	4	1
2.42311				0.0269669	1	0
1.45335				0.0264262	1	0
5.92365				0.0266674	2	0
5.48				0.0246992	1	0
5.12477				0.0268037	2	0
3.99781				0.0256308	1	0
3.12728				0.0280675	2	0
2.49334				0.0248033	5	0
5.93892				0.0267572	1	0
1.89113				0.0253649	3	0
3.68708				0.0267639	1	0
3.49483				0.0227609	3	0
4.28278				0.0259561	1	0
3.3581				0.0246233	1	0
2.34278				0.0238671	2	0
2.67459				0.0227259	2	0
3.05506				0.0286502	1	0
7.23828				0.0273796	2	0
3.48159				0.0289937	1	0
1.58353				0.0270782	1	0
4.00432				0.0273823	3	0
2.98588				0.0284292	1	0
3.28258				0.0210995	4	0
5.38525				0.0262031	2	0
2.23562				0.0267517	1	0
5.66131				0.0234261	3	1
5.18843				0.0254409	1	0
5.97985				0.026711	1	0
3.72608				0.0264984	2	1
3.03104				0.0239762	1	0
4.73552				0.026104	2	1
4.29105				0.0247362	1	0
1.02165				0.0233264	4	0
3.1449				0.0240146	4	1
2.8448				0.0296804	1	0
4.72851				0.0289943	2	0
5.65775				0.0243189	1	0
4.19484				0.0259418	1	0
5.62768				0.0256461	3	0
5.28279				0.0253553	2	0
4.47046				0.0274055	1	0
3.31156				0.0265292	1	0
3.84343				0.0249771	2	0
3.98679				0.0276982	2	0
1.22413				0.0281597	1	0
5.77804				0.0266866	3	0
4.52074				0.0300233	1	0
6.1157				0.0280974	2	0
4.08181				0.0261496	1	0
3.52635				0.0229158	4	1
4.0139				0.0262242	1	0
3.15878				0.0266484	5	1
3.55654				0.0280441	1	0
4.0482				0.0259164	2	0
3.72069				0.0278459	1	0
2.27271				0.0261069	1	0
4.38705				0.0229411	5	0
2.94797				0.0281435	1	0
3.08455				0.0243906	4	0
3.887				0.0264834	1	0
2.49623				0.0279066	2	0
6.03727				0.0268039	2	0
3.9857				0.0280649	1	0
4.45601				0.0273003	1	0
4.12814				0.0279288	2	0
5.07603				0.0239363	1	0
4.37202				0.0260043	3	1
6.14599				0.0274118	1	0
4.09338				0.0279743	3	1
3.14053				0.028676	3	0
3.85884				0.0253354	1	0
2.96474				0.0272396	1	0
5.22084				0.027644	2	0
4.38816				0.0279005	2	0
7.78147				0.0280906	1	0
5.21994				0.0249226	3	1
4.38734				0.0245257	1	0
3.76999				0.0249584	4	0
5.05839				0.0244801	1	0
5.74982				0.0269966	1	0
4.65585				0.0248988	3	0
6.10173				0.0266133	1	0
2.26039				0.0226947	2	0
5.92303				0.0229711	1	0
4.94436				0.0228733	4	0
4.41369				0.0254218	1	0
4.07398				0.0254872	2	0
4.38505				0.0254304	2	0
4.2319				0.0241459	1	0
7.8066				0.0281236	1	0
3.93385				0.0269834	2	0
5.03089				0.0274263	3	0
3.70056				0.0275126	1	0
2.99481				0.0300172	1	0
3.32526				0.0257014	2	0
4.11538				0.0255141	1	0
4.07258				0.0240962	2	0
1.99644				0.0256112	1	0
3.60804				0.0226769	4	0
3.84415				0.0253149	5	0
3.76364				0.0270811	1	0
3.95659				0.0250533	4	1
4.18573				0.0275552	1	0
3.72134				0.0262684	2	0
5.2644				0.0257817	1	0
4.28454				0.0293056	1	0
5.08953				0.0275755	3	0
3.41393				0.0261199	1	0
4.53087				0.0209103	5	0
3.87638				0.0263263	2	0
4.03241				0.0277783	1	0
3.2404				0.0260334	2	0
4.25494				0.0243888	1	0
5.24311				0.0302923	1	0
5.7022				0.0295089	3	0
2.33893				0.0259374	2	0
3.99777				0.0261215	1	0
4.5673				0.0282904	3	0
3.74097				0.0303474	1	0
5.26462				0.0272658	1	0
4.43027				0.0286843	2	0
3.0543				0.0247361	2	1
2.58822				0.0240184	1	0
5.72697				0.0243804	3	0
3.77474				0.0253913	1	0
3.6688				0.022118	4	0
3.76358				0.0241085	1	0
6.39592				0.024222	1	0
1.73163				0.024523	3	1
2.6886				0.0241833	1	0
4.39323				0.0255195	2	0
5.0627				0.0231596	2	0
2.87826				0.023187	1	0
3.00684				0.025772	1	0
5.38997				0.0215136	4	0
2.67391				0.0270908	1	0
4.24975				0.0256607	2	0
2.96897				0.0260698	4	0
2.62786				0.02557	1	0
3.06761				0.0269697	1	0
4.15261				0.0244816	2	0
5.39419				0.0302545	1	0
4.0758				0.025149	2	0
3.79338				0.0280829	1	0
3.24366				0.0245257	3	0
4.16202				0.0263137	2	0
1.83226				0.02702	1	0
2.87405				0.0261061	1	0
6.4319				0.0277123	2	0
5.45525				0.0236827	2	0
3.9441				0.0262673	1	0
2.89256				0.028702	2	0
4.22746				0.0221201	1	0
4.14021				0.0258591	3	0
4.36093				0.0307134	1	0
3.20609				0.028242	2	0
6.04322				0.0290478	1	0
3.66168				0.0231577	5	0
4.3752				0.0222669	1	0
2.66834				0.0268833	1	0
4.098				0.0261775	2	0
5.8694				0.0251476	1	0
1.70506				0.0252059	4	1
3.99564				0.0292733	1	0
1.5977				0.0254395	5	0
3.20042				0.0297414	3	1
2.57879				0.0259385	1	0
5.10171				0.0270612	1	0
2.72613				0.0254779	3	0
2.78704				0.0267396	2	0
3.35427				0.0287324	1	0
3.14095				0.0229865	1	0
3.36322				0.0222834	4	0
2.59629				0.0253803	1	0
3.70148				0.0261061	3	0
4.50207				0.0248727	4	0
3.28989				0.0270544	1	0
4.1037				0.0272962	1	0
3.99545				0.0256017	2	0
2.09537				0.0256524	1	0
4.66951				0.0262092	2	0
4.33364				0.0279198	3	1
4.51232				0.0302487	1	0
5.82962				0.0276025	2	0
4.83522				0.0240782	1	0
4.49312				0.0264392	1	0
4.74651				0.0244011	2	0
3.06946				0.0284068	1	0
1.80113				0.0290452	3	0
2.46616				0.0259238	4	1
2.03676				0.02723	1	0
2.89649				0.0261934	1	0
2.6508				0.0251003	3	0
5.25086				0.0280264	1	0
3.78091				0.0248709	2	0
2.72046				0.0255467	3	0
2.41098				0.0292358	1	0
3.93155				0.0274676	1	0
3.28271				0.0268251	2	0
4.8254				0.0248992	5	0
4.51094				0.0243845	1	0
2.63954				0.0255583	2	0
2.18231				0.025943	1	0
5.92247				0.026088	2	0
6.07089				0.0265016	1	0
4.00456				0.0239609	2	0
3.88537				0.0239741	1	0
5.26772				0.0252317	1	0
3.87941				0.0274038	5	0
4.51865				0.0242903	1	0
3.27998				0.0262506	4	0
3.95271				0.0273568	1	0
3.3435				0.0250063	2	0
4.94921				0.0253093	2	0
3.71548				0.0303882	1	0
2.83549				0.0308721	3	0
5.07521				0.0273746	1	0
3.28875				0.0252542	2	0
5.94811				0.0237224	1	0
3.68352				0.0250873	3	1
3.00803				0.0230545	1	0
3.26286				0.0248943	1	0
3.86721				0.0222019	4	0
3.7268				0.023993	4	0
6.24506				0.0258939	1	0
3.23333				0.025816	1	0
4.18685				0.0235454	2	0
3.98604				0.0243773	2	0
4.77297				0.0233356	1	0
2.87205				0.0254222	1	0
5.3912				0.0251147	2	0
4.14165				0.0246218	1	0
5.04277				0.025905	3	0
3.78669				0.0243789	5	0
5.7378				0.0241051	1	0
3.20906				0.0291542	1	0
3.97431				0.0250476	2	0
2.03778				0.0243127	2	0
3.83348				0.0257877	1	0
5.65444				0.0271437	3	0
4.28185				0.0271766	1	0
4.45372				0.0261674	2	0
3.29775				0.026678	1	0
2.6725				0.0258309	1	0
3.82603				0.0241375	3	0
4.13038				0.0292242	1	0
5.17183				0.0242016	2	0
4.23623				0.0281875	1	0
6.09072				0.0267942	2	0
3.47581				0.0242869	2	0
1.97679				0.0250645	1	0
4.31766				0.0285314	1	0
6.90536				0.0246097	3	0
2.52798				0.0285318	1	0
3.54076				0.024581	4	0
5.4008				0.024578	4	1
3.94213				0.0279561	1	0
2.89656				0.02948	3	0
4.07012				0.0266312	1	0
4.7771				0.0266731	1	0
4.19214				0.0293191	5	0
4.65454				0.029251	1	0
4.16332				0.0322093	2	0
4.66067				0.0274174	2	0
4.34656				0.0253088	1	0
4.52585				0.0250574	1	0
4.17954				0.0243039	2	0
3.60263				0.0253754	1	0
5.95607				0.023802	2	0
6.34689				0.0230042	2	0
4.50017				0.0257683	1	0
4.89269				0.0224906	2	0
5.65223				0.0246061	1	0
3.03961				0.0283295	1	0
5.09483				0.0245194	3	1
3.50557				0.0232388	4	0
5.26491				0.0255185	1	0
4.08696				0.0237872	3	0
4.05881				0.0259044	1	0
4.75306				0.0247158	1	0
4.64656				0.0223552	4	1
3.33191				0.0232256	2	0
5.84731				0.0263555	1	0
4.24675				0.0271389	2	0
3.59069				0.0264195	1	0
5.37045				0.0276267	2	0
2.53147				0.0247825	1	0
6.83401				0.0233412	3	0
5.36338				0.0244439	1	0
5.75153				0.0262521	1	0
5.54746				0.0263527	2	0
4.0171				0.0276805	1	0
4.25769				0.0245838	2	0
5.82604				0.0274231	1	0
3.7035				0.0248513	3	0
3.13908				0.0286172	1	0
3.66003				0.0261706	4	1
3.75107				0.0270292	3	0
3.93239				0.0251436	1	0
2.70639				0.0247496	5	1
5.20477				0.0257212	1	0
2.75303				0.0266931	1	0
3.2152				0.0252758	2	0
5.78958				0.0227541	1	0
5.43157				0.0305962	3	0
2.91028				0.0256953	4	0
5.91872				0.0256469	1	0
3.44365				0.0271852	1	0
4.55365				0.0263196	5	0
4.3509				0.0278152	2	0
3.83529				0.025728	1	0
4.87221				0.0298237	1	0
6.17026				0.0322355	2	0
5.32336				0.0283525	2	0
5.50602				0.0270481	1	0
4.32687				0.024863	3	1
5.90046				0.0281546	1	0
4.27431				0.0257525	4	0
4.28394				0.0251376	1	0
4.94299				0.0258169	1	0
4.65478				0.0243035	2	0
4.11097				0.0239317	1	0
3.60112				0.0264133	2	0
5.21258				0.0267598	1	0
3.99858				0.0246358	3	0
3.62308				0.0287925	2	0
3.8897				0.0284637	1	0
4.78187				0.0271641	1	0
4.45069				0.0276716	2	0
4.00936				0.0282828	1	0
3.38372				0.0247797	3	0
4.84683				0.0298239	1	0
4.24561				0.0271657	4	0
3.64803				0.0293542	3	0
1.55228				0.0308144	1	0
7.1802				0.0276283	2	0
3.03258				0.0271188	1	0
4.47253				0.0231823	5	0
3.63495				0.0250946	1	0
2.47761				0.0311085	1	0
4.7263				0.0251962	2	0
5.02482				0.0262223	1	0
5.19672				0.0263997	2	0
4.49834				0.0283922	1	0
1.99983				0.0236306	3	0
4.31718				0.0246842	2	0
3.46177				0.0268233	1	0
3.11592				0.0263376	1	0
5.56297				0.0277707	4	0
6.46196				0.0246792	2	0
4.2018				0.0238955	1	0
3.29577				0.0253284	4	1
4.8982				0.0292552	1	0
3.14961				0.0247343	3	0
4.21842				0.0264019	1	0
4.54542				0.024159	1	0
4.32578				0.0229486	5	0
3.49013				0.0321758	1	0
3.50383				0.0248143	2	0
4.69927				0.0230253	2	0
2.22045				0.0232034	1	0
4.7809
2.26497
7.08094
2.73664
5.70984
4.52579
3.6517
3.06234
5.5496
2.19436
4.07353
3.25579
3.93309
6.30813
5.20312
1.49573
3.77439
3.77479
2.35316
3.1398
5.35273
5.07641
3.99861
5.19947
3.98032
2.51692
3.02161
5.26009
2.86011
1.8315
3.88761
1.20221
5.21624
4.25056
3.75313
1.47874
3.69567
4.01501
5.5612
3.99945
4.08089
5.58072
6.08137
3.90986
5.58297
4.42557
2.20494
3.61216
3.33186
0.798993
4.34385
5.71487
4.22107
3.25828
4.968
2.92749
4.95034
4.61793
4.57174
4.09931
2.92847
5.49407
7.54813
6.20792
2.91575
7.26609
3.25837
3.95182
3.70876
4.12971
4.96732
3.99167
2.30838
3.09137
4.9026
5.95329
5.84683
5.6627
1.93921
4.056
4.38067
3.00706
4.86653
4.53984
2.90894
3.2729
2.32747
4.08185
4.54483
2.75681
4.27774
4.67271
4.67861
3.21891
4.47691
3.63217
4.38561
4.52259
4.96668
6.07788
4.54502
2.80923
3.80065
6.31622
6.02038
4.05069
4.35271
2.16724
5.35697
3.80554
1.62306
5.86951
4.39714
4.72552
6.82103
2.98559
4.21874
2.37379
4.59168
0.690607
5.00304
4.04234
5.49365
6.70502
5.18361
5.65771
3.22781
2.7963
2.5198
7.03615
1.15295
4.03734
4.28587
5.62987
4.11908
3.9903
5.36937
4.05114
5.59181
6.14544
3.07672
3.06483
4.54253
3.25651
4.07122
6.62475
6.35694
4.11561
5.511
4.60743
5.00402
3.6684
3.86246
3.94074
4.0913
4.19899
5.07643
4.51936
3.2834
4.2511
5.63872
6.84288
6.37139
2.31499
4.48502
4.572
4.71314
5.21127
4.29643
4.76208
3.64851
6.57611
3.92612
4.66263
5.97708
5.35944
3.27513
2.56515
4.02839
3.11282
4.43843
3.06163
3.1382
2.68584
1.87252
4.00039
4.90885
3.34913
3.1494
6.92477
3.32944
3.70441
4.52884
2.81277
4.25661
3.67887
4.36317
2.40846
0.837629
5.84625
3.8121
3.11721
4.27655
4.46799
3.63351
4.8368
4.17447
5.27011
5.64631
4.93844
4.79947
5.69207
6.00743
2.97929
5.97493
4.82804
4.48893
0.135778
4.02965
5.9708
4.29863
3.47172
4.76562
2.87584
4.19967
6.11622
4.63846
5.42
4.13888
4.42188
5.2396
4.72578
3.02707
4.16081
4.32656
4.58561
2.31757
4.80883
5.03392
4.75308
4.05202
6.1567
4.28091
5.11453
2.8704
4.96573
3.92407
4.67988
5.29506
4.30209
2.21193
6.17561
3.18085
5.72229
3.01672
5.202
3.24857
2.01293
2.18026
5.00171
4.17653
4.19059
5.36116
3.51328
5.11656
2.71223
4.56919
3.76289
3.93443
3.65276
2.02357
4.25445
4.75757
2.9115
5.2915
3.95164
5.62581
2.26463
3.41845
4.60994
4.15793
4.01066
3.64452
4.25507
3.48112
3.66676
3.43002
6.51047
6.03149
4.76829
3.12619
5.66201
4.8506
4.17813
5.65319
4.51971
4.60038
4.2853
3.20268
4.08525
5.94576
4.86618
3.14475
4.48629
5.3975
3.8558
4.66429
3.26105
4.78501
4.41457
3.68934
4.89344
5.23311
2.09411
3.57017
4.27056
2.95788
3.06097
4.82217
3.23234
4.20108
4.46139
3.3967
6.79086
5.12388
4.78008
4.191
4.83837
3.72767
4.83249
5.87208
2.79603
6.76691
2.3525
3.99061
3.53293
4.39177
3.63175
4.05272
4.85197
3.28224
4.06715
5.08081
3.43786
2.92562
3.98652
4.75037
3.3843
3.75045
4.10013
5.14539
5.20529
6.90585
5.2103
4.18446
3.32291
4.08299
5.26663
3.8209
3.13152
7.80935
2.74896
4.8019
4.53089
2.82735
5.1281
3.32612
3.73602
3.91077
5.67003
1.06347
4.7529
5.35254
4.30843
3.64448
3.5818
3.936
2.60567
3.55881
4.39934
4.49415
5.13185
6.41532
1.46564
3.49341
3.38783
6.02012
3.74391
2.05435
2.95306
4.98336
4.4761
4.53575
5.39558
4.55137
3.92136
3.22408
3.80179
2.77814
1.42846
4.8992
3.99779
2.19889
5.77942
5.08933
4.55732
3.48311
4.74143
4.55458
5.46404
5.22846
4.12552
4.55562
3.85246
3.72561
2.98927
3.81113
4.73718
5.99366
6.34154
2.10862
3.24978
5.1017
3.85275
4.54139
5.24041
5.25811
6.07218
4.27872
4.23216
3.22244
1.62616
4.87528
4.50571
5.4446
5.48931
3.75492
4.55797
4.52046
3.13778
3.75023
7.03458
2.46908
4.94326
4.07325
6.09529
2.48787
4.16117
2.00538
4.49151
5.17908
3.33325
6.17387
5.46066
4.75796
3.53629
5.45612
5.26538
5.76929
3.72368
3.25744
3.14545
4.51851
2.48958
4.07073
3.34896
5.30935
4.88489
5.29043
3.69207
6.27946
6.10011
2.16004
5.44332
4.9942
4.73652
2.77268
6.12676
5.80097
4.36817
4.34086
4.8957
4.45621
2.79446
2.20251
4.55328
3.62361
4.30503
4.8021
4.91004
5.18673
2.35323
5.40865
5.55998
2.65458
3.77734
4.97034
5.87258
3.81604
4.87282
5.54807
4.1246
4.40185
4.1817
5.1582
4.25073
5.70218
2.91742
1.15838
2.10807
3.29852
4.14767
3.57544
4.33658
5.94182
4.65614
5.30001
4.73615
2.74814
5.31972
4.19782
3.1844
3.4795
3.15481
3.6082
3.73863
1.46257
6.91215
4.87635
4.20467
5.73443
2.83803
5.35741
4.8349
4.29824
3.22177
3.73907
5.46411
3.68202
5.54525
3.77025
3.38656
4.49755
4.52629
4.52579
4.40487
4.32058
2.29497
4.35344
3.1977
1.52228
3.61857
3.88995
4.7345
3.9604
3.85265
5.11932
4.11661
3.85358
6.1595
2.70157
3.84381
3.22165
6.2814
5.63066
5.07392
3.44545
3.58266
3.82885
6.49098
4.22577
5.52027
3.07675
3.42218
3.46872
5.8074
4.04721
3.84662
2.50882
3.95306
2.31777
2.50243
3.49519
2.82296
6.20567
6.01735
2.81545
4.15808
3.5341
3.41064
3.65863
5.05234
6.67495
2.75795
4.92431
3.71565
4.77589
5.61694
4.35015
1.32724
3.16857
3.07389
5.11995
3.63503
2.844
2.70867
4.37374
4.33933
5.62752
6.61407
2.09538
3.3698
4.25642
3.7423
5.30865
3.45878
3.64437
5.26073
3.60766
3.4354
4.55458
3.15842
6.95936
5.47923
4.44964
3.23487
4.27823
4.30021
2.14499
4.16529
4.65789
3.84933
4.89717
4.48893
2.80789
3.09365
5.86613
2.4713
2.63358
4.02339
3.93658
3.14372
2.93148
6.2026
3.39009
4.19361
5.89374
3.21481
3.99155
5.92106
5.94142
5.02189
3.71136
5.22582
5.18741
2.70996
3.39821
4.91806
3.48639
4.30864
2.6803
2.77275
2.4972
2.77882
1.75897
4.0409
4.78253
4.1682
4.22837
5.18375
3.88285
5.42568
4.55835
5.40984
3.29805
4.85148
3.07907
2.62839
3.47778
2.84946
3.45669
5.06663
4.6121
2.81148
5.36714
2.59079
2.63808
5.37691
3.83254
4.89531
5.98321
3.81572
5.31213
4.71648
4.74225
3.25612
3.42449
4.5643
2.03922
4.46775
3.99612
4.78034
4.50446
1.77409
2.56702
4.01297
2.81931
3.24418
4.70668
4.56145
5.53235
2.80721
4.24651
4.80885
4.91807
4.32346
4.35657
3.54025
5.37917
3.86987
5.1867
4.33547
3.36774
6.40138
3.93521
6.31015
4.57238
3.38462
2.99665
4.16347
3.52799
4.40322
4.24862
3.41713
5.60661
4.29544
3.64038
5.05486
5.24906
2.97388
4.76947
4.34216
4.80224
2.28409
3.60886
1.86197
6.81067
2.83844
6.06794
5.28081
4.49351
4.89719
4.72842
5.05536
5.28091
2.34956
4.74785
4.70594
4.66758
5.87033
5.5075
1.04779
4.82496
6.73912
2.58646
3.47733
1.61816
3.79961
6.7318
4.30141
4.80463
4.83727
0.405433
3.1558
4.82657
3.7777
4.59733
4.20485
2.74182
4.19731
5.5693
3.7766
5.76313
2.92275
4.74258
4.95633
3.93422
3.8173
3.83852
4.6716
6.00402
2.39797
5.70825
4.46792
3.89468
4.46418
3.83527
5.53488
5.97277
5.28893
2.58705
5.18902
2.33024
5.03213
6.1301
3.42997
1.19789
5.4404
3.82363
2.84925
3.1519
3.68616
3.50907
3.05496
1.96965
3.5916
3.77121
3.6809
5.1674
2.89967
3.49992
5.45986
4.5614
5.47016
4.98438
3.66962
2.57779
3.61239
4.14835
3.0687
7.1539
2.84997
5.42591
4.00694
2.52276
3.75122
5.00898
3.22149
3.17292
3.49929
4.36328
6.1268
3.64101
3.48373
2.01797
5.42557
4.71809
4.26355
3.22078
2.92742
6.49249
3.73408
1.38533
5.06377
2.15492
4.56651
5.02133
3.4913
3.47864
3.34452
4.17032
4.01283
4.68868
4.29086
3.30042
4.5711
3.55307
6.73651
3.99973
3.76699
4.46289
4.46184
3.08688
6.31968
5.85646
0.994194
2.58239
4.989
4.95307
3.83929
4.44676
7.6604
4.26702
4.7979
5.03087
4.74326
3.43759
2.94314
5.55045
1.11635
4.95099
5.6029
5.08571
4.77447
3.53849
5.30683
5.97517
4.26736
3.75099
4.27714
2.28775
4.22672
4.46029
1.90504
4.71193
3.97836
2.36822
2.33889
3.32588
3.6866
2.3771
5.57952
3.5786
3.8228
4.42925
5.73565
5.60583
4.55708
6.00351
4.15891
2.19155
4.61121
4.30551
3.44834
3.45507
6.4303
5.79418
4.53809
5.30984
7.15247
3.52649
3.65752
3.4918
3.53001
3.73951
3.03053
3.07263
2.06512
5.30062
5.99582
3.429
4.953
4.36766
3.68997
5.77018
6.12601
4.72423
4.25502
3.07372
5.97648
4.11997
5.35186
5.49244
4.75648
3.69173
3.41271
4.89882
5.38693
3.05667
4.71056
3.9131
4.59031
2.52281
3.83988
3.03255
2.99972
5.02913
2.62565
3.72354
4.71858
3.78954
3.26313
5.39392
2.01217
5.20084
1.58092
3.09374
4.42602
3.67286
5.77778
1.62814
5.40655
2.82268
5.97318
2.2657
5.53799
4.50731
5.48557
3.01835
2.14134
1.22262
3.93416
2.75143
3.28314
4.51584
5.58905
5.32813
5.11172
2.76386
2.79152
5.07182
5.28084
5.33395
4.26507
3.90018
4.09202
3.24451
4.194
6.13852
2.23683
2.48087
4.90292
4.03473
4.03529
2.87121
3.50129
4.78227
4.03727
3.34039
3.75768
5.5401
5.57938
3.31789
6.30848
6.57571
2.95501
1.02639
4.13074
5.40504
4.33877
4.29787
5.42767
4.5406
4.78869
4.20006
2.95243
3.25033
4.37471
3.35713
3.43752
3.47299
4.56269
2.78455
4.05724
5.53589
3.89192
4.19111
3.71405
5.79451
3.40383
2.12541
3.7923
5.06035
3.04843
5.19184
5.4423
5.67983
5.35717
4.60951
3.27663
4.39633
5.69329
4.6026
5.36204
4.18254
4.09606
3.51429
2.28031
3.48015
5.57917
5.32121
[truncated: 98,451 more rows]

## Sheet: Figure 4
Figure 4C
Average survival probability of sub-lethally heat-shocked (47 °C, 15 min) and unstressed control MG1655 ibpA-msfgfp cells upon exposure to a more lethal heat shock (51 °C, 7 min)
Control cells
# Cells in microcolony	Survivors
16	7
14	6
15	9
16	9
16	9
13	7
18	7
16	12
16	8
15	7
13	7
16	6
8	3
8	5
18	10
12	11
20	7
15	11
16	10
7	4
16	11
11	9
Figure 4C+D+E
All data for PA-containing microcolonies (sub-lethally heat shocked)
Microcolony	Cell	GFP concentration	Survival	PA focus	Cell age
3.1	14	82.5429	0	0	1
	15	134.23	0	0	3
	16	42.3861	1	0	4
	17	73.9846	1	0	1
	18	81.3942	0	0	1
	19	93.5238	1	0	2
	20	76.1873	1	0	2
	21	96.1345	1	0	1
	22	155.403	1	0	1
	23	564.646	0	1	3
	24	42.0752	0	0	3
	25	63.331	0	0	1
	26	35.7011	1	0	1
	27	50.0705	1	0	2
3.2	12	405.411	1	1	2
	16	276.879	1	1	4
	17	131.021	1	0	1
	18	129.914	1	0	1
	19	123.632	1	0	2
	20	68.9042	0	0	2
	21	72.0997	0	0	1
	22	64.4399	0	0	1
	23	42.6846	1	0	3
	26	132.575	0	0	1
	27	141.916	0	0	2
	28	299.314	1	1	2
	29	142.664	0	0	1
	30	77.9979	1	0	1
	31	61.3641	1	0	4
3.3	10	116.414	1	0	1
	11	69.4961	1	0	2
	12	122.914	1	0	2
	15	95.1427	0	0	3
	16	80.6278	0	0	4
	17	111.278	0	0	1
	18	67.3017	1	0	1
	19	79.137	0	0	2
	26	135.127	1	0	1
	27	149.314	1	0	2
	28	84.9819	0	0	2
	29	98.7828	1	0	1
4.1	8	83.4113	1	0	3
	18	130.629	1	0	1
	19	130.17	1	0	2
	20	241.902	1	1	2
	21	171.293	1	0	1
	22	104.868	1	0	1
	23	90.3959	0	0	3
	24	60.7395	1	0	3
	25	96.2004	1	0	1
	26	68.614	0	0	1
	27	98.3974	0	0	2
	28	67.515	0	0	2
	29	74.6332	0	0	1
	30	94.8683	1	0	1
	31	43.7945	1	0	4
4.2	8	85.2104	1	0	3
	10	76.096	0	0	1
	11	62.9162	0	0	2
	12	241.388	1	1	2
	13	120.998	1	0	1
	15	57.5245	0	0	3
	18	104.7	1	0	1
	19	102.88	0	0	2
	28	90.023	1	0	2
	29	82.1274	1	0	1
4.3	8	77.2535	1	0	3
	9	71.9312	1	0	1
	13	87.651	0	0	1
	20	103.291	1	0	2
	21	84.7861	1	0	1
	22	96.9293	1	0	1
	23	57.3362	1	0	3
	24	58.7552	0	0	3
	25	102.266	0	0	1
	28	63.4685	1	0	2
	29	69.2847	1	0	1
	30	88.4255	0	0	1
	31	60.9906	0	0	4
5.1	16	74.5244	1	0	4
	17	127.847	0	1	1
	19	86.436	0	0	2
	20	114.763	0	0	2
	21	128.939	0	0	1
	22	172.023	0	0	1
	23	705.092	1	1	3
	24	50.8761	1	0	3
	25	64.6192	1	0	1
	26	74.6087	1	0	1
	27	115.154	0	0	2
	28	119.032	0	0	2
	29	119.456	0	0	1
	30	227.936	0	0	1
	31	312.722	1	1	4
	36	86.9778	0	0	2
	37	77.3073	1	0	1
5.2	9	89.9619	0	0	1
	10	94.0072	0	0	1
	12	66.367	0	0	2
	14	95.264	0	0	1
	15	69.2474	0	0	3
	16	65.8277	0	0	4
	17	83.4879	1	0	1
	22	100.469	1	0	1
	23	81.2498	1	0	3
	26	83.7354	1	0	1
	27	76.8551	1	0	2
5.3	11	58.7473	0	0	2
	16	59.7013	0	0	4
	17	64.97	1	0	1
	18	62.0455	1	0	1
	19	61.2884	1	0	2
	20	65.9212	1	0	2
	21	86.4655	0	0	1
	24	55.2688	1	0	3
	25	70.1334	0	0	1
	26	70.559	1	0	1
	27	42.8921	1	0	2
	28	43.9517	1	0	2
	29	59.2401	1	0	1
	30	46.6996	0	0	1
	31	39.5251	0	0	4
3.1	16	72.5409	1	0	4
	17	82.6505	1	0	1
	18	92.3158	1	0	1
	19	87.5013	1	0	2
	20	92.1684	0	0	2
	21	113.178	1	0	1
	22	111.15	1	0	1
	23	93.09	0	0	3
	24	105.127	1	0	3
	25	129.522	1	0	1
	26	198.378	1	1	1
	27	136.624	1	0	2
	28	114.896	1	0	2
	29	134.588	1	0	1
	30	133.115	1	0	1
	31	113.284	1	0	4
3.2	16	115.559	1	0	4
	17	118.621	0	0	1
	18	106.016	1	0	1
	19	93.4098	0	0	2
	20	192.607	1	0	2
	21	434.12	1	1	1
	22	163.219	0	0	1
	23	140.144	0	0	3
	24	126.554	0	0	3
	25	83.6331	1	0	1
	26	90.6239	1	0	1
	27	78.3476	1	0	2
	28	118.337	0	0	2
	29	103.328	0	0	1
	30	102.648	1	0	1
	31	72.9738	0	0	4
3.3	6	68.9133	0	0	1
	15	89.422	1	0	3
	16	69.0633	0	0	4
	17	74.4643	0	0	1
	18	87.7421	1	0	1
	19	86.0812	1	0	2
	20	108.113	1	0	2
	21	102.516	1	0	1
	22	134.792	1	0	1
	23	217.74	1	1	3
	28	87.4847	0	0	2
	29	89.5566	0	0	1
3.4	12	127.066	1	0	2
	15	170.001	0	1	3
	16	92.4967	1	0	4
	17	97.1542	1	0	1
	18	116.027	1	0	1
	19	106.009	1	0	2
	20	125.097	0	0	2
	21	120.361	1	0	1
	22	134.803	0	0	1
	23	117.285	1	0	3
	26	119.858	1	0	1
	27	124.201	1	0	2
	28	177.214	1	0	2
	29	160.31	1	0	1
4.1	8	50.8829	1	0	3
	9	89.4164	0	0	1
	20	85.0486	1	0	2
	21	100.881	0	0	1
	22	171.055	1	0	1
	23	555.319	0	1	3
	24	23.3428	0	0	3
	25	65.0025	1	0	1
	26	48.1116	0	0	1
	27	73.1739	1	0	2
	28	27.1865	0	0	2
	29	48.5798	0	0	1
	30	41.4493	1	0	1
	31	56.329	0	0	4
4.2	14	88.2022	1	0	1
	15	210.498	0	1	3
	16	120.465	1	1	4
	17	90.5882	1	0	1
	18	61.3751	1	0	1
	19	85.7669	0	0	2
	20	36.4287	1	0	2
	21	55.7666	0	0	1
	22	57.9578	1	0	1
	23	54.2011	1	0	3
	24	60.734	1	0	3
	25	62.1364	1	0	1
	26	192.496	1	1	1
	27	118.078	1	0	2
4.3	11	30.8468	0	0	2
	16	41.1298	1	0	4
	17	29.7195	0	0	1
	18	24.119	1	0	1
	19	11.4406	1	0	2
	20	112.557	1	0	2
	21	64.9936	0	0	1
	24	627.254	1	1	3
	25	116.941	1	0	1
	26	66.2032	0	0	1
	27	44.4962	0	0	2
	28	153.874	0	0	2
	29	44.6562	0	0	1
	30	24.3573	0	0	1
	31	11.2522	0	0	4
5.1	16	398.418	1	1	4
	17	99.8643	0	0	1
	18	68.0223	0	0	1
	19	79.5913	1	0	2
	20	49.1628	0	0	2
	21	40.4779	0	0	1
	22	59.3045	0	0	1
	23	90.4307	1	0	3
	24	217.597	1	1	3
	25	114.081	0	0	1
	26	84.4886	1	0	1
	27	91.7822	0	0	2
	28	62.4219	1	0	2
	29	70.0491	0	0	1
	30	82.0878	1	0	1
	31	277.096	1	1	4
5.2	16	293.802	0	1	4
	17	69.4464	1	0	1
	18	66.4902	1	0	1
	19	40.3498	1	0	2
	20	41.9994	0	0	2
	21	23.9792	0	0	1
	22	32.5644	1	0	1
	23	19.8945	1	0	3
	24	719.402	1	1	3
	25	120.175	0	0	1
	26	79.9349	0	0	1
	27	56.4794	0	0	2
	28	40.7917	1	0	2
	29	21.9348	0	0	1
	30	20.7817	0	0	1
	31	14.0033	0	0	4
3.1	12	77.9696	1	0	2
	13	91.0303	1	0	1
	14	89.4971	1	0	1
	15	81.0795	1	0	3
	16	85.3781	0	0	4
	17	113.665	1	0	1
	18	187.185	1	1	1
	19	153.737	1	0	2
	20	137.981	1	0	2
	21	108.462	1	0	1
	22	102.135	1	0	1
	23	93.725	1	0	3
3.2	12	68.2441	1	0	2
	16	52.9529	1	0	4
	17	75.4694	1	0	1
	18	56.9557	0	0	1
	19	60.8336	0	0	2
	20	83.7918	1	0	2
	21	69.6413	0	0	1
	22	76.7231	0	0	1
	23	43.7871	0	0	3
	26	74.5085	1	0	1
	27	89.8637	1	0	2
	28	64.1395	0	0	2
	29	62.7036	0	0	1
	30	73.0633	1	0	1
	31	41.8726	1	0	4
3.3	16	45.9535	1	0	4
	17	72.3718	1	0	1
	18	50.3793	1	0	1
	19	67.8961	1	0	2
	20	43.9753	1	0	2
	21	62.9204	1	0	1
	22	50.8117	1	0	1
	23	39.9875	1	0	3
	24	49.1409	1	0	3
	25	76.4049	0	0	1
	26	59.3608	1	0	1
	27	72.9475	1	0	2
	28	65.5969	1	0	2
	29	49.6368	1	0	1
	30	76.8563	1	0	1
	31	42.991	1	0	4
4.1	16	50.8826	0	0	4
	17	64.5648	0	0	1
	18	67.6695	0	0	1
	19	71.0998	0	0	2
	20	63.4378	1	0	2
	21	99.6903	1	0	1
	22	121.449	1	0	1
	23	155.07	1	1	3
	24	29.652	1	0	3
	25	48.8539	1	0	1
	26	76.1787	1	0	1
	27	68.1684	1	0	2
	28	44.1254	0	0	2
	29	41.9307	0	0	1
	30	67.3678	0	0	1
	31	38.4383	1	0	4
4.2	16	40.8712	0	0	4
	17	82.1152	1	0	1
	18	69.1666	1	0	1
	19	77.2611	1	0	2
	20	114.972	1	0	2
	21	135.705	1	0	1
	22	62.6433	1	0	1
	23	66.2265	1	0	3
	24	59.5564	1	0	3
	25	87.4158	1	0	1
	26	163.188	0	0	1
	27	304.002	1	1	2
	28	106.492	1	0	2
	29	126.16	1	0	1
	30	78.554	1	0	1
	31	71.9375	1	0	4
4.3	16	26.795	0	0	4
	17	38.7857	1	0	1
	18	41.7809	1	0	1
	19	34.6047	0	0	2
	20	52.3113	0	0	2
	21	63.1632	1	0	1
	22	63.9445	1	0	1
	23	46.0929	1	0	3
	24	45.943	1	0	3
	25	59.9753	1	0	1
	26	59.8069	1	0	1
	27	47.3823	1	0	2
	28	60.174	1	0	2
	29	69.7313	1	0	1
	30	72.1558	0	0	1
	31	41.6699	0	0	4
5.1	9	69.1648	0	0	1
	12	46.1995	1	0	2
	16	42.8472	0	0	4
	17	48.9351	0	0	1
	20	77.3142	0	0	2
	21	74.8523	1	0	1
	22	145.992	0	0	1
	23	453.345	1	1	3
	26	73.7209	1	0	1
	27	90.5904	1	0	2
	28	99.3127	0	0	2
	29	112.528	0	0	1
	30	101.943	0	0	1
	31	179.603	0	1	4
5.2	17	60.5574	0	0	1
	18	37.8038	1	0	1
	19	51.8586	0	0	2
	20	100.769	0	0	2
	21	77.4188	1	0	1
	24	54.6376	1	0	3
	25	76.1402	1	0	1
	26	85.1819	0	0	1
	27	78.2671	1	0	2
	28	82.3414	1	0	2
	29	125.493	1	0	1
	30	66.3148	1	0	1
	31	125.402	0	0	4
	32	46.8511	0	0	5
	33	59.5568	1	0	1
	44	121.692	0	0	2
	45	180.254	0	0	1
	46	206.634	1	0	1
	47	779.218	1	1	4
5.3	18	111.246	1	0	1
	19	178.951	0	1	2
	21	79.7103	1	0	1
	24	623.276	1	1	3
	25	103.04	1	0	1
	26	90.5442	1	0	1
	27	123.528	1	0	2
	28	61.2043	1	0	2
	29	87.4176	1	0	1
	32	130.447	0	0	5
	33	87.3071	0	0	1
	34	65.3165	1	0	1
	35	61.7558	1	0	2
	40	88.5029	0	0	3
	41	93.5041	0	0	1
	44	88.6755	0	0	2
	45	86.9337	1	0	1
	46	78.1937	1	0	1
	47	62.762	1	0	4
	60	63.9215	1	0	2
	61	67.0602	1	0	1
	62	57.1971	0	0	1
	63	44.7035	1	0	5
5.4	10	58.623	0	0	1
	12	172.62	0	1	2
	14	65.4393	0	0	1
	16	222.593	1	1	4
	17	88.4916	1	0	1
	18	131.929	1	0	1
	19	105.678	1	0	2
	22	42.485	1	0	1
	23	19.09	0	0	3
	26	73.7367	1	0	1
	27	49.5721	1	0	2
	30	38.9684	1	0	1
	31	11.6917	1	0	4
3.1	8	169.46	0	1	3
	10	49.5366	1	0	1
	11	43.9724	0	0	2
	12	58.893	0	0	2
	18	66.9582	1	0	1
	19	65.5515	1	0	2
	26	53.3953	0	0	1
	27	52.9451	0	0	2
	28	39.8128	1	0	2
	29	45.6746	0	0	1
	30	39.6059	0	0	1
	31	28.486	1	0	4
3.2	8	83.1524	1	0	3
	9	85.637	0	0	1
	10	117.994	0	0	1
	11	193.907	1	1	2
	12	43.6894	1	0	2
	13	55.4005	1	0	1
	15	68.5861	0	0	3
	28	70.8053	0	0	2
	29	42.1534	1	0	1
3.3	8	59.2568	0	0	3
	18	90.5385	0	0	1
	19	90.8476	1	0	2
	20	85.2626	1	0	2
	21	97.841	1	0	1
	22	120.003	1	0	1
	23	267.204	1	1	3
	24	46.4499	0	0	3
	25	70.6275	0	0	1
	26	39.3635	0	0	1
	27	54.5679	0	0	2
	28	37.932	0	0	2
	29	54.2088	0	0	1
	30	101.966	0	0	1
4.1	14	82.2315	1	0	1
	15	97.6444	1	1	3
	16	195.17	0	1	4
	17	82.0952	0	0	1
	18	76.116	1	0	1
	19	45.7479	1	0	2
	20	82.666	0	0	2
	21	53.424	0	0	1
	22	26.404	1	0	1
	23	22.6214	1	0	3
	24	846.717	0	1	3
	25	176.076	0	0	1
	26	280.674	1	0	1
	27	93.1024	1	0	2
4.2	6	49.6642	0	0	1
	8	149.534	1	1	3
	9	39.3583	0	0	1
	10	46.3055	0	0	1
	14	43.6543	0	0	1
	15	84.3396	1	1	3
	22	65.3533	0	0	1
	23	130.13	0	1	3
4.3	9	68.7868	0	0	1
	16	38.4851	0	0	4
	17	51.0965	0	0	1
	20	83.6016	0	0	2
	21	80.4813	1	0	1
	22	71.5079	0	0	1
	23	58.102	0	0	3
	24	72.1151	0	0	3
	25	79.8029	0	0	1
	26	73.6492	0	0	1
	27	45.7841	0	0	2
	28	63.28	0	0	2
	29	66.8435	0	0	1
	30	70.1435	1	0	1
	31	53.3627	0	0	4
3.1	9	50.8027	0	0	1
	16	224.279	1	1	4
	17	82.3068	0	0	1
	20	57.5117	0	0	2
	21	46.9829	0	0	1
	22	95.1442	1	0	1
	23	187.651	1	1	3
	24	272.816	1	1	3
	25	95.1601	1	0	1
	26	53.197	1	0	1
	27	24.5839	1	0	2
	28	33.976	0	0	2
	29	56.4862	1	0	1
	30	74.4869	1	0	1
	31	396.746	1	1	4
3.2	16	18.3064	0	0	4
	17	43.8155	0	0	1
	18	60.6519	0	0	1
	19	66.4243	0	0	2
	20	70.7099	0	0	2
	21	82.7418	0	0	1
	22	106.849	1	0	1
	23	276.811	1	1	3
	24	15.9242	0	0	3
	25	26.7151	0	0	1
	26	30.7833	0	0	1
	27	30.9698	0	0	2
	28	50.4591	0	0	2
	29	23.9575	0	0	1
	30	72.0385	0	0	1
	31	55.721	0	0	4
3.3	16	253.124	1	1	4
	17	71.953	1	0	1
	18	61.3513	1	0	1
	19	86.1239	0	0	2
	20	142.115	0	0	2
	21	584.556	1	1	1
	22	132.286	0	0	1
	23	35.8202	0	0	3
	24	49.3975	1	0	3
	25	58.2442	1	0	1
	26	104.997	1	0	1
	27	65.6015	0	0	2
	28	300.043	1	1	2
	29	144.099	0	0	1
	30	61.9088	0	0	1
	31	33.5989	0	0	4
3.4	16	59.0543	0	0	4
	17	79.3229	0	0	1
	18	81.4822	0	0	1
	19	114.852	0	0	2
	20	79.6932	0	0	2
	21	145.955	0	0	1
	22	88.6399	0	0	1
	23	616.509	1	1	3
	24	102.75	0	0	3
	25	106.523	0	0	1
	26	110.204	0	0	1
	27	122.796	0	0	2
	28	184.931	1	1	2
	29	127.352	0	0	1
	30	83.6059	1	0	1
	31	142.622	0	0	4

## Sheet: Figure 5
Figure 5C
Measured distribution of punctate and diffuse fluorescence intensity for the indicated fusion proteins
This distribution was determined by quantifying the fraction of total cellular fluorescence incorporated into fluorescent spots
For each strain, three independent replicates were measured (at least 15 individual cells per replicate), average fractions and standard deviation are reported
cI78EP8						cI78WT
Clone 1		Clone 2		Clone 3		Clone 1		Clone 2		Clone 3
Cells	Spots	Cells	Spots	Cells	Spots	Cells	Spots	Cells	Spots	Cells	Spots
25.1313	7.75584	18.439	29.128	71.1487	42.2389	No foci could be observed, in none of the replicates,
68.9555	56.8775	27.18	15.1133	118.861	113.171	automatically leading to a 100 % diffuse fluorescence distribution
17.6207	3.5383	66.5117	43.9884	32.4449	20.1493
38.1869	7.67091	8.61627	3.56877	2.74708	21.6175
86.1096	15.0636	12.5116	6.04196	28.7315	17.4188
101.435	72.443	672.392	638.998	27.4231	12.7202
15.7194	89.3111	114.222	111.788	8.08335	8.25765
1246.5	1211.77	104.372	98.509	18.0839	96.8076
33.0337	4.76059	14.242	6.11101	10.0849	26.3338
19.0159	3.64148	32.814	3.97534	15.5248	55.6195
83.7693	6.97521	11.1528	12.8314	0.607771	611.036
129.073	10.0586	363.28	7.46474	101.255	43.0255
120.658	6.46957	35.7	4.1391	40.0575	348.656
56.7003	72.2427	248.849	339.377	76.7215	105.855
1301.86	94.1215	47.3597	25.6688	27.3266	12.1547
681.666	75.9224	57.0146	239.404	603.772	20.0569
33.76	20.4243	95.0077	32.5319	62.4904
20.2549	5.0441	401.514	53.1928	397.538
11.5336	1240.49	280.994	461.384	25.4271
14.2376	7.01428	554.065	553.511	115.872
	12.5772		274.367
	661.648
	7.1145
	20.311
	7.49997
Figure 5D
Average number of observed foci per cell
Three independent experiments of at least 100 individual cells per experiment, average numbers and standard deviations are reported
	clone1		clone2		clone3
Strain	# cells	# foci	# cells	# foci	# cells	# foci
cI78EP8	51	44	68	61	66	59
cI78WT	50	0	50	0	50	0
Figure 5E
Binned histograms showing the PA distribution along the relative axial position of MG1655 ibpA-msfgfp cells (n = 641) exposed to a sub-lethal heat shock (47 °C, 15 min).
Relative axial position
0.758735
0.264316
0.863022
0.559831
0.912613
0.248392
0.855617
0.494092
0.635967
0.870615
0.194092
0.0953412
0.0595115
0.889574
0.883095
0.848443
0.136909
0.0913894
0.892027
0.0845662
0.132625
0.870022
0.057214
0.187831
0.560076
0.5921
0.12308
0.109937
0.0991259
0.116984
0.917487
0.129792
0.906853
0.0639227
0.91319
0.212517
0.229929
0.124932
0.863056
0.935776
0.851173
0.158944
0.876284
0.151058
0.867398
0.856165
0.118688
0.879995
0.842965
0.111456
0.831763
0.195772
0.136116
0.157296
0.889325
0.850189
0.857647
0.0922217
0.114901
0.104594
0.125466
0.110738
0.179016
0.101201
0.841388
0.902384
0.877231
0.827684
0.890125
0.0817551
0.0866106
0.084405
0.104179
0.975941
0.810887
0.0636396
0.908526
0.828421
0.921542
0.0773527
0.104443
0.130815
0.191728
0.0860032
0.856798
0.646202
0.751642
0.868507
0.943588
0.851444
0.0966867
0.92642
0.0650491
0.901578
0.151336
0.90317
0.121235
0.117748
0.149349
0.874932
0.115838
0.117062
0.679051
0.897285
0.262137
0.087381
0.654994
0.0772797
0.917811
0.0426291
0.92768
0.0691022
0.864466
0.266955
0.0854841
0.921549
0.127509
0.0810028
0.880896
0.844518
0.0841351
0.143246
0.853763
0.106274
0.154645
0.219119
0.793302
0.796585
0.839132
0.917509
0.0748871
0.0657045
0.814033
0.0574716
0.113868
0.869063
0.941665
0.89801
0.0678474
0.187872
0.86499
0.900784
0.886089
0.623054
0.690143
0.111125
0.909641
0.317732
0.402627
0.154732
0.0841274
0.109345
0.143887
0.897842
0.144584
0.1369
0.105744
0.0947034
0.785852
0.931398
0.919095
0.264082
0.101205
0.801766
0.892937
0.907397
0.778863
0.849521
0.100755
0.910412
0.0892402
0.337031
0.124044
0.841094
0.745148
0.755211
0.11956
0.735862
0.11516
0.150403
0.0974621
0.162665
0.165735
0.085892
0.863294
0.842148
0.876553
0.87679
0.124858
0.844073
0.0789365
0.149412
0.904066
0.881878
0.0949459
0.910323
0.883682
0.108823
0.852939
0.120752
0.867983
0.2456
0.394054
0.410331
0.0489943
0.939004
0.168196
0.0974337
0.922704
0.850392
0.143312
0.838987
0.160976
0.0968719
0.129101
0.689934
0.0698406
0.931631
0.859167
0.874519
0.849538
0.197316
0.0528659
0.927352
0.0683298
0.876174
0.880697
0.183732
0.117183
0.0919057
0.099241
0.112195
0.875828
0.12714
0.814543
0.0932308
0.971044
0.112887
0.910936
0.771511
0.109547
0.0967636
0.775121
0.0831884
0.0780362
0.123766
0.872411
0.123529
0.130072
0.865576
0.0965468
0.133585
0.836711
0.0760697
0.0828173
0.325333
0.100107
0.172834
0.909716
0.916578
0.857096
0.87201
0.115943
0.184624
0.218835
0.899348
0.89568
0.874363
0.832671
0.911732
0.162399
0.112321
0.835374
0.098051
0.895408
0.881399
0.115214
0.123804
0.614854
0.869605
0.877388
0.156834
0.0837877
0.935985
0.943976
0.899393
0.127032
0.62292
0.93316
0.125494
0.897
0.353561
0.222208
0.845373
0.114153
0.876142
0.196886
0.268627
0.833362
0.176761
0.155657
0.136857
0.929604
0.908945
0.127865
0.172655
0.12795
0.148861
0.122338
0.192323
0.0797591
0.907425
0.111959
0.850344
0.115862
0.794828
0.88226
0.127355
0.251938
0.0892906
0.825749
0.0927662
0.893157
0.875257
0.571439
0.152695
0.798861
0.0314514
0.891254
0.154942
0.929636
0.105469
0.91523
0.175263
0.133434
0.918715
0.43445
0.922874
0.519238
0.844065
0.914198
0.909677
0.070414
0.866279
0.113704
0.121364
0.840142
0.110582
0.816865
0.893017
0.903937
0.148603
0.125477
0.0639148
0.881354
0.861039
0.851826
0.839408
0.152275
0.131395
0.917564
0.887202
0.917712
0.827032
0.106232
0.906359
0.840427
0.0893494
0.905506
0.923125
0.115822
0.900376
0.0927988
0.780114
0.871731
0.106424
0.77389
0.858119
0.846746
0.84289
0.0886777
0.913792
0.134074
0.889839
0.162221
0.931471
0.17375
0.210779
0.9233
0.885605
0.852409
0.886762
0.868719
0.923531
0.902165
0.917867
0.859386
0.890559
0.908561
0.923324
0.771529
0.876661
0.906085
0.938666
0.0806375
0.908583
0.909063
0.145722
0.578206
0.631157
0.728792
0.116346
0.0964273
0.0899975
0.907309
0.0713646
0.888164
0.131206
0.0718887
0.928636
0.0800967
0.0858521
0.102037
0.12022
0.124239
0.181511
0.044299
0.072752
0.862858
0.875574
0.168972
0.906792
0.427022
0.438889
0.547557
0.918038
0.933596
0.474344
0.905242
0.141315
0.0680518
0.893488
0.11818
0.896389
0.124733
0.877601
0.138136
0.908421
0.0655683
0.122752
0.907262
0.94216
0.0899968
0.912753
0.922075
0.131793
0.871022
0.853461
0.123643
0.141188
0.191413
0.247313
0.856176
0.106577
0.153098
0.930006
0.835783
0.907232
0.897047
0.912434
0.0780861
0.885401
0.0726747
0.145178
0.134955
0.888073
0.910587
0.107497
0.0260282
0.0923163
0.897266
0.888506
0.0710302
0.832758
0.921796
0.889505
0.129006
0.15344
0.932281
0.0318927
0.9129
0.86679
0.900651
0.0918618
0.0802439
0.935216
0.902329
0.101873
0.115446
0.161682
0.0830014
0.756705
0.909862
0.11246
0.102765
0.920077
0.895306
0.897969
0.831183
0.854756
0.913403
0.16594
0.0960394
0.842769
0.865303
0.912157
0.163832
0.170379
0.894359
0.852946
0.0932639
0.0702281
0.892718
0.0751046
0.93217
0.0865375
0.174991
0.0925879
0.89133
0.79691
0.769298
0.920344
0.921068
0.872646
0.796518
0.096649
0.863846
0.922834
0.15079
0.922672
0.121634
0.910801
0.869384
0.0790785
0.0655539
0.0787804
0.945238
0.886369
0.109161
0.965335
0.0654936
0.101377
0.929171
0.857196
0.0728361
0.449359
0.114021
0.831352
0.725652
0.730093
0.793909
0.934643
0.929576
0.119813
0.125232
0.0650189
0.846127
0.820592
0.921405
0.867255
0.0684935
0.890195
0.582463
0.0794828
0.940118
0.154107
0.888469
0.128951
0.199388
0.788593
0.84944
0.93932
0.872266
0.129826
0.194377
0.095528
0.146659
0.891935
0.917915
0.858135
0.154706
0.10196
0.844268
0.126343
0.90634
0.889407
0.1065
0.128733
0.0724437
0.0975483
0.840867
0.0951664
0.156507
0.925372
0.161444
0.904384
0.105485
0.0939349
0.0934156
0.141181
0.132888
0.129557
0.873945
0.1172
0.174759
0.178164
0.902738
0.942021
0.928682
0.92767
0.180396
0.904902
0.943619
0.103393
0.176291
0.105268
0.0693884
0.0842456
0.852382
0.883883
0.143386
0.861271
0.0851324
0.108284
0.077434
0.836721
0.85616
0.137568
0.111739
0.144874
0.0977325
0.092593
0.939383
0.86741
0.163151
0.618977
0.940279
0.536079
0.148461
0.059985
0.0641401
0.924915
0.121796
0.118882
0.881158
0.11821
0.926002
0.077693
0.867033
0.0947389
0.900694
0.930085
0.817285
0.898167
0.934636
0.816854
0.142754
0.30309
0.0580627
0.859387
0.0795941
0.0733421
0.885047
0.87078
0.131203
0.0595413
0.152443
0.925201
0.951131
0.0809257
0.944201
0.890463
0.912191
0.10943
0.902949
0.0994818
0.0968934
0.923004
0.141228
0.189315
0.196877
0.0862354
0.104633
0.130257
0.905082
0.140325
0.933261
0.845255
0.854056
0.908124
0.946895
0.411251
0.44914
0.923716
0.126436
0.881146
0.88824
0.110856
0.183895
0.95693
0.0784856
0.124723
0.0803025
0.922388
0.910255
0.0119234
0.908902
0.888993
0.887065
0.0732595
0.916307
0.85972
0.0871293
0.911465
0.069988
0.0770281
0.92306
0.959168
0.0923886
0.0619997
0.934553
0.455888
0.146171
0.0571766
0.881639
0.0815518
0.892753
0.128012
0.904286
0.0475037
0.934707
0.855623
0.843216
0.0812692
0.923861
0.835474
0.0893454
0.137511
0.925693
0.865672
0.143765
0.874766
0.102983
0.119018
0.0983154
0.91956
0.0583842
0.119026
0.695301
0.155299
0.197777
0.19992
0.114002
0.902657
0.806454
0.0844326
0.0700048
0.140207
0.0145244
0.103522
0.917595
0.0631591
0.509474
0.134517
0.182078
0.25664
0.859738
0.0854926
0.134869
0.202949
0.95686
0.881199
0.884674
0.161222
0.200807
0.165666
0.90391
0.898483
0.119527
0.919198
0.106952
0.295251
0.922089
0.126924
0.467332
0.106304
0.0719971
0.84192
0.0537326
0.130086
0.184364
0.215993
0.134254
0.182051
0.106851
0.0638654
0.809212
0.944024
0.0899688
0.636762
0.876867
0.953902
0.139351
0.92953
0.878436
0.89264
0.924306
0.159538
0.782705
0.107354
0.904337
0.0578545
0.844528
0.102923
0.154871
0.204484
0.283974
0.224845
0.136266
0.0734572
0.935365
0.117764
0.171948
0.0741197
0.934785
0.89465
0.940234
0.898595
0.115011
0.191342
0.0477297
0.120813
0.946592
0.103565
0.888618
0.0838466
0.11118
0.14996
0.970512
0.901744
0.0872077
0.862169
0.139045
0.0983372
0.109859
0.907279
0.0914806
0.147364
0.137121
0.732215
0.121351
0.148403
0.0905779
0.022059
0.806657
0.890183
0.111749
0.100351
0.162344
0.971281
0.0900012
0.829594
0.128045
0.146893
0.220194
0.11254
0.0740965
0.112679
0.129561
0.934131
0.121752
0.103317
0.903295
0.581605
0.0717046
0.899473
0.917234
0.110273
0.131873
0.90621
0.0941943
0.134878
0.869294
0.100331
0.135402
0.137256
0.915259
0.909744
0.122539
0.06139
0.103355
0.909688
0.126095
0.137983
0.132698
0.935301
0.0757941
0.464287
0.875537
0.0479248
0.0758093
0.0672569
0.154505
0.111976
0.794904
0.867465
0.112659
0.895072
0.120521
0.0173699
0.932842
0.818136
0.123279
0.934971
0.106796
0.906142
0.912876
0.0621469
0.088371
0.223726
0.280682
0.900763
0.893268
0.710559
0.773407
0.0568296
0.910585
0.0914797
0.11372
0.884844
0.110828
0.128242
0.889167
0.0817124
0.933658
0.0794836
0.878694
0.132997
0.0935722
Figure 5F
Heat map displaying the distribution of PA localization in 457 cells MG1655 ibpA-msfgfp cells after sub-lethal heat shock
relative x	relative y
0.90673	-0.175064
0.844364	0.0447456
0.659562	0.0646058
0.275256	0.352581
0.752054	-0.0953273
0.757502	-0.00744984
0.729087	-0.12358
-0.461687	0.00238755
-0.916045	-0.0682162
0.828473	-0.0507055
-0.842044	0.517099
0.805204	-0.601881
0.787862	0.0968987
-0.718174	-0.0917528
-0.80427	-0.0405904
0.90543	0.280558
-0.926825	-0.0957454
-0.782758	-0.0508388
0.74449	0.00359366
-0.777557	0.0621973
-0.862093	-0.000795606
-0.86601	0.0407062
0.908715	0.141274
0.85525	-0.0207684
-0.845283	-0.19914
0.868189	-0.10523
-0.91064	-0.163483
-0.827366	-0.0684534
-0.684415	0.0762312
-0.66667	-0.240446
0.692932	-0.0106709
-0.816063	0.147692
0.776341	-0.00647542
0.812579	0.0386775
0.882259	-0.0675267
-0.571542	-0.136434
0.886073	-0.112417
-0.820365	-0.207883
0.90464	-0.164427
-0.608165	-0.885785
-0.825862	-0.102188
-0.763095	-0.050532
0.619906	0.125066
-0.383864	0.0933399
0.0473884	0.564852
-0.916884	0.0270123
-0.792994	0.0208334
-0.935658	-0.140797
0.806617	0.0191022
-0.738313	-0.023596
0.925316	-0.0474796
0.820595	-0.288689
-0.855431	0.027879
-0.906934	0.112667
0.921896	-0.19244
-0.696195	0.0826483
0.943752	-0.130145
-0.366327	0.161017
0.803944	-0.0892686
0.886958	0.194906
-0.419627	-0.0832152
-0.69247	-0.070842
-0.915212	-0.295821
0.850016	-0.0531304
-0.821641	-0.169935
0.855889	0.126989
-0.804309	0.137789
-0.595912	0.0820514
-0.675938	0.0678566
-0.864023	0.0380622
-0.611859	0.219207
-0.852842	0.0999176
0.930436	-0.0473116
0.199988	0.0602416
0.424937	-0.0587277
0.599341	-0.00672075
-0.584485	-0.159891
-0.934936	0.133083
-0.843036	0.1002
0.628989	0.157553
-0.701564	-0.208087
0.819487	-0.42888
-0.925216	-0.120784
-0.987702	-0.158701
-0.82111	0.0882638
-0.809904	0.0359684
-0.452832	0.171062
-0.782826	-0.0490514
-0.721765	-0.0317794
-0.825375	-0.0447536
-0.762374	0.127204
-0.53274	-0.0515506
0.651604	-0.113054
0.817147	0.133583
-0.807789	-0.0312553
-0.752175	-0.298193
0.911581	-0.377389
-0.920173	0.148119
0.858738	0.250016
-0.858969	-0.299515
-0.7602	-0.0716336
-0.82404	0.128346
0.663612	0.0898945
0.845152	-0.101871
0.687315	-0.245258
-0.817129	0.296072
-0.642963	0.0635062
-0.572197	-0.0571583
0.940414	-0.113259
0.818172	0.0618068
-0.699545	-0.245602
-0.829946	0.0216919
0.529861	0.690797
0.832893	0.00468173
0.837561	0.0107346
-0.874569	-0.252814
0.950295	0.176938
-0.901411	0.0755615
-0.905557	0.170769
0.952625	0.176397
-0.793286	0.0427055
-0.905797	0.0285077
-0.806219	-0.0924753
0.864189	-0.0354469
-0.148964	-1.6582
-0.234068	0.618522
0.952228	-0.195262
0.544324	-0.159285
0.887542	0.0205815
-0.820311	0.00310434
-0.875236	-0.232769
0.457265	0.840789
0.832582	0.963814
-0.904039	0.073206
-0.768274	0.0373355
-0.93662	0.354739
-0.80331	0.1845
-0.608988	-0.0235487
-0.525484	0.190347
0.807986	0.126367
-0.651933	-0.0814661
-0.640817	-0.0195735
-0.186948	1.17551
0.550962	-0.135484
0.768406	-0.0118796
-0.118267	-0.810544
0.787296	0.08175
0.703757	-0.270247
-0.374898	-2.11593
0.659828	-0.0121182
0.876628	0.012376
-0.65754	0.23453
-0.204389	0.499821
0.796732	0.0457622
0.773517	0.224917
-0.889841	0.181395
0.850331	0.678713
0.996702	-0.407172
0.800579	-0.139543
0.801849	0.0715411
-0.901169	0.0122836
0.897644	-0.218239
-0.740039	-0.328802
-0.911007	0.11651
0.724999	0.141743
0.589818	-0.0753129
-0.844841	-0.567301
-0.883085	0.608485
0.846238	-0.303974
0.844911	0.026222
-0.762961	0.14344
-0.854187	0.0138525
0.754787	0.0360051
-0.924037	-0.351765
-0.700029	0.0522814
-0.987541	-0.18549
-0.703927	0.531211
0.835325	0.0555952
-0.86948	-0.408297
-0.809949	0.125108
0.825389	-0.0988621
0.725122	0.237465
-0.799308	0.0841653
-0.708109	0.0325626
0.832076	0.164901
0.857007	0.241349
-0.925252	0.217186
0.0348432	0.0282779
-0.824201	0.00465097
0.697853	-0.0032168
-0.898079	0.166584
0.796907	-0.0170325
-0.388879	0.00645136
-0.814766	-0.072751
0.939346	0.073718
0.135428	0.0740171
-0.10767	-0.269199
0.360876	-0.259392
0.771598	-0.0201294
-0.737769	-0.14248
-0.799728	-0.127416
0.874156	0.17596
-0.922217	-0.185107
-0.850293	0.0425656
-0.899036	-0.0712752
0.750447	-0.0685881
0.730316	-0.0167507
0.79118	0.0842454
0.836365	0.0577401
0.931012	0.023623
-0.843224	-0.208528
-0.591741	0.37741
0.909813	-0.0724721
-0.549043	-0.121619
0.991409	0.242369
0.908539	-0.0190305
-0.0346718	-0.243816
0.741606	0.0964273
0.913435	-0.0627639
-0.90927	0.151149
-0.719571	0.0471907
0.83744	-0.091527
-0.911032	0.359429
0.73051	0.0399886
-0.593874	-0.702119
0.60234	0.265462
0.891898	-0.0544137
0.737611	0.095119
-0.683184	-0.0801507
0.533724	0.141627
-0.878729	0.166025
-0.877333	0.000145279
0.909441	-0.0028434
-0.849405	-0.190202
-0.492657	-0.0599734
-0.827567	-0.151269
0.799051	0.041021
-0.779726	-0.118481
0.793935	0.311335
-0.889863	-0.010328
0.879162	0.209159
-0.716128	-0.107403
0.718816	0.155759
-0.731689	0.097384
-0.654502	0.108642
0.858096	0.252913
0.674047	0.0217226
-0.734003	-0.0657679
0.765431	-0.260589
0.884574	-0.0375896
0.0989296	1.00165
-0.825037	-0.0114967
0.91551	0.0343579
0.800005	0.0597008
-0.912384	0.0374051
0.903998	0.281539
-0.666806	0.0220282
-0.921854	0.157338
0.789467	-0.0927773
0.793499	-0.184954
0.908254	-0.124288
-0.916797	-0.231387
-0.807681	-0.110508
0.749999	-0.25941
-0.938563	-0.0614854
0.838103	0.0467991
0.906129	0.28812
-0.785003	-0.0731434
-0.878997	-0.223203
0.547365	0.120213
0.853256	0.0810937
-0.846337	-0.211045
-0.830075	0.059343
0.831556	-0.0443026
0.79873	0.188002
-0.850561	-0.150858
0.843789	0.0581694
-0.906035	-0.310072
-0.891576	0.104825
0.914902	-0.250239
-0.90377	-0.412054
0.90843	0.0433928
0.805321	-0.0609336
-0.906429	-0.440256
-0.910691	-0.086268
0.944372	0.235324
0.869149	0.069091
0.815291	-0.0496622
-0.91312	0.219744
0.821602	0.031091
0.811054	0.024659
-0.845121	0.12185
-0.913569	-0.019573
0.678792	0.110794
0.86849	0.380841
0.915142	-0.357222
-0.796524	-0.0418557
0.532845	-0.0560949
-0.909497	0.00907366
-0.00363813	1.47638
-0.406201	-1.0534
0.874801	-0.474872
-0.759064	-0.0822132
0.695162	0.137057
-0.863864	0.0361526
0.853704	-0.131383
-0.697995	-0.145274
-0.724689	0.0208871
0.573424	-0.0300976
-0.835937	0.389959
-0.751847	-0.113387
0.674071	-0.290313
-0.653359	-0.198143
0.722131	-0.308046
-0.632812	0.0182968
0.790059	0.0422522
0.772706	-0.079718
0.90361	0.0958963
-0.456708	-0.821251
-0.102766	-1.35929
-0.865758	-0.0820246
0.811753	-0.0682482
0.685666	0.0254775
0.535901	0.029839
0.921543	-0.0929949
-1.03334	-0.422167
0.90309	0.557612
-0.740296	-0.269804
-0.763118	-0.0394278
-0.858853	-0.105448
-0.965227	-0.292945
0.815814	0.119642
0.244802	0.174776
-0.988607	0.0470614
-0.8636	-0.0972384
-0.728606	0.0482143
-0.818796	0.0519939
0.817593	-0.0146697
0.868902	-0.0702344
0.908524	0.0590889
0.834942	0.172032
0.848235	0.101353
0.796368	-0.0249844
0.917203	0.120384
-0.827126	1.01446
0.738194	0.0259731
0.648558	0.386376
-0.755514	-0.258162
0.864178	-0.0737178
-0.779366	-0.116097
-0.780013	-0.0121184
-0.741682	-0.263104
0.69952	0.0739499
-0.907435	-0.105709
0.341481	0.919771
-0.928269	0.28701
0.885265	-0.133341
0.812333	-0.197208
-0.888397	0.392081
-0.645938	-0.323226
-0.601066	0.952286
-0.586487	0.113797
0.758397	-0.149753
-0.877104	0.206908
0.924881	-0.140401
-0.6219	0.0115145
-0.794608	-0.132367
0.874994	0.0919273
0.838852	0.21717
-0.779432	1.03131
-0.78761	0.0254514
0.681196	-0.277983
0.779941	-0.59773
0.691648	-0.115227
-0.979105	-0.386735
0.883895	-0.268109
-0.86463	0.205563
0.714275	-0.613022
0.74176	0.277689
0.827274	0.0956291
-0.691021	0.118007
0.780379	-0.0177305
0.843543	-0.105016
-0.61196	-0.0467333
0.888708	0.087937
-0.833228	0.00417818
0.936794	0.0476675
-0.857301	-0.162491
0.646879	-0.590057
-0.88048	-0.00220927
0.917621	0.247409
0.652454	0.190999
-0.688503	0.116613
0.894735	-0.322804
0.906299	-0.026071
-0.924489	0.164251
0.821801	0.0682715
-0.755039	0.258252
-0.818514	-0.0660624
0.619352	-0.0329991
0.883442	0.0654901
-0.700001	-0.0342087
0.535848	0.106829
-0.876193	-0.223075
-0.81493	-0.135182
0.643942	-0.190879
0.769894	0.0695553
-0.777964	0.0510526
0.917939	0.0675679
-0.857159	-0.13099
-0.373	-0.00839181
0.776482	0.116926
0.90776	0.0439393
0.813513	0.0366122
0.907217	0.205435
0.867177	0.240486
-0.888848	-0.432206
0.867831	-0.0745244
-0.91152	-0.436288
0.589905	0.783874
-0.824347	-0.132694
0.866774	-0.0777956
-0.889725	-0.143744
-0.879415	-0.194513
0.543857	-0.269499
0.946591	-0.518357
-0.878094	-0.155416
-0.75427	0.121024
0.904609	0.241126
-0.760129	-0.110453
-0.867008	-0.0422928
-0.843429	0.0341667
-0.816294	0.0802342
-0.74759	-0.192173
0.8876	-0.0634159
0.141189	0.570499
0.665109	-0.157068
0.783516	-0.0195034
-0.599172	0.109473
-0.826436	-0.325455
-0.766097	0.148743
-0.44998	0.52509
-0.84455	-0.0642799
0.751062	-0.117381
0.742012	-0.889731
0.67377	0.154579
-0.821198	-0.350697
0.725381	0.0945972
-0.714072	-0.0263367
0.843298	-0.0547009
0.725883	0.48167
-0.92676	-0.740653
-0.904125	-0.0412749
-0.853076	0.0880093
0.179355	-0.272509
-0.844731	-0.0350905
-0.794153	-0.0954516
1.05144	0.564549
-0.904298	-0.54661
0.853709	-0.093724
0.73523	0.0926369
0.814759	0.0160013
0.782538	-0.0404254
-0.754405	-0.235155
-0.785212	-0.172105
-0.869684	-0.0790843
-0.707322	-0.296635
-0.935719	0.0674158
0.96312	-0.147269
-0.79658	0.556114
-0.841666	0.114271
0.825094	-0.105774
-0.785012	-0.215666
-0.852109	-0.184606
0.864332	0.100365
-0.863251	0.0291055
0.944779	-0.135428
-0.762394	0.109815
0.501566	-0.290211
-0.828764	0.428181
0.893144	-0.158521
0.707178	-0.16924
0.668322	-0.305258
0.891153	0.0134658
0.660197	0.0749145
0.797231	0.22042
0.48178	0.00700069
-0.838034	0.0288734
0.7574	0.0764728
-0.822127	0.0849411
-0.576501	-0.0224376
0.557423	-0.122036
-0.344224	0.0673332
-0.870531	0.0571536
-0.667931	0.144944
-0.713406	0.17563
-0.841619	-0.00322927
0.390494	0.0122838
-0.501938	0.800608
0.853564	0.345371
-0.883584	-0.024615
-0.800235	-0.138428
0.747337	-0.132403
0.71459	0.14628
0.585215	-0.0204313
-0.686924	-0.0132647
0.757171	-0.0448875
-0.561597	0.144868
0.760465	0.173138
0.740567	0.0238747
-0.608071	0.121116
0.745861	0.136902
0.470772	0.0525618
0.860514	-0.320495
0.22766	0.139715
-0.813382	0.260645
0.887744	-0.0147715
-0.700684	-0.175158
0.794187	-0.229363
0.612798	-0.141477
-0.789949	-0.112354
-0.842536	-0.0994645
-0.763298	-0.0771422
0.94988	-0.0162015
0.879482	-0.215396
-0.737785	0.0289096
-0.626506	-0.240893
-0.894331	0.147227
-0.650359	-0.0923811
-0.874179	-0.094043
0.555435	-0.0499634
-0.701599	-0.234461
-0.830606	-0.0104432
0.81041	-0.4873
-0.846671	0.509263
0.889778	-0.0709786
-0.857699	-0.194303
0.801656	0.201656
-0.903605	-0.153945
-0.700745	-0.130146
-0.819373	-0.136833
0.892959	-0.100163
0.832219	0.127487
-0.755235	0.0355006
-0.802876	-0.0521332
0.668539	0.146241
0.482401	0.139128
-0.6614	-0.0217287
0.900669	-0.0634339
-0.833494	0.44219
-0.812483	-0.0150525
0.865282	0.0323161
-0.563101	-0.951383
0.862031	0.000244235
-0.880286	0.00787289
-0.920003	-0.0299731
0.736633	0.0897456
-0.821666	-0.1488
-0.679799	-0.0112742
0.730268	0.157452
0.682912	-0.063803
-0.907043	0.438572
0.915042	-0.277243
0.714086	0.0799292
-0.862503	-0.021157
-0.786309	-0.240635
0.765412	0.0182841
-0.859676	-0.287249
-0.857138	-0.0639505
0.358716	0.980357
-0.0052697	0.400903
-0.895852	0.184085
0.831595	-0.207758
0.706878	-0.209188
-0.92254	0.350535
0.930986	0.501746
0.873219	-0.52617
-1.02028	-0.538731
-0.773735	-0.0958245
-0.699015	-0.238452
0.885233	-0.00259314
0.809444	-0.0883073
0.892863	-0.0892201
0.688719	0.0291635
0.925867	-0.135781
-0.932335	-0.0385413
-0.646012	0.361651
0.862276	0.487686
-0.936289	0.0865634
-0.789383	-0.0773826
-0.878282	0.173413
0.885048	0.13745
-0.534453	-0.261579
-0.865268	-0.0861851
0.846844	-0.384773
-0.891996	0.0107809
-0.906635	-0.153789
-0.882371	-0.0544712
0.732681	-0.368919
-0.664239	-0.0370464
0.324208	0.781324
0.946664	-0.0787283
0.621647	-0.223869
0.87852	0.175777
0.884151	-0.000859764
-0.881952	-0.00944441
0.621585	0.0756321
0.727718	-0.459614
-0.909375	-0.185624
-0.848534	0.151401
0.640371	0.0364129
-0.914301	0.163486
-0.912006	0.124309
0.947555	0.585349
0.909883	0.471257
0.617417	-0.169803
-0.957402	-0.022719
-0.654241	-0.198674
0.814448	-0.0434236
0.766659	-0.187128
-0.868576	-0.0785733
0.861095	-0.0903439
0.86987	-0.232338
0.707268	0.0128704
0.569388	-0.269158
-0.862657	-0.227515
-0.739125	0.296185
-0.916674	-0.185005
-0.625258	-0.389158
-0.896553	0.00910173
0.843008	0.189354
-0.777314	-0.753353
-0.93018	-0.0440355
0.757028	-0.0393664
0.826179	-0.161306
-0.595494	-0.786674
0.721683	-0.268758
0.876965	-0.104685
0.85426	-0.236108
-0.764574	-0.25908
-0.603544	0.00479742
0.798989	-0.113033
-0.950977	-0.198928
-0.551323	0.661424
0.791606	-0.130672
-0.664291	-0.0115559
0.750937	-0.245581
-0.679045	-0.181627
-0.542565	-0.113249
-0.668425	-0.15501
-0.649071	0.329538
0.876141	-0.177457
-0.878958	-0.213618
-0.708008	-0.846796
0.863861	0.489016
0.817493	0.0539683
0.982337	0.0796704
0.89768	-0.600433
-0.434265	-0.143157
-0.961711	0.214699
-0.773149	0.0788921
0.696669	-0.0555908
0.829591	-0.0191633
-0.694037	0.126966
0.580094	-0.121086
0.637622	-2.17713
-0.754173	0.68218
-0.827677	-0.186862
-0.885984	-0.175653
-0.857936	-0.0167903
0.279041	0.0360812
-0.569072	-0.0678517
0.860598	-0.0756927
0.813025	-0.230607
0.945898	-0.240295
0.923044	0.0537915
-0.407403	-2.11275
0.00133177	0.584328
-0.160451	1.60423
-0.913157	0.0400909
-0.543814	-0.282583
-0.899536	-0.184538
0.68217	0.0537915
0.752145	0.126573
-0.832644	0.287744
0.86531	0.017087
0.882829	-0.360583
-0.865132	-0.229793
0.849169	-0.0993444
-0.896468	-0.331983
0.873916	-0.30054
0.8697	-0.0678566
-0.932327	-0.254104
0.931317	0.126547
0.868088	-0.25153
-0.770293	-0.00535959
-0.894728	-0.0904292
-0.953807	0.0245195
-0.777928	0.127208
0.708661	-0.0560656
-0.962508	-0.374402
0.79837	-0.0646612
-0.463013	-0.107551
0.420586	0.055622
-0.850775	-0.119141
0.856948	-0.140919
-0.0589892	0.750759
-0.749457	0.424414
0.986484	-0.312506
0.901237	-0.372328
-0.711872	0.11507
-0.87235	-0.221936
0.803662	-0.249799
-0.896119	-0.388133
-0.934669	-0.225441
0.909682	-0.0526173
0.932337	-0.595255
0.775809	-0.0441778
-0.820742	0.051249
0.736626	-0.0343587
0.661859	-0.108459
-0.860628	-0.330662
0.845843	-0.123567
-0.0243553	-0.226255
0.44151	0.0149009
-0.23076	-0.263224
-0.923236	0.252544
0.823275	-0.131439
0.811372	-0.173891
0.920888	-0.0648935
0.789466	-0.18636
0.627884	0.500064
0.854721	-0.430454
0.825382	0.0299078
-0.870482	-0.108963
-0.888276	-0.0719898
-0.793057	-0.201153
-0.642427	-0.111018
-0.775011	0.0209041
0.818083	-0.0307752
-0.570953	-0.802521
0.874682	0.0556375
-0.844301	0.107146
0.897045	-0.0882598
-0.775607	0.15684
0.900394	-0.0421177
0.790377	0.152016
-0.515245	-0.726329
0.817284	-0.0400664
0.908791	0.197225
0.698398	-0.0368893
0.813732	-0.0757724
-0.808334	-0.485796
-0.22626	0.39818
0.296854	0.372681
0.610641	-0.0538768
-0.867655	0.275312
-0.786344	0.16387
0.813898	-0.24594
0.131957	-1.21875
0.939617	-0.0966699
-0.881523	-0.287877
0.876322	-0.176581
-0.895363	0.0490744
0.574448	-0.0692111
-0.705308	-0.425643
0.840891	-0.021718
-0.851214	0.224582
-0.906653	0.120179
0.630725	0.0959578
0.814547	-0.0124148
-0.843331	0.0573429
-0.809372	-0.0552184
0.879132	0.315241
-0.873989	0.0918943
0.857213	0.530586
0.816525	-0.567259
-0.829481	-0.171484
0.880002	-0.0449301
-0.807617	-0.0120369
-0.817462	0.121644
-0.851518	-0.062274
0.860642	-0.0925228
0.750863	-0.279464
0.892746	-0.138528
0.739292	-0.00829955
0.841371	0.0734216
-0.133984	-0.605786
0.921332	0.0465118
-0.929584	0.00677885
0.768786	0.157215
-0.761884	0.0419785
0.188876	-0.563423
0.237269	-0.253161
0.874842	-0.230046
-0.385836	0.0629405
-0.889376	-0.0920174
-0.644939	-0.218208
-0.830883	-0.0369829
-0.957097	-0.0497729
0.590186	-0.0346119
0.848421	-0.577679
-0.825367	-0.172261
0.799787	-0.128321
0.83514	0.00350957
-0.834667	-0.152153
-0.606443	-0.175588
0.627897	0.0725958
-0.326332	0.064604
0.925283	-0.16807
-0.913547	-0.181625
-0.0277432	0.513249
0.864439	-0.259162
-0.866226	-0.0757817
0.0792046	-0.142577
0.728044	-0.100288
0.934312	-0.104481
0.782392	0.0647032
0.574321	-0.531137
-0.785989	-0.272915
-0.177926	-1.61264
0.137275	-0.14759
0.912116	-0.272714
0.860549	0.0805638
-0.835776	0.0755769
-0.941535	0.040149
-0.384533	0.0460883
0.889174	-0.0964589
0.994056	-0.3021
-0.160695	-0.169216
-0.876201	-0.0915978
0.134369	-0.843391
0.936722	0.380097
-0.759782	-0.23567
0.639302	-0.012054
-0.847448	0.281636
0.918278	-0.17545
-0.937944	0.0708608
-0.0899156	-0.472543
0.826656	0.0164034
0.846987	0.109015
0.936252	0.249208
0.390283	-0.159732
0.692343	0.0808909
-0.885754	0.0121117
0.926859	-0.0714223
0.838959	-0.111084
-0.882356	0.0105656
0.855362	-0.0568687
-0.855293	-0.0112196
0.580212	-0.0761778
-0.912301	-0.215592
-0.569823	0.00235483
-0.546162	-0.0904998
0.642752	-0.824023
-0.838399	0.101893
0.812197	-0.0219819
-0.537101	-0.826668
0.516324	0.881768
0.973293	0.330349
0.812664	0.132205
-0.120363	0.859349
0.200257	0.950424
-0.516065	-0.710581
0.00393155	0.0451033
0.779284	-0.0651927
-0.898872	-0.0765988
0.752617	-0.0116894
-0.749514	-0.157357
-0.903168	0.400703
0.339762	-0.0548544
0.373362	0.0324172
-0.0991484	-0.576649
0.300637	-0.232414
0.132945	1.08371
0.769874	-0.242549
-0.880995	0.275114
-0.86564	-0.326344
-0.873864	0.294186
0.959029	0.0702835
-0.737194	-0.507043
0.839998	-0.101169
-0.889481	-0.110221
0.851943	0.0613428
-0.864165	-0.333943
0.779652	0.849191
-0.141432	-1.92931
-0.462453	-1.43289
0.313943	0.0152797
-0.699948	-0.318851
0.629341	0.397661
0.940175	0.147245
0.94675	-0.145308
-0.652937	0.855057
-0.840595	-0.299377
-0.810481	-0.224818
-0.647453	-0.181045
0.54156	-0.536393
0.865131	-0.425402
0.69985	0.412244
0.921467	-0.380224
-0.510414	0.135556
0.403771	0.370462
-0.595827	0.37107
-0.794556	-0.349301
-0.894002	0.0765326
-0.738674	-0.473987
-0.754094	-0.213738
-0.114963	-0.0399861
0.870018	-0.335091
0.79886	-0.215185
0.867302	-0.0795475
0.931522	0.133017
-0.453599	-0.740175
-0.189377	0.0800851
0.925734	0.0950769
0.790332	0.00544251
-0.423116	-0.155905
-0.830332	0.114378
0.927481	-0.351927
-0.78499	0.00505547
-0.965475	0.194001
-0.824986	0.00535252
-0.839563	-0.0972344
-0.909969	-0.0181961
0.913796	-0.16012
-0.448287	-0.512284
0.634618	0.458559
0.899759	-0.0987057
-0.72227	-0.0979082
-0.890393	-0.0244308
0.646851	-0.391951
0.251653	0.200882
-0.837423	0.148504
-0.802032	0.0504794
-0.735151	0.212984
0.875013	0.150423
-0.649106	-0.297548
-0.793304	0.0171264
-0.784094	0.0828481
-0.685706	0.0826971
-0.726524	-0.183244
0.750341	-0.0129584
0.861312	0.32025
0.35129	-1.04392
-0.614896	0.768235
-0.841564	-0.136461
0.675506	-0.00165216
0.745187	-0.177182
0.618258	0.0154666
0.788694	-0.204192
0.879942	-0.0589306
-0.869197	0.210031
-0.869307	0.132483
-0.771749	-0.155693
0.894701	0.0118186
-0.891008	-0.118461
-0.876588	0.132639
-0.754314	-0.183282
-0.855781	-0.0113794
0.854351	-0.143307
-0.722561	-0.25176
0.709502	-0.0929415
-0.606101	-0.181134
0.862289	0.230035
0.720616	0.117929
0.885044	-0.087826
0.842132	-0.0026254
-0.753416	-0.0350459
-0.674816	0.114387
0.507283	0.236278
-0.702573	0.210589
-0.778705	0.137843
0.847675	-0.0593172
-0.915185	-0.196148
0.855659	0.00248357
-0.888113	0.210374
0.87845	0.191014
-0.136137	-0.101161
-0.77167	0.027071
-0.846415	-0.129289
0.664287	-0.171931
0.889037	0.180889
-0.792303	-0.198553
0.921776	0.110151
0.916951	-0.313234
-0.876827	-0.342547
-0.662538	0.139304
0.922103	-0.0470811
-0.855191	-0.0938493
0.642251	0.208587
0.919038	0.164496
-0.936483	0.0803629
-0.84374	-0.073231
-0.840585	-0.0356015
0.628412	0.0771044
0.877488	0.105024
0.965321	-0.025533
-0.896898	-0.00531196
0.847078	0.178804
0.523669	-0.549629
-0.766823	-0.236541
-0.890767	-0.332448
0.887651	-0.374887
-0.87295	-0.141853
0.727276	-0.42253
[truncated: 1,194 more rows]

## Sheet: Figure 6
Figure 6C+D
Average cellular CFP fluorescence and growth rate of individual 4th and 5th generation MG1655 ΔlacY pTrc99A-mCer-cI78EP8 cells
Growth rate (min-1)		CFP concentration (A.U.)
PA	PA-free	PA	PA-free
0.0184253	0.0176624	97.975	11.6878
0.0188782	0.0177312	100.679	12.537
0.0198943	0.0179617	261.693	12.8633
0.0171639	0.0209678	232.125	15.7422
0.017849	0.0152908	114.636	7.97119
0.0078068	0.0188498	755.596	9.27768
0.018056	0.0199037	147.31	21.4264
0.00851933	0.017303	849.659	6.79107
0.0161047	0.0197994	436.94	8.10254
0.0154062	0.0210312	505.775	8.28967
0.0103325	0.0193645	1302.56	9.4274
0.0113861	0.0176025	1321.32	7.5909
0.0181819	0.019581	211.455	9.54739
0.0166248	0.0198504	187.795	8.72106
0.0173174	0.0218836	61.4979	8.98885
0.0154042	0.0211027	133.082	8.04643
0.0120322	0.0209336	149.403	13.8006
0.0129415	0.015935	184.557	6.0293
0.0133489	0.0213569	721.648	6.59063
0.0135572	0.0177278	878.016	8.92068
	0.0190937		12.034
	0.0218726		11.2387
	0.0202928		15.9861
	0.0220773		12.5171
	0.0227203		17.5744
	0.0162207		10.0792
	0.018539		12.2419
	0.0201611		19.2481
	0.0223082		6.84056
	0.0216885		7.02129
	0.0168368		5.32989
	0.0178999		6.43627
	0.0185757		4.90569
	0.0204796		6.18366
	0.0137979		4.24328
	0.0188311		5.49881
	0.0192575		5.9008
	0.0178995		6.50318
	0.0188284		5.58837
	0.0196761		6.96386
	0.0197987		5.07961
	0.0196144		5.78725
	0.017241		4.09936
	0.0158065		5.43948
	0.0149721		5.39407
	0.0174405		9.92866
	0.0198156		8.87853
	0.020954		6.27261
	0.0208754		5.8235
	0.0194728		4.84492
	0.0209627		8.55037
	0.0194583		6.63853
	0.0197435		22.4887
	0.0235374		10.8539
	0.0202166		11.3921
	0.021109		7.5345
	0.018324		22.4128
	0.0222129		13.4075
	0.0183037		9.70184
	0.0187054		18.1733
	0.0193481		7.26046
	0.0208896		5.74491
	0.0215429		4.54232
	0.0158924		7.34394
	0.0188305		6.50031
	0.0217553		6.17286
	0.0204506		5.48391
	0.0223656		7.90063
	0.0163626		6.3739
	0.0211399		6.45326
	0.0177719		5.86775
	0.0207413		4.51067
	0.0177447		3.73024
	0.0210499		23.5713
	0.0209646		7.53426
	0.0199779		6.55469
	0.0200887		53.418
	0.0207797		10.1202
	0.0208055		11.3238
	0.0213223		7.86311
	0.0224732		6.89192
	0.0179698		6.11589
	0.0211474		5.50849
	0.0172232		4.12704
	0.0218565		4.80036
	0.0218621		4.67413
	0.02018		10.2935
	0.0214511		5.41939
	0.0255552		13.4391
	0.0210867		6.50052
	0.0218189		17.934
	0.021722		12.9063
	0.0166406		5.13397
	0.0196065		3.52011
	0.0165122		2.65048
	0.0152338		2.47552
	0.0191506		2.80031
	0.0208791		2.03569
	0.0196797		2.302
	0.0183686		1.81951
	0.0177991		3.25155
	0.0191099		1.9729
	0.0161164		11.5757
	0.0146933		7.79834
	0.0192331		7.81265
	0.0175147		2.85313
	0.0180461		1.99008
	0.0219928		1.95163
	0.0182956		1.64285
	0.0187361		1.9776
	0.0172717		1.75075
	0.0133606		26.9213
	0.0163907		3.30936
	0.0192272		2.34766
	0.0233376		13.8173
	0.0118115		8.59803
	0.014524		3.40769
	0.0199679		2.37461
	0.0177969		2.24419
	0.0146945		2.80946
	0.0139487		2.08964
	0.017778		5.95936
	0.0173654		2.66668
	0.0181829		2.2731
	0.0193996		2.2927
	0.0184574		1.89204
	0.0192318		1.36634
	0.0162002		7.46105
	0.0177344		5.87736
	0.0188577		2.60208
	0.0169491		2.60528
	0.016257		12.0345
	0.0207562		5.97759
	0.00728376		23.472
	0.0103111		20.1827
	0.0126739		37.3283
	0.0161619		3.89339
	0.014748		3.22497
	0.0218396		3.75809
	0.0189899		2.77588
	0.0198233		6.08785
	0.0191319		5.0423
	0.0189086		3.74833
	0.0192937		3.19807
	0.0161315		3.92502
	0.0176612		3.89464
	0.019569		10.0053
	0.0177749		73.0178
	0.0213527		6.47949
	0.0240996		4.19225
	0.0224432		4.00018
	0.0167477		3.87547
	0.0214539		4.07478
	0.0183189		4.37515
	0.0180353		4.31098
	0.0194836		3.90304
	0.0208044		2.90395
	0.0232752		3.51315
	0.0198053		3.62682
	0.0179408		5.27213
	0.0221344		3.84721
	0.020999		3.01343
	0.0176949		2.61249
	0.0200222		6.43845
	0.0192318		3.55758
	0.0148372		3.59857
	0.0117556		3.09912
	0.0219789		6.44316
	0.0207933		4.89778
	0.0168239		96.7342
	0.0199537		9.38217
	0.0145897		3.54191
	0.0171505		3.8818
	0.0181476		4.84278
	0.019857		3.58369
	0.0214922		3.27038
	0.0193687		3.61788
	0.0199971		18.8413
	0.022509		6.56434
	0.018998		5.90119
	0.0247086		3.93987
	0.0199636		2.63368
	0.014618		1.9547
	0.0160103		0.24348
	0.0143641		95.7583
	0.0157998		5.90172
	0.014983		0.151117
	0.0133951		0.079542
	0.0137204		4.10717
	0.0122415		1.16721
	0.0162491		0.217432
	0.0170978		0.139044
	0.0141		0.175257
	0.0144816		0.116372
	0.0144588		28.3231
	0.0112345		2.78847
	0.0157581		0.571553
	0.0132961		0.463525
	0.0146024		0.263235
	0.0119028		197.143
	0.0142924		28.3762
	0.0109441		27.5598
	0.0125557		8.06276
	0.0151303		10.4406
	0.0156939		2.20152
	0.0172979		1.44209
	0.0158918		0.439325
	0.0176087		0.390373
	0.0182921		0.338253
	0.0148171		0.323695
	0.0161843		0.311481
	0.0122458		25.8396
	0.0127567		1.65889
	0.00895599		0.912064
	0.0117441		0.988271
	0.0117634		0.46601
	0.012932		8.95439
	0.0161837		2.63618
	0.0144628		4.30834
	0.0143187		1.66368
	0.0105334		0.359561
	0.0105676		0.328499
	0.0138943		2.55989
	0.012533		1.22756
	0.0137862		0.379984
	0.0129455		0.307179
	0.0168537		0.337911
	0.0144271		0.308909
	0.0181809		15.8752
	0.0187678		4.87601
	0.0208798		5.09246
	0.0185489		8.06282
	0.0209226		9.73749
	0.0170765		4.85836
	0.0195723		4.33705
	0.0189414		5.83248
	0.0182679		6.37436
	0.0172586		3.73882
	0.01813		4.1609
	0.0154075		4.71986
	0.0170395		5.26128
	0.0182634		20.8892
	0.0229158		7.70419
	0.0151836		3.53574
	0.0197921		4.18076
	0.0182224		5.12071
	0.0183125		4.79403
	0.0217564		4.65181
	0.0199859		6.38845
	0.0208802		5.8909
	0.0185482		5.75445
	0.0204806		6.19168
	0.0223684		8.3408
	0.0195129		4.44977
	0.020472		4.02705
	0.0203017		4.18606
	0.0215149		4.28832
	0.018241		8.32097
	0.0164599		11.0416
	0.0160205		3.29889
	0.0217699		3.7264
	0.0171043		4.44475
	0.0159289		3.90332
	0.0188475		4.42582
	0.0192293		4.26672
	0.0197068		6.36238
	0.0203732		6.3894
	0.017594		4.83662
	0.0146789		4.53678
	0.0219915		12.1491
	0.0158737		4.16316
	0.0183183		4.81137
	0.0166879		5.10052
	0.0160797		6.97506
	0.0194897		4.86397
	0.01921		8.01372
	0.0173879		5.06671
	0.0188314		7.81659
	0.0148373		3.95563
	0.0162647		4.59215
	0.0197979		6.84935
	0.0170501		14.5091
	0.0170247		10.5187
	0.0200386		13.2245
	0.01597		16.4621
	0.0205964		6.82003
	0.0189683		9.18555
	0.0219599		4.3906
	0.0192974		5.25191
	0.0211014		5.60074
	0.0229828		7.0592
	0.0144407		4.40212
	0.0139476		5.92447
	0.017271		8.24954
	0.0197079		9.23477
	0.0194237		10.1128
	0.019368		11.1695
	0.016359		4.92605
	0.0203484		5.6297
	0.0177897		3.91051
	0.0195857		4.86533
	0.0168926		5.65584
	0.0221021		6.45194
	0.0197022		4.69649
	0.0174056		5.23938
	0.0207524		7.70734
	0.0177049		17.1317
	0.0196231		7.02299
	0.0180133		7.73511
	0.0166188		6.39651
	0.0195075		6.55083
	0.0118155		23.9531
	0.0154543		3.88509
	0.0168243		4.33902
	0.0183597		10.7671
	0.0180867		10.9807
	0.00784333		5.10945
	0.0091426		5.20777
	0.0192687		12.5708
	0.0194858		6.22253
	0.0216065		19.6454
	0.0167922		3.16085
	0.0156634		2.16392
	0.017557		7.54078
	0.017074		3.2022
	0.0164707		1.61363
	0.0148898		1.47519
	0.0145727		6.953
	0.0170444		4.38163
	0.0132496		96.2713
	0.0120549		10.8864
	0.014678		2.67185
	0.014493		2.13195
	0.0166308		5.93822
	0.0177014		3.83662
	0.0180814		17.4219
	0.0183137		12.8396
	0.0144007		11.6348
	0.018899		9.44698
	0.0189701		3.75949
	0.0150539		2.416
	0.0182276		2.23484
	0.0159038		1.88794
	0.0148858		1.73439
	0.0168896		1.78427
	0.0161896		33.3285
	0.0163416		8.49214
	0.0200397		6.49349
	0.0184733		2.83491
	0.0176534		2.48069
	0.0158206		1.76133
	0.0141234		1.65636
	0.0155763		4.62034
	0.019693		2.25191
	0.0114503		1.91121
	0.015054		1.76834
	0.0163884		10.8428
	0.0172335		7.76248
	0.0168663		8.55092
	0.0169398		4.74953
	0.0155687		2.72966
	0.012894		2.08001
	0.0161868		215.944
	0.0150667		17.0876
Figure 6G
Average survival probability of MG1655 ΔlacY pTrc99A-mCer-cI78WT cells
Control cells
# Cells in microcolony	Survivors
7	2
16	5
16	11
10	6
15	7
16	7
15	8
16	4
14	3
14	6
12	3
16	12
11	8
10	7
15	11
9	7
15	9
12	8
16	10
13	10
15	10
Figure 6G+H+I
All data for PA-containing MG1655 ΔlacY pTrc99A-mCer-cI78EP8 microcolonies
Microcolony	Cell	GFP concentration	Survival	PA focus
4.1	8	0.894924	0
	18	1.89898	0
	19	4.78404	1
	20	0.931288	1
	21	1.68664	1
	22	2.44568	1
	23	8.32445	0
	24	1.30806	0
	25	2.08815	0
	26	4.75708	0
	27	50.0613	0
	28	1.75043	0
	29	2.96064	0
	30	8.87531	1
	31	204.124	1	1
4.2	10	5.1407	1
	14	2.03249	1
	15	1.68975	0
	16	553.266	1	1
	17	16.7907	0
	18	8.9347	1
	19	6.08241	1
	22	2.50883	0
	23	1.71769	0
	24	91.8011	0
	25	8.73201	0
	26	4.43411	0
	27	1.8576	0
4.3	3	10.8465	0
	8	80.7164	1	1
	10	2.604	0
	18	3.90255	0
	19	3.17165	1
	22	1.67296	1
	23	1.20549	0
5.1	15	52.4956	0	1
	16	159.114	1	1
	17	7.95205	0
	18	3.75961	1
	19	5.77049	0
	20	4.48182	0
	21	9.15218	0
	22	6.11144	1
	23	33.0446	0
	24	17.7796	0
	25	4.67478	1
	26	4.09307	0
	27	3.68964	1
	28	3.27212	1
	29	5.28654	1
5.2	16	77.8076	1	1
	17	4.71983	0
	18	1.79636	0
	19	1.66913	1
	20	33.315	0
	21	3.11975	1
	22	2.00517	0
	23	1.53162	0
	24	4.95095	0
	25	1.511	0
	26	1.42003	1
	27	1.21596	0
	28	2.33037	0
	29	1.81389	0
	30	1.34406	1
	31	0.934609	0
6.1	8	44.6071	1	1
	10	2.95	0
	11	1.83394	1
	18	2.47407	0
	19	1.41623	1
	24	31.7731	1
	25	2.20113	1
	26	2.34056	1
	27	2.25385	0
	28	10.7713	0
	29	3.8127	0
	30	6.62946	0
	31	17.2323	1	1
6.2	5	1.69434	0
	8	145.625	1	1
	9	5.70857	0
	12	35.3631	0
	13	1.7822	0
	14	2.04824	0
	15	0.71781	1
6.3	8	207.88	0	1
	9	8.74285	0
	11	1.0177	0
	12	74.1634	0
	14	3.30273	0
	15	1.11031	0
	20	6.6915	0
	21	3.58412	0
	26	18.5043	1
	27	3.39354	1
6.4	16	0.867557	1
	17	1.24281	0
	18	0.819954	1
	19	1.23023	1
	20	1.04011	1
	21	2.35259	0
	22	3.73286	0
	23	11.3626	0
	24	0.98352	1
	25	1.2448	1
	26	3.08643	0
	27	21.922	1
	28	1.46651	0
	29	2.58992	0
	30	6.22643	1
	31	188.844	1	1
7.1	5	1.74915	0
	6	14.3025	0
	7	0.689277	1
	8	116.048	1	1
	9	4.72464	0
7.2	7	4.58442	1
	8	0.244795	0
	9	0.669519	1
	10	0.339863	0
	11	0.487958	1
	12	1.07156	1
	13	1.35571	0
7.3	11	0.792349	0
	15	0.408228	0
	16	155.789	1	1
	17	4.13095	0
	18	1.98763	1
	19	0.968288	0
	20	14.9318	0
	21	1.58662	0
	24	1.60207	0
	25	0.83504	0
	26	0.66171	1
	27	0.288058	0
	28	2.0015	0
	29	0.96445	0
7.4	16	0.366671	1
	17	0.354817	1
	18	0.984078	0
	19	3.89247	1
	20	0.513102	1
	21	0.930354	0
	22	3.95818	1
	23	28.8929	0
	24	0.387344	1
	25	0.672629	1
	26	0.595008	0
	27	0.799309	0
	28	0.664548	1
	29	0.854518	1
	30	8.78034	0
	31	373.312	1	1
7.5	8	206.976	1	1
	9	3.03043	0
	10	4.50423	0
	11	1.43988	1
	12	31.3261	1
	13	2.78499	1
	14	1.82241	1
	15	0.683895	0
7.6	2	4.26049	0
	12	0.642003	0
	13	3.73276	0
	28	0.825434	1
	29	2.31029	1
	30	4.29368	0
	31	99.7668	1	1
8.1	8	4.81999	1	1
	9	2.52033	0
	10	3.84245	1
	11	3.64955	0
	12	2.49435	1
	13	3.13152	0
	14	5.02509	0
	15	30.1494	0	1
8.2	10	2.60666	1
	11	13.999	0
	16	0.887408	0
	17	1.09908	0
	18	1.64963	0
	19	1.9501	0
	24	1.12348	0
	25	2.03184	0
	26	3.73046	1
	27	11.2267	1
	28	2.19524	1
	29	4.046	1
	30	8.76835	0
	31	156.35	1	1
8.3	12	1.75822	0
	15	44.8619	0	1
	16	1.39135	1
	17	2.46001	1
	18	4.22842	1
	19	6.95284	1
	20	1.77002	1
	21	2.37927	0
	22	2.59534	1
	23	5.70228	1
	26	2.7204	0
	27	4.91234	0
	28	2.78765	1
	29	4.29884	0
8.4	16	124.539	1	1
	17	8.4518	1
	18	9.44897	0
	19	7.495	1
	20	3.73702	1
	21	3.37404	0
	22	2.90738	1
	23	3.20344	1
	24	15.1151	0
	25	3.91471	1
	26	3.69164	1
	27	3.04516	0
	28	4.8354	0
	29	5.88091	1
	30	5.99466	1
	31	46.3534	1	1
9.1	14	5.36765	0
	15	15.6916	0	1
	16	66.8995	1	1
	17	7.59369	1
	18	5.29795	1
	19	3.84837	0
	20	3.97687	0
	21	2.88574	0
	22	3.72316	0
	23	8.80012	0
	24	7.16864	0
	25	3.05754	0
	26	4.8548	1
	27	3.08776	0
10.1	8	2.63997	1
	9	2.87106	1
	10	3.19892	1
	11	20.695	1
	12	3.20137	1
	13	3.1021	1
	14	5.93036	0
	15	183.04	1	1
10.2	16	404.693	1	1
	17	13.0058	0
	18	44.0405	0
	19	10.0307	1
	20	15.9775	1
	21	4.78741	1
	22	2.23554	0
	23	1.02988	0
	24	11.6318	0
	25	4.31314	1
	26	2.99558	0
	27	2.02385	0
	28	6.43609	1
	29	2.34	1
	30	2.27206	0
	31	1.3508	0
10.3	8	26.3405	0	1
	9	4.37168	1
	10	3.10285	0
	11	2.01366	0
	12	2.0354	1
	13	2.88097	0
	14	1.71605	0
	15	1.55252	0
4.1	12	2.90875	0
	13	2.49515	0
	16	12.9861	1	1
	17	6.22847	0
	18	3.75705	1
	19	4.40935	1
	20	2.35264	1
	21	2.26932	1
	22	2.67501	0
	23	2.23911	0
	28	2.45961	1
	29	2.63456	1
	30	1.74767	1
	31	1.21884	1
4.2	16	265.815	1	1
	17	9.10612	1
	18	5.82228	1
	19	3.00851	0
	20	4.97944	1
	21	2.55268	0
	22	3.29622	1
	23	1.47158	0
	24	26.5517	1
	25	9.72809	1
	26	6.30955	0
	27	4.20838	1
	28	3.44566	0
	29	1.93279	0
	30	4.21509	1
	31	1.5447	1
4.3	8	20.0923	0	1
	9	6.47784	1
	20	4.27229	1
	21	3.57882	1
	22	3.08532	0
	23	2.51356	1
	24	7.15078	0
	25	5.78218	0
	26	4.25925	0
	27	4.61569	0
	28	3.66574	0
	29	3.39313	1
	30	3.13311	0
	31	2.71974	0
4.4	16	33.2346	1	1
	17	11.2504	0
	18	7.23885	1
	19	6.23387	1
	20	4.06473	1
	21	4.8948	0
	22	2.9092	1
	23	2.48858	1
	24	22.0135	1
	25	4.02782	0
	26	4.01056	1
	27	2.82823	1
	28	4.02771	1
	29	3.34547	0
	30	2.8564	1
	31	2.77055	1
5.2	11	19.2038	1
	16	3.24635	0
	17	3.32644	0
	18	5.1061	1
	19	5.65167	1
	20	8.0626	1
	21	12.328	0
	24	4.20541	1
	25	7.27994	1
	26	11.4755	0
	27	49.3943	0
	28	6.24163	1
	29	12.2992	0
	30	18.1162	0
	31	262.015	1	1
5.1	16	181.78	1	1
	17	15.5872	0
	18	9.85333	0
	19	7.62227	0
	20	6.02259	1
	21	4.98585	1
	22	5.16683	0
	23	3.34825	0
	24	18.9002	1
	25	9.59019	1
	26	6.24147	1
	27	5.98911	1
	28	4.06904	1
	29	4.27781	0
	30	4.70303	1
	31	3.56218	0
5.3	11	13.2732	1
	16	3.90008	1
	17	5.64732	1
	18	5.45544	1
	19	7.30991	0
	20	5.12697	1
	21	9.51256	0
	24	4.65964	0
	25	5.28976	1
	26	6.7458	1
	27	40.6691	1
	28	3.93073	0
	29	7.96067	1
	30	6.25683	1
	31	109.647	1	1
6.1	8	93.4568	1	1
	9	5.59992	1
	12	5.34939	0
	13	1.50555	0
	20	3.94469	1
	21	2.96085	1
	22	1.85753	1
	23	1.96403	1
	28	2.85289	1
	29	1.39536	1
	30	1.1232	1
	31	0.709533	1
6.2	8	1.47198	1
	18	2.19804	0
	19	4.93768	1
	20	1.37858	0
	21	2.62805	1
	22	2.68315	0
	23	6.87782	0
	24	1.20653	1
	25	2.02521	0
	26	3.78513	1
	27	28.8162	1
	28	1.64271	0
	29	2.70945	0
	30	6.52584	0
	31	83.4643	1	1
6.3	8	1.19978	1
	9	1.27451	1
	10	2.46243	1
	11	14.2973	1
	12	2.03353	0
	13	9.43329	0
	14	5.29734	0
	15	242.775	1	1
6.4	16	94.0441	1	1
	17	7.74915	1
	18	5.8162	1
	19	3.78976	0
	20	2.74917	1
	21	1.90845	1
	22	1.79678	0
	23	1.36265	0
	24	5.62633	1
	25	2.15827	1
	26	1.18863	1
	27	1.34444	1
	28	2.41624	1
	29	1.78884	1
	30	1.91375	1
	31	1.17822	0
7.1	16	364.22	1	1
	17	7.54464	1
	18	3.43782	1
	20	81.9124	0
	21	8.43156	1
	23	0.681988	1
	24	0.275061	1
	25	14.4163	0
	26	2.80416	0
	27	3.05143	1
	28	0.232218	0
	29	23.0174	1
	30	3.39306	1
	31	0.331642	1
	32	0.181548	0
	38	0.399186	0
	39	0.435437	0
7.2	10	0.783961	0
	12	7.38838	0
	14	0.528102	1
	16	159.113	1	1
	17	3.98965	1
	18	1.66225	0
	19	1.46452	0
	22	0.388769	0
	23	0.237719	0
	26	1.03641	0
	27	0.69153	0
	30	0.291076	1
	31	0.124423	1
7.3	16	0.195165	1
	17	0.311531	1
	18	0.303481	0
	19	0.51477	0
	20	0.441785	1
	21	0.959362	1
	22	5.85703	0
	23	17.1766	0
	24	0.164262	1
	25	0.51726	1
	26	0.216885	1
	27	0.960606	1
	28	0.91647	1
	29	3.82103	0
	30	8.94708	1
	31	349.765	1	1
8.1	8	29.2813	1	1
	9	6.87021	1
	10	2.80586	0
	12	7.21856	1
	13	2.97177	1
	22	2.90527	1
	23	2.53146	0
	28	4.12919	1
	29	3.90068	1
	30	4.61445	1
	31	10.8463	1	1
8.2	16	250.321	1	1
	17	8.34902	1
	18	3.92233	1
	19	2.88618	1
	20	34.8259	0
	21	6.96673	0
	22	3.11039	1
	23	2.4626	0
	24	60.2832	0
	25	7.11042	1
	26	2.97893	0
	27	2.39387	0
	28	4.96227	1
	29	2.37075	0
	30	1.81554	1
	31	1.8768	1
8.3	8	1.89389	1
	9	2.39658	1
	10	2.94847	1
	12	2.33489	1
	13	3.36539	1
	15	19.3093	1	1
	22	2.81848	1
	23	4.7613	1
	28	4.93158	0
	29	5.26981	0
9.1	16	325.704	1	1
	17	6.88614	0
	18	0.908697	0
	19	0.474197	0
	20	10.121	1
	21	1.55063	0
	22	0.605917	1
	23	0.353701	0
	24	125.289	1
	25	5.08326	1
	26	8.03033	1
	27	1.16478	1
	28	1.70653	1
	29	0.538069	1
	30	0.431571	0
	31	0.214548	0
9.2	16	0.365032	0
	17	0.475713	0
	18	0.51339	1
	19	0.86428	1
	20	0.62603	1
	21	1.85718	1
	22	0.562914	0
	23	1.96777	1
	24	0.286688	0
	25	0.704001	1
	26	0.822007	1
	27	0.939566	1
	28	1.35815	1
	29	2.65189	1
	30	3.17392	0
	31	35.3489	1	1
9.3	8	161.266	1	1
	9	5.73935	1
	10	2.7104	1
	11	0.56838	1
	12	30.4214	0
	13	5.62852	1
	14	1.2776	1
	15	0.485671	0
10.1	8	1.39586	0
	18	2.92745	0
	19	12.57	0
	20	1.0172	0
	21	3.3482	0
	22	4.34294	1
	23	27.8956	0
	24	1.29142	1
	25	1.79112	0
	26	4.37531	1
	27	34.3131	0
	28	1.6668	0
	29	2.32045	0
	30	10.7666	1
	31	411.261	1	1
10.2	8	2.27423	0
	9	2.73978	0
	10	3.32202	1
	12	2.65727	0
	14	4.38993	0
	15	13.3777	0	1
	22	4.19681	0
	23	10.521	0
	26	3.16888	0
	27	3.92477	0
10.3	10	1.70981	0
	16	1.19669	1
	17	1.28701	0
	18	1.44169	1
	19	2.42894	1
	22	5.48197	0
	23	59.9104	0
	24	1.64712	0
	25	2.61195	0
	26	2.11693	1
	27	5.1169	1
	28	2.32616	0
	29	3.73228	0
	30	9.17885	1
	31	212.816	1	1
10.4	8	1.70954	0
	18	1.27731	1
	19	1.74855	0
	20	1.90199	1
	21	2.86876	1
	22	4.91232	1
	23	20.391	1
	24	1.7319	1
	25	2.15742	1
	26	2.8433	1
	27	3.57711	1
	28	5.54202	0
	29	10.5532	0
	30	12.9551	0
	31	326.95	0	1

## Sheet: Figure 7
Figure 7B
Survival probability of PA-free and PA-bearing cells within sibling pairs (n = 258 pairs) containing at least one PA upon application of the heat shock (52 °C, 10 min)
Survival	PA
1	1
0
1	1
0
1	1
1	1
1	1
0
1
0	1
1	1
1
1	1
0
1	1
1
1	1
0
1	1
0
1	1
1
1	1
1
0	1
0
0	1
0
1	1
1
1	1
0
1	1
1
1	1
1
1	1
1
1	1
1
0	1
0
1	1
0
1	1
1
0	1
0
1	1
0
1	1
1
1	1
0
1	1
1
1	1
0
1	1
1
1	1
1
1	1
0
0	1
0
0	1
1
1	1
0
1	1
1	1
0	1
1
1	1
0
1	1
0
1	1
0
1	1
1
1	1
1
0	1
1
1	1
1
1	1
0
1	1
1	1
1	1
1
1	1
0
1	1
0
1	1
0
1	1
1
0	1
0
1	1
0
1	1
1
1	1
1	1
1	1
1
0	1
0
1	1
1
1	1
0
1	1
1
1	1
1
1	1
1
1	1
0
1	1
0
1	1
0
0	1
0
1	1
1
1	1
0
1	1
1
0	1
0
1	1
1
0	1
0
1	1
1
1	1
1
1	1
1
0	1
0
1	1
1
1	1
1
1	1
1
1	1
1
1	1
1
1	1
1
0	1
1
0	1
0
1	1
1
1	1
1
1	1
1
1	1
1
1	1
0
1	1
1
1	1
1
0	1
1
1	1
1
1	1
1	1
1	1
0
1	1
1	1
1	1
0
1	1
1
1	1
0
1	1
0
1	1
1
1	1
1
0	1
0
1	1
0
1	1
1	1
0	1
0
1	1
0
1	1
0
1	1
1
0	1
0
1	1
1	1
1	1
1
1	1
1
1	1
1
0	1
1
1	1
1
1	1
0
0	1
0
1	1
0
1	1
0
1	1
0
1	1
1
1	1
1	1
1	1
0
1	1
1
0	1
1
1	1
0
0	1
0
1	1
1
1	1
1
1	1
1
1	1
0
1	1
0
1	1
1
1	1
0
1	1
1
1	1
1
1	1
0
1	1
1	1
1	1
1	1
1	1
1
0	1
1
1	1
0
1	1
0
1	1
0
1	1
1
1	1
1
1	1
0
1	1
1
1	1
1
1	1
1
0	1
1
1	1
1
1	1
0
1	1
1
1	1
0
1	1
0
1	1
1
1	1
1	1
1	1
0
1	1
0
1	1
0
1	1
1
1	1
1
0	1
0
1	1
0
1	1
0
1	1
0
1	1
0
1	1
0
1	1
1
1	1
1
1	1
1
1	1
1
1	1
1
1	1
1
1	1
0
1	1
1	1
1	1
1
1	1
0
1	1
1
1	1
1
1	1
1
1	1
1	1
1	1
1
1	1
1
1	1
0
1	1
0
1	1
0
1	1
1
1	1
0
1	1
0	1
1	1
1
0	1
1
0	1
0
1	1
1
1	1
1
1	1
0
1	1
1
1	1
0	1
1	1
1
1	1
0
0	1
0
1	1
0
1	1
1
1	1
1
1	1
1
1	1
0
1	1
1
1	1
0
1	1
1
1	1
0
1	1
0
1	1
1
1	1
1
0	1
0
1	1
0
1	1
0
1	1
1
1	1
1
1	1
1
1	1
1
1	1
1	1
1	1
1
1	1
0
1	1
1
1	1
1
1	1
1
1	1
1
1	1
1
0	1
0
1	1
1
0	1
1
1	1
0
1	1
0
0	1
1
0	1
1
1	1
0
1	1
0
1	1
1
1	1
0
1	1
1
1	1
0
0	1
0
1	1
0
1	1
1
0	1
1
1	1
0
0	1
1
1	1
1
0	1
1
1	1
1
1	1
1
1	1
0
0	1
0
1	1
1
1	1
1
1	1
0
Figure 7C
Cumulative resuscitation time distributions of PA-bearing and PA-free MG1655 ΔlacY pTrc99A-mCer-cI78EP8 cells (n = 133 and n = 96, respectively) surviving the heat treatment (52 °C, 10 min)
PA	Lag time (min)
1	120
1	150
1	260
1	230
1	260
0	260
1	100
0	250
1	210
1	130
1	220
1	170
0	250
1	240
1	110
0	350
1	260
1	140
0	220
1	130
0	240
0	290
1	90
1	170
0	410
1	160
1	90
0	340
1	160
1	140
0	380
1	150
1	190
1	150
1	250
1	260
1	160
0	280
1	190
1	110
1	140
0	330
1	150
0	360
1	110
1	120
0	270
1	100
1	160
0	390
1	90
0	270
1	220
1	220
1	170
1	90
0	340
1	130
1	100
0	350
1	140
1	170
1	140
0	230
1	220
0	360
1	180
1	150
1	120
1	160
0	340
1	110
0	310
1	130
0	260
1	110
0	270
1	150
0	70
1	130
0	280
1	110
0	290
0	170
1	160
1	250
1	100
0	240
1	190
0	310
1	150
1	140
0	190
1	110
1	100
1	180
0	230
1	110
0	220
1	180
1	160
0	320
1	100
0	320
1	210
1	180
1	160
0	180
1	210
0	370
1	150
0	270
1	130
0	230
1	190
0	300
0	240
1	130
0	250
0	210
1	170
0	270
1	80
1	170
0	230
1	150
0	250
1	160
0	240
1	160
1	180
1	160
1	90
0	250
1	110
0	220
1	170
1	100
0	210
0	180
0	220
1	130
1	90
0	170
1	180
0	230
1	160
0	230
0	230
1	130
0	350
0	220
0	190
1	110
1	90
1	120
0	330
0	350
1	140
0	350
1	100
0	310
1	140
0	260
1	200
0	420
0	220
1	140
1	180
0	250
1	200
0	250
0	230
0	250
0	390
1	130
1	170
0	260
0	250
1	210
0	260
1	120
1	160
0	240
1	140
0	380
1	120
0	210
1	150
1	140
0	210
0	250
1	150
1	170
0	220
1	150
0	360
1	110
0	340
1	190
1	130
0	250
1	100
0	410
0	250
1	110
0	230
1	140
0	260
1	180
1	180
0	240
0	300
1	120
1	120
0	280
1	90
1	150
1	120
1	120
0	220
1	150
0	370
1	280
0	480
0	390
0	330
0	190
1	80
Figure 7E+D
Distribution of PA sizes and survival probability of cells harboring PAs of different sizes
PA size (µm²)	Survival
0.106659	1
0.131152	1
0.104992	1
0.0769759	0
0.0646888	1
0.156452	1
0.157259	0
0.0428301	1
0.0626992	1
0.0667053	1
0.122737	0
0.171213	0
0.148843	1
0.0971407	1
0.0759542	1
0.135857	1
0.0713566	1
0.119914	1
0.0795839	1
0.127926	0
0.0992379	1
0.0795032	1
0.0784546	1
0.0858215	0
0.144703	1
0.0684798	1
0.11666	0
0.212215	0
0.120102	1
0.080982	1
0.0712222	0
0.0769221	1
0.17409	0
0.1101	0
0.0854182	1
0.103943	1
0.134029	0
0.0858753	1
0.0792344	0
0.112654	1
0.140724	0
0.126501	1
0.0831867	1
0.113918	1
0.168659	1
0.0925969	1
0.155968	1
0.122199	0
0.0686142	1
0.111874	1
0.0895587	1
0.11295	0
0.143601	0
0.0372108	0
0.0672161	1
0.0895319	1
0.0863593	1
0.118784	1
0.155404	0
0.060145	1
0.134136	1
0.10639	0
0.0829985	1
0.117144	1
0.0604407	1
0.0592577	1
0.0825683	0
0.154032	0
0.0832135	1
0.0748519	1
0.130426	1
0.0590426	1
0.0794763	1
0.045465	0
0.0673774	0
0.104911	1
0.0422924	1
0.167368	1
0.114106	1
0.065576	1
0.0681571	0
0.0582092	1
0.061086	0
0.183392	1
0.0860366	1
0.114644	1
0.0842083	1
0.0605752	0
0.191727	0
0.11045	0
0.138438	1
0.0578327	1
0.105529	0
0.0774061	1
0.151075	0
0.137282	1
0.0726741	1
0.0712491	0
0.161749	1
0.138922	0
0.0698779	1
0.134782	1
0.107169	1
0.0990228	0
0.152957	1
0.0430183	1
0.149731	1
0.0803636	1
0.0941832	1
0.106309	1
0.105717	1
0.0770028	0
0.0970601	1
0.0580747	0
0.0868701	0
0.0604138	0
0.0589082	0
0.0640704	1
0.0769221	1
0.0612473	1
0.070093	0
0.061086	0
0.134163	1
0.139756	1
0.10924	1
0.281555	1
0.0961997	1
0.0667859	1
0.0609785	1
0.0959308	1
0.146746	0
0.0753089	1
0.136045	1
0.158738	1
0.103755	0
0.118408	1
0.0752283	1
0.0485569	1
0.0674043	1
0.0948285	1
0.0652534	0
0.0566229	1
0.156318	1
0.0930809	1
0.14887	1
0.0815466	1
0.0581554	1
0.0612742	1
0.0826489	0
0.0850956	1
0.0753627	1
0.123032	0
0.0928389	1
0.100448	0
0.101523	0
0.121446	1
0.074825	1
0.0823263	0
0.0715448	1
0.158415	1
0.0852569	1
0.142579	0
0.115719	1
0.115854	1
0.147284	1
0.0633445	1
0.0608709	1
0.056112	1
0.0814122	1
0.0937799	0
0.0811164	0
0.106417	1
0.134701	1
0.158307	0
0.06321	1
0.139568	1
0.143143	0
0.0683185	1
0.0841008	0
0.0802292	1
0.186565	1
0.106901	1
0.0776481	1
0.0752283	1
0.0711146	1
0.0996143	1
0.0996143	0
0.149516	1
0.183097	1
0.1158	1
0.112896	1
0.160136	1
0.120317	1
0.0711146	1
0.149247	1
0.0533158	1
0.130372	1
0.0653609	0
0.0950167	1
0.151935	1
0.0625916	1
0.0569724	1
0.128463	1
0.0959846	1
0.172423	1
0.138089	1
0.0732656	0
0.222297	0
0.0624303	1
0.0668666	1
0.0628874	1
0.140697	0
0.0619733	1
0.132066	1
0.0802829	1
0.116015	1
0.0695015	1
0.093995	1
0.128786	0
0.154274	1
0.0606558	1
0.0706307	1
0.0643124	1
0.0699048	0
0.057779	0
0.0981355	1
0.114886	0
0.110342	1
0.0403834	1
0.127415	1
0.0418891	1
0.155565	1
0.161776	1
0.0944252	1
0.169223	1
0.115881	1
0.101496	1
0.145886	1
0.0763844	1
0.0843965	1
0.101711	1
0.0782127	1
0.0568379	1
0.152446	0
0.0762768	1
0.189415	1
0.0981624	1
0.0638553	1
0.0886177	0
0.059204	0
0.0750401	0
0.119322	1
0.0843697	1
0.0697166	1
0.177182	1
0.139756	1
0.0525092	1
0.125748	0
0.0657105	1
0.0838319	1
0.0978935	0
0.152661	1
0.0735344	1
0.249748	0
0.0955007	1
0.242381	1
0.0900965	1
0.163496	1
0.138116	1
0.082407	1
0.0901771	0
0.0770028	1
0.0470513	0
0.0866012	1
0.17901	0
0.07055	1
0.0795301	1
0.070093	1
0.123866	1
0.139675	1
0.0963072	1
0.0717061	0
0.0891823	1
0.0752014	1
0.0661675	1
0.113111	1
0.0682378	0
0.0622959	1
0.0638553	1
0.0910913	1
0.0418084	1
0.0375335	0
0.143708	1
0.0907686	1
0.0656567	1
0.158065	1
0.107277	1
0.087596	1
0.0935648	1
0.096603	1
0.147983	1
0.183258	1
0.104319	1
0.148574	1
0.0764919	1
0.195034	1
0.0432603	1
0.170137	0
0.0816541	1
0.0680227	1
0.0848267	1
0.0611667	1
0.157286	1
0.142713	1
0.134755	0
0.113031	0
0.0938068	1
0.0752552	1
0.0691788	1
0.136261	1
0.0645006	1
0.0922474	1
0.0749863	1
0.099668	1
0.0683453	1
0.050896	1
0.117494	0
0.093054	1
0.0576445	0
0.115881	1
0.0553054	1
0.139836	1
0.12271	1
0.107492	0
0.085956	1
0.0974365	0
0.146182	0
0.0608709	1
0.133814	0
0.0743679	1
0.0951242	0
0.100797	1
0.0947747	1
0.0775674	1
0.165379	1
0.179709	0
0.0639091	1
0.109186	1
0.0698779	1
0.117306	1
0.109697	1
0.112439	1

## Sheet: Figure 8
Figure 8A
Relative survival probability of PA-free and PA-bearing MG1655 ΔlacY pTrc99A-mCer-cI78EP8 cells upon exposure to the indicated range of heat intensities (15 min)
Temp	PA+ cells	PA+ surviving	PA- cells	PA- surviving	Control PA+ cells	Control PA+ growing	Control PA- cells	Control PA- growing
51	553	359	387	279	274	181	635	630
51.5	321	218	483	258	307	254	720	714
52	412	291	533	274	307	254	720	714
52.5	225	131	294	120	75	63	308	306
53	299	125	439	159	75	63	308	306
53.5	715	55	555	11	274	181	635	630
Figure 8B
Cumulative resuscitation time distributions of PA-bearing and PA-free MG1655 ΔlacY pTrc99A-mCer-cI78EP8 cells
Lag times (min)
PA-bearing	PA-free
105
105
150
105
	135
75
60
120
60
90
	180
	135
	120
90
120
	135
90
	210
135
	135
120
135
	150
	195
105
120
	150
60
	150
90
105
	330
165
	240
	210
60
135
	105
210
120
	105
	135
90
	165
105
75
105
45
45
90
105
180
45
135
	225
	90
	270
45
	300
165
45
180
	60
	75
	120
90
	195
75
	105
135
135
	195
75
120
	165
	45
105
	45
	150
	120
	240
	105
	165
135
135
60
	105
	75
	150
	225
90
	165
45
	225
	105
105
60
	90
	225
180
	240
	105
240
105
	90
	180
105
	135
	120
	45
75
90
	120
105
	180
180
90
45
	105
	45
	45
	150
	45
	240
120
45
	300
	75
90
75
	60
135
75
	225
	165
	270
	120
	210
	255
135
135
	210
105
150
165
105
	150
	195
	195
	120
	210
	75
	165
	165
90
105
	405
	45
	165
	240
105
	105
60
60
	150
150
	75
45
	210
120
90
	135
135
135
	165
	150
120
45
75
90
	195
	90
	90
	105
135
165
	195
60
	75
120
60
	135
	135
	45
	150
	180
	180
	180
90
	255
120
	120
75
	135
	90
	135
90
60
	120
60
105
	180
150
	60
45
	210
	45
	105
	135
90
	120
105
	45
90
45
	180
	195
225
	135
90
	225
105
60
	75
90
	135
150
60
	60
	90
135
	390
	120
330
	75
135
	135
90
	180
	90
105
75
	90
	195
	165
	180
135
165
60
	195
	120
	285
90
120
150
120
	75
	165
195
	210
	345
	135
135
105
	180
	405
	135
90
	120
	195
75
45
105
60
	345
60
	195
	135
	150
	180
105
75
	195
60
60
	195
165
60
	165
120
60
	150
	60
	45
90
	150
75
	255
	105
	345
90
	150
90
	120
135
135
135
90
90
120
	120
	45
75
	75
	120
	90
60
120
90
75
	60
45
135
	60
90
120
45
75
	90
	75
120
	60
	135
	120
105
150
	150
	180
90
120
45
	135
	45
	135
	75
60
150
	60
	150
	135
105
120
105
	210
105
105
	165
	195
	60
	90
	180
	135
135
	270
225
135
	120
	270
	315
	75
	150
60
	240
	255
60
	150
	135
	135
90
195
	150
135
60
	195
	75
	165
	180
120
105
	210
	75
	105
	360
	45
150
45
	75
75
	150
	135
	105
	255
	180
	225
	60
	105
	195
	150
	135
	105
75
195
	180
	180
	90
	60
120
	90
120
	135
	375
	180
90
	135
	180
	375
	165
	225
	120
	60
Figure 8C
Relative survival probability of PA-free and PA-bearing MG1655 ΔlacY pTrc99A-mCer-cI78EP8 cells upon exposure to a heat shock (52 °C, 15 min) after varying times of growth after PA production was halted
Time (min)	PA+ cells	PA+ surviving	PA- cells	PA- surviving	Control PA+ cells	Control PA+ growing	Control PA- cells	Control PA- growing
120	364	214	528	219	314	246	612	595
200	185	110	570	335	121	88	443	431
Figure 8D
Relative survival probability of PA-free and PA-bearing MG1655 ΔlacY pTrc99A-mCer-cI78EP8 cells upon exposure to hydrogen peroxide (35 and 40 mM, 60 min)
H2O2 (mM)	PA+ cells	PA+ surviving	PA- cells	PA- surviving	Control PA+ cells	Control PA+ growing	Control PA- cells	Control PA- growing
35	794	500	724	386	338	280	527	524
40	719	213	658	115	100	78	155	153
Figure 8E
Relative survival probability of PA-free and PA-bearing MG1655 ΔlacY pTrc99A-mCer-cI78EP8 cells upon exposure to streptomycin (230 µg/ml, 60 min)
PA+ cells	PA+ surviving	PA- cells	PA- surviving	Control PA+ cells	Control PA+ growing	Control PA- cells	Control PA- growing
917	474	699	318	185	157	342	336

## Sheet: Figure 9
Figure 9A
Quantification of the concentration of indicated protein quality control components (as measured by average cellular GFP fluorescence) in PA-free (PA-) and PA-bearing (PA+) MG1655 ΔlacY pTrc99A-mCherry-cI78EP8 cells
Translational msfGFP reporters
DnaK		DnaJ		ClpB		ClpP		ClpX		Lon		HslU		HtpG
PA-	PA+	PA-	PA+	PA-	PA+	PA-	PA+	PA-	PA+	PA-	PA+	PA-	PA+	PA-	PA+
0.029508	0.0489586	0.0247678	0.0294451	0.0288868	0.0260392	0.0347087	0.0469784	0.036878	0.0215758	0.0295122	0.0229951	0.0376787	0.0493655	0.0348316	0.0289121
0.0356349	0.0353208	0.0265533	0.0281224	0.022542	0.0290873	0.0402689	0.037138	0.035451	0.032692	0.031024	0.0251134	0.0466162	0.039342	0.0351397	0.0262236
0.041411	0.0609256	0.027401	0.0192389	0.0293423	0.0338537	0.0478868	0.051178	0.0311892	0.0256025	0.0253201	0.0274016	0.0601415	0.0553925	0.034622	0.0381893
0.038844	0.0427249	0.0240571	0.0334931	0.0252255	0.0366405	0.0523221	0.049856	0.0243284	0.0275715	0.0275717	0.0262507	0.0430627	0.0577439	0.0274114	0.0256503
0.0378843	0.0529997	0.0240324	0.0276455	0.025604	0.0202648	0.0434052	0.043634	0.0284045	0.0305336	0.0258787	0.0248394	0.0621171	0.0670256	0.0235132	0.0369078
0.0387939	0.066485	0.0185622	0.0281464	0.0267087	0.0309935	0.0492697	0.0537089	0.021773	0.0499174	0.0282259	0.0297496	0.0594082	0.0519596	0.0262972	0.0345833
0.0328323	0.0569956	0.0240435	0.0328436	0.0184876	0.0174675	0.0422857	0.0289641	0.0406381	0.0436431	0.0315573	0.0190118	0.051005	0.0616861	0.0332945	0.0371693
0.0379432	0.0733459	0.0233765	0.0228128	0.0182843	0.0185104	0.0347103	0.0555296	0.0324808	0.0438035	0.0237737	0.0261909	0.0539966	0.041355	0.030311	0.0502346
0.0443445	0.0631255	0.0206173	0.0389848	0.019483	0.0266844	0.0497386	0.0543865	0.0368601	0.0397808	0.0231492	0.0279687	0.0567874	0.0341655	0.035676	0.0329128
0.0393971	0.0440904	0.0246284	0.0441974	0.0277227	0.017123	0.0551059	0.0525309	0.0332426	0.0334058	0.0259044	0.0282827	0.050982	0.0359134	0.0415811	0.0439027
0.0335684	0.0676507	0.0306969	0.0245058	0.0231394	0.0312698	0.0515005	0.0461233	0.0245956	0.0275226	0.0266968	0.0275993	0.0660638	0.03404	0.0465049	0.0303332
0.0289488	0.0706655	0.0297478	0.0335864	0.0197352	0.0158296	0.0496444	0.0579197	0.0378811	0.0353471	0.0299513	0.0186366	0.0593524	0.0351299	0.0449627	0.0486435
0.0323731	0.0423662	0.0249612	0.027617	0.0177478	0.0285457	0.0546846	0.0710352	0.032668	0.036685	0.027573	0.0277224	0.0539282	0.0473139	0.0442493	0.0433243
0.0382125	0.0476798	0.0245548	0.0260262	0.0176205	0.0282495	0.0540982	0.0477659	0.0259154	0.0245894	0.0246239	0.0249467	0.0603044	0.0301734	0.0363445	0.0641258
0.0296668	0.0498552	0.0294102	0.0296125	0.0174975	0.0108599	0.0545093	0.041083	0.0339404	0.0299005	0.0186037	0.0224035	0.0486822	0.0495752	0.0517212	0.0385774
0.0440514	0.0414604	0.036977	0.0396665	0.0236876	0.0144143	0.0493171	0.0796028	0.0367037	0.0277	0.0291448	0.0177815	0.0680084	0.0476162	0.0446879	0.0343763
0.0574084	0.0645444	0.0249956	0.0163549	0.0230131	0.0226615	0.0546187	0.0518038	0.0312279	0.0362543	0.0288667	0.0205134	0.0748664	0.0720103	0.0425123	0.0278952
0.059388	0.0466992	0.0238617	0.0172872	0.0205217	0.0224066	0.0524586	0.0463573	0.0376887	0.0292171	0.035203	0.0211808	0.0718704	0.0349105	0.0398532	0.0306666
0.0485393	0.054869	0.0300166	0.021752	0.0164568	0.0243592	0.0502735	0.0304456	0.037344	0.0355655	0.0173584	0.0277991	0.0638603	0.089802	0.0340366	0.0315328
0.0554019	0.0523916	0.0312034	0.0233964	0.0199334	0.014293	0.0305658	0.0741996	0.0443051	0.085445	0.0209329	0.0261607	0.0658674	0.0578189	0.0365152	0.0331481
0.0574841	0.0453146	0.0245729	0.0293024	0.0117863	0.0222225	0.0327676	0.0641794	0.0411182	0.0455794	0.0313183	0.0196002	0.0525599	0.0562036	0.0365692	0.0349624
0.0461542	0.0455806	0.0299338	0.0278008	0.0143383	0.0220619	0.0467993	0.0476961	0.0488385	0.0474759	0.0388278	0.0248283	0.0692605	0.0479831	0.0337731	0.0386752
0.0569405	0.0449094	0.0245443	0.0165609	0.0166737	0.0277611	0.0467071	0.0489668	0.0429386	0.0392036	0.038498	0.0172554	0.0657902	0.0608377	0.031701	0.0358427
0.0586396	0.053025	0.0277478	0.0156064	0.0146381	0.0210462	0.0456881	0.0474482	0.032035	0.0413554	0.0285834	0.0106208	0.0581565	0.0440769	0.0364193	0.0295091
0.0368363	0.0442112	0.0311407	0.0178077	0.0178012	0.021676	0.046046	0.0352877	0.0373435	0.0408894	0.0290149	0.0195492	0.0803848	0.0331878	0.0374423	0.037582
0.0372012	0.0543001	0.0295156	0.0222237	0.0205894	0.0292756	0.0359976	0.036128	0.0364465	0.0456529	0.0325062	0.0168894	0.0675297	0.0279441	0.0370547	0.0306698
0.053508	0.0556195	0.0199505	0.0294285	0.0197469	0.0345345	0.0411927	0.0461504	0.0354504	0.0411048	0.0345636	0.0213581	0.0703289	0.0344988	0.0379762	0.0400404
0.0321802	0.0799173	0.0234892	0.0269228	0.0193216	0.0256902	0.0399227	0.0384988	0.0284281	0.037857	0.026027	0.0153796	0.062347	0.0326242	0.0455584	0.0305807
0.0423834	0.0467358	0.0255024	0.027351	0.0159543	0.041791	0.0460749	0.0402745	0.040598	0.0388484	0.0303136	0.019659	0.0646877	0.0447412	0.0397304	0.0267496
0.040615	0.050207	0.0230951	0.0253405	0.0135551	0.0305694	0.0491591	0.0546241	0.0298794	0.0359227	0.0371188	0.0276853	0.0692846	0.0480269	0.0380562	0.0271932
0.0453098	0.0494407	0.0271498	0.0248019	0.0130373	0.0161303	0.0469534	0.0405971	0.0311731	0.0397907	0.0286858	0.0250737	0.054126	0.0349494	0.0552913	0.0317377
0.0488143	0.0483722	0.0275516	0.0291948	0.0136262	0.0281289	0.0536289	0.0494504	0.0258573	0.0503006	0.0319009	0.0163652	0.0479179	0.0450806	0.0472554	0.0313422
0.0401048	0.0370081	0.0317418	0.0231652	0.0155891	0.0289879	0.0382775	0.0362189	0.0261685	0.0452609	0.0318897	0.0159734	0.0531792	0.0387617	0.0404742	0.023464
0.0374896	0.0536902	0.0316292	0.025036	0.0179775	0.0159597	0.028268	0.0415953	0.0297284	0.0464639	0.0289301	0.0218697	0.0483341	0.0378756	0.042188	0.0293637
0.0312072	0.0812012	0.0273861	0.0250433	0.0176016	0.0179566	0.0288154	0.0558488	0.0379507	0.0501841	0.0334315	0.0201564	0.0444136	0.0522192	0.0430372	0.0388193
0.0356635	0.0644905	0.0247009	0.0304529	0.0187155	0.040874	0.0365195	0.0380233	0.0262944	0.0310491	0.0255394	0.0223914	0.0475319	0.0574775	0.0514434	0.0273891
0.0442096	0.0448615	0.0272004	0.0389144	0.0179499	0.0382619	0.0412062	0.0531962	0.0355467	0.0423328	0.0203088	0.0209216	0.0366809	0.0512665	0.051473	0.0278275
0.0377005	0.0756764	0.0268877	0.0330924	0.0175948	0.0167406	0.0495487	0.0472694	0.0406281	0.0415399	0.0293685	0.0204109	0.0387313	0.0460201	0.0537716	0.0286593
0.0410977	0.0846112	0.0244011	0.0348016	0.00811312	0.034936	0.0424919	0.0500911	0.0291764	0.0385257	0.0325209	0.0196641	0.0453006	0.0358029	0.0462966	0.0290431
0.0384149	0.0543702	0.0243095	0.0243398	0.0123009	0.016101	0.0444142	0.0488983	0.0287092	0.0324699	0.0315858	0.0209232	0.0336441	0.0584111	0.0357803	0.0253211
0.0389884	0.0434657	0.0311385	0.0299351	0.0133182	0.0165267	0.0398301	0.036838	0.0299056	0.0304102	0.0260699	0.0223493	0.0259083	0.0507333	0.0369198	0.0236425
0.0382379	0.0540214	0.0250004	0.0279692	0.0190207	0.0149168	0.0425335	0.0464698	0.0329871	0.0291851	0.0208509	0.016418	0.0378708	0.0607212	0.0446711	0.0303499
0.0486941	0.0442353	0.0169588	0.0284562	0.010595	0.0229956	0.0505398	0.0422832	0.0414416	0.0350965	0.0263806	0.015521	0.0483269	0.0537529	0.0508014	0.035779
0.0650908	0.0435	0.019199	0.0418513	0.013777	0.0267501	0.0478354	0.0543173	0.0361096	0.0287539	0.0176377	0.0119191	0.0471042	0.0642925	0.0441437	0.041404
0.059256	0.0529615	0.0180634	0.029098	0.0112442	0.0195914	0.054542	0.0467107	0.0337884	0.0241345	0.0333524	0.0168451	0.0453428	0.0814694	0.0374365	0.0304206
0.0435878	0.067262	0.0183034	0.0244295	0.0117571	0.0305162	0.0510322	0.0456067	0.0339725	0.0286278	0.0334972	0.0195797	0.0411306	0.0425135	0.0526733	0.0316477
0.0522216	0.0560846	0.0245035	0.0282761	0.015583	0.0183947	0.0378601	0.0389989	0.0336249	0.0650094	0.0365919	0.0236209	0.0398009	0.071604	0.040783	0.0281707
0.045669	0.0676572	0.0223358	0.0384369	0.0200591	0.0178802	0.0346368	0.0490954	0.0332	0.0348933	0.0340009	0.0199909	0.0402506	0.0857274	0.0467966	0.0402328
0.043854	0.0514834	0.0182146	0.0243918	0.0191005	0.0206648	0.0421767	0.0572098	0.0568633	0.0338285	0.0348206	0.0172879	0.0383415	0.0406019	0.0543892	0.0327043
0.0466502	0.0577822	0.0230268	0.0240548	0.0186444	0.0284368	0.0434689	0.0547387	0.048873	0.0440728	0.0315869	0.0247275	0.0334007	0.0743176	0.028607	0.0351518
0.0494523	0.0669184	0.0191385	0.0296716	0.0177143	0.0332972	0.0237968	0.045878	0.0512433	0.0317295	0.026782	0.0211283	0.0518495	0.0736999	0.0393552	0.0296011
0.049218	0.0471717	0.0198598	0.0272065	0.0214566	0.0242352	0.0331942	0.0657351	0.0299288	0.0288801	0.0298382	0.0200621	0.0542183	0.0598801	0.0512585	0.0339481
0.0622028	0.0408888	0.0183825	0.0270164	0.0132708	0.0281151	0.0414192	0.0629641	0.0427878	0.0284158	0.0372221	0.0162782	0.0406181	0.0421366	0.0443555	0.0317914
0.0361986	0.0546723	0.0227862	0.0619468	0.0190468	0.0132164	0.038315	0.0368667	0.0500462	0.0258899	0.0244368	0.0187855	0.0543134	0.0470624	0.0425393	0.0341739
0.0437396	0.0410517	0.0234066	0.0329401	0.0222172	0.0290953	0.0446065	0.0372443	0.0519268	0.031833	0.0295769	0.0262849	0.0806731	0.0398296	0.0379572	0.0373932
0.0372083	0.0668869	0.0227655	0.0276437	0.0189892	0.0143464	0.0434336	0.0490367	0.0319187	0.0261249	0.0366779	0.0220069	0.0738694	0.0451896	0.0334458	0.0352718
0.0491808	0.0742281	0.022779	0.0286255	0.0182568	0.0155999	0.052088	0.0608512	0.0282656	0.0337757	0.0371138	0.0210879	0.0808277	0.0466377	0.0308534	0.0235775
0.0478236	0.043711	0.0218082	0.0304615	0.0175676	0.0235867	0.0546766	0.0656505	0.0342743	0.0326747	0.0319313	0.0231803	0.0837125	0.0758652	0.0396333	0.0297423
0.0551969	0.0590576	0.0227655	0.021446	0.0129527	0.0114966	0.0450097	0.0405846	0.0271548	0.0547074	0.027906	0.0252866	0.0865884	0.0590229	0.0329929	0.0279909
0.0530143	0.0480017	0.0220318	0.0221813	0.0151566	0.017801	0.0462522	0.0429802	0.0337985	0.046467	0.0334167	0.0267132	0.0615451	0.0681422	0.0437203	0.0267565
0.0506044	0.0728381	0.0179645	0.0280191	0.0193378	0.0154219	0.0378703	0.058683	0.0382441	0.0390264	0.0355028	0.0154734	0.0552334	0.0360383	0.0583962	0.0291739
0.0483963	0.0442816	0.0220252	0.0323054	0.0162117	0.0160397	0.0364631	0.0449152	0.0302419	0.0284424	0.0350194	0.0218718	0.0474238	0.0435259	0.0479228	0.0443623
0.0453913	0.0720597	0.0262131	0.0351863	0.0168433	0.0317109	0.0444424	0.0398119	0.0351614	0.0329712	0.0336847	0.0197752	0.0383436	0.031117	0.0470784	0.0310493
0.0469536	0.0384972	0.0265133	0.0281032	0.0187518	0.0315229	0.0305	0.0653289	0.0369273	0.0389207	0.0291524	0.0227817	0.0445877	0.034508	0.0441871	0.0410688
0.0422959	0.0494333	0.023446	0.0213562	0.0200008	0.0325602	0.0448347	0.0493037	0.036005	0.0491991	0.030649	0.0196068	0.0452157	0.040539	0.041513	0.0298737
0.0435108	0.0439104	0.0265617	0.0241587	0.01982	0.0249749	0.048916	0.0456288	0.0415422	0.04744	0.0285179	0.0283185	0.0495175	0.0609282	0.0475529	0.0247361
0.0349341	0.0495102	0.0184612	0.0175749	0.0212407	0.0243863	0.0472154	0.0564643	0.0359553	0.0401173	0.0311099	0.0198837	0.0483488	0.029665	0.0417583	0.0314434
0.0370239	0.0434738	0.0153423	0.0193661	0.0251197	0.0186605	0.0465334	0.0380734	0.0359937	0.0445461	0.0342946	0.0195606	0.0412147	0.0452668	0.0375051	0.0306815
0.0406538	0.049743	0.0157605	0.0223869	0.0237177	0.0312457	0.0421265	0.0490236	0.031155	0.0308944	0.0334784	0.0233965	0.0442363	0.039331	0.0400364	0.03941
0.0336359	0.0574377	0.0166534	0.0368772	0.0218223	0.018513	0.0475871	0.0374107	0.0456207	0.0295153	0.0275435	0.0243198	0.0414475	0.0486335	0.0418078	0.0336933
0.0318299	0.0809075	0.0162846	0.0349908	0.0194945	0.0191223	0.0374446	0.0383621	0.0397314	0.0313167	0.0271393	0.0266177	0.0500919	0.0413188	0.0408562	0.0364477
0.0341864	0.0405036	0.0190712	0.0183261	0.0206924	0.0228953	0.0441223	0.0456413	0.0508517	0.0419807	0.0327208	0.0273327	0.0473162	0.0506201	0.0448473	0.0309241
0.0444818	0.0550676	0.0175112	0.0241464	0.0244891	0.0224342	0.0267628	0.0486714	0.0444873	0.0269841	0.0310829	0.0265863	0.0343458	0.0379935	0.0339063	0.0437365
0.043476	0.0630726	0.0229356	0.0186127	0.0201096	0.0214116	0.0398356	0.0492006	0.0385176	0.0267495	0.0295361	0.0324417	0.0560941	0.0358326	0.0409984	0.0353972
0.0481379	0.040594	0.0209941	0.0263533	0.0163965	0.021796	0.0545645	0.0534644	0.0566181	0.028136	0.0329152	0.0186196	0.0597084	0.0474372	0.0437376	0.0277064
0.0493447	0.0612989	0.0157108	0.0247525	0.0177154	0.0273832	0.0475474	0.0499372	0.042253	0.0241622	0.0271185	0.0219829	0.0560351	0.0692837	0.0409118	0.0319732
0.0523357	0.0665532	0.0182347	0.0231103	0.0260931	0.0222935	0.0487115	0.0470645	0.0357941	0.0271406	0.0270738	0.0308522	0.0440154	0.059094	0.0495961	0.0275843
0.0503421	0.0521304	0.0186601	0.0343821	0.0170016	0.0239747	0.0624011	0.0423806	0.0381838	0.0341212	0.0194906	0.0266149	0.0549859	0.0350037	0.0420973	0.0265735
0.0503213	0.0633902	0.0128336	0.0202533	0.0092436	0.0178974	0.0508622	0.0406417	0.0399309	0.0314491	0.0301284	0.0231814	0.0592856	0.0353543	0.0490619	0.0224586
0.0593169	0.0415205	0.0214272	0.0325368	0.012183	0.0293373	0.0520767	0.0339963	0.0340157	0.0352847	0.0274789	0.0273075	0.0493242	0.0313465	0.0341334	0.0303921
0.0563266	0.0554285	0.0216002	0.0256696	0.0101784	0.0174717	0.052335	0.0324343	0.0309684	0.0238761	0.0295442	0.0236669	0.0559686	0.050874	0.0372357	0.0358574
0.0552224	0.0756073	0.0214859	0.0280242	0.00875997	0.0250774	0.0637216	0.0578285	0.0309549	0.0328532	0.0272707	0.0305811	0.0552924	0.0516504	0.0412684	0.0285771
0.0587034	0.0539684	0.0227879	0.0429333	0.0134568	0.0244869	0.066108	0.0451074	0.0332257	0.0338363	0.0172839	0.0237039	0.0601274	0.0832092	0.0292907	0.022968
0.0561607	0.052404	0.0234367	0.0308758	0.0132813	0.0226122	0.0661075	0.0495389	0.0304241	0.032521	0.028349	0.0207686	0.049407	0.0640783	0.0292767	0.0237558
0.0521197	0.065471	0.0259967	0.0285995	0.0154862	0.0224397	0.0539036	0.0568623	0.0337054	0.0355835	0.0303525	0.0203017	0.0441253	0.0401534	0.0351056	0.028454
0.046821	0.0705857	0.0224103	0.0313002	0.0257824	0.0451157	0.0620935	0.0504119	0.03531	0.0320338	0.0328913	0.0274061	0.0559302	0.042878	0.0371931	0.028593
0.0549171	0.0468158	0.0214492	0.0282923	0.0258336	0.0383699	0.0563833	0.0578883	0.0229877	0.0413282	0.0266701	0.0207989	0.0477154	0.0329236	0.0391096	0.0407451
0.0531625	0.072895	0.0256495	0.0209049	0.0221059	0.0134562	0.058273	0.0396032	0.0241719	0.0403677	0.0287338	0.0282884	0.0393827	0.0369863	0.0377172	0.0313507
0.0583989	0.0832861	0.0253865	0.0254354	0.0172052	0.0375766	0.0468355	0.0519946	0.0296889	0.0437574	0.0205031	0.0260494	0.05428	0.0394678	0.0356881	0.0322396
0.0595195	0.0829334	0.0241065	0.0441684	0.014155	0.0287599	0.0397619	0.0445983	0.0407271	0.0346907	0.0244508	0.0263115	0.0430218	0.0501002	0.0389692	0.0383932
0.0628693	0.0794304	0.0248402	0.0316922	0.0207957	0.0199633	0.0465294	0.0508916	0.0334782	0.039351	0.0322016	0.0316802	0.0401682	0.0315391	0.0358303	0.0345591
0.070438	0.0679458	0.026752	0.0254611	0.0217388	0.0264518	0.0452525	0.0423499	0.0360407	0.0443908	0.0239479	0.0330284	0.0389693	0.0272412	0.0400009	0.0344104
0.0650322	0.0835561	0.0242702	0.0303608	0.0177932	0.0248755	0.0458538	0.0370601	0.0375283	0.0290477	0.0292656	0.0259226	0.0485654	0.0322532	0.0338709	0.0343723
0.0537937	0.0654567	0.0238959	0.0252311	0.0196492	0.019287	0.0524679	0.0425015	0.0393636	0.0333982	0.0268471	0.018816	0.0364971	0.0306384	0.0367568	0.0307467
0.05993	0.0411143	0.0305526	0.0303425	0.018813	0.0227547	0.0660519	0.0598311	0.0350486	0.0256645	0.0302441	0.0216263	0.030164	0.0361314	0.0319058	0.0376653
0.053037	0.0497796	0.0224941	0.0325991	0.0178971	0.0206004	0.0700039	0.0409361	0.033823	0.0295629	0.0294872	0.0179298	0.0414195	0.0336121	0.0287779	0.0351342
0.0567138	0.0806321	0.0241844	0.0271802	0.0199453	0.0259033	0.0503364	0.0442442	0.0364673	0.0346664	0.0324332	0.0251265	0.0397246	0.0443207	0.0381908	0.030254
0.0390398	0.0544987	0.0268009	0.0470226	0.0177658	0.0249365	0.0527676	0.0539315	0.0355564	0.0364549	0.0326762	0.021375	0.0395512	0.0451558	0.0346082	0.0346642
0.0470245	0.069055	0.0269752	0.0269047	0.0106447	0.0245023	0.0590847	0.0506164	0.0289265	0.0305782	0.0297068	0.0164307	0.0543413	0.0330617	0.0371702	0.0296449
0.0528706	0.0452248	0.0247963	0.0210139	0.0166451	0.0206084	0.0792327	0.0426878	0.0359264	0.0329008	0.0308702	0.0112566	0.0542042	0.0420653	0.0352865	0.0470617
0.0463637	0.0563787	0.0264279	0.0236008	0.0138014	0.0218259	0.0837953	0.0349713	0.0237716	0.0342077	0.0273274	0.0256019	0.0511287	0.0360149	0.0334463	0.033004
0.0489124	0.0513484	0.0179361	0.028739	0.0140458	0.0157988	0.0672603	0.0510466	0.0257982	0.0267016	0.0240971	0.0217779	0.0467726	0.0368057	0.0330789	0.0362605
0.0508408	0.0456561	0.0247233	0.0255488	0.0153825	0.0124109	0.0687714	0.0426235	0.0261354	0.0250065	0.0263369	0.018708	0.042815	0.0349641	0.0274871	0.0447459
0.0466808	0.0593741	0.0233713	0.0234126	0.0120549	0.018591	0.053926	0.047615	0.031307		0.0295009	0.0267363	0.0487765	0.0309782	0.036943	0.0358335
0.0500465	0.0466613	0.0248752	0.0205936	0.0127097	0.0253725	0.0512266	0.0484722	0.0370296		0.0312109	0.0246246	0.0439679	0.0277934	0.0484717	0.0422497
0.0449031	0.0653061	0.0317868	0.0173596	0.012847	0.0160469	0.0567075	0.0414339	0.0328284		0.0267587	0.0246229	0.0567791	0.0320969	0.0496679	0.0349337
0.0270644	0.0803185	0.0298465	0.0231424	0.0176869		0.0410013	0.0421388	0.0301484		0.0254513	0.0184511	0.066875	0.0293533	0.0497209	0.0319506
0.0389024	0.0483626	0.0281294	0.0274887	0.0204313		0.0534984	0.0416952	0.0251725		0.0304925	0.0299811	0.0643534	0.030065	0.0542638	0.0424978
0.0405474	0.067265	0.0263706	0.0210369	0.0173256		0.0588875	0.0475024	0.0291469		0.0298357	0.0261835	0.065404	0.0280105	0.0510529	0.0298261
0.0353209	0.0517575	0.0224524	0.0314556	0.018307		0.0479843	0.0449945	0.0236317		0.0247777	0.0214304	0.0596007	0.0354309	0.0432111	0.0374284
0.0307838	0.0555952	0.0226714	0.020115	0.013933		0.0567254	0.0390126	0.0329423		0.0297458	0.0186029	0.0501517	0.0314607	0.0340028	0.038408
0.0288666	0.0510436	0.0255957	0.0223327	0.0191842		0.0715598	0.0637888	0.0346455		0.0365693	0.0159389	0.0435622	0.0389372	0.0395163	0.0364179
0.0454406	0.069275	0.0249596	0.0395717	0.0174257		0.0566298	0.0304588	0.033046		0.0335657	0.0141746	0.0599106	0.051629	0.0424902	0.0284823
0.0547275	0.0766238	0.0305529	0.0157646	0.0193717		0.0495025	0.0395111	0.0371919		0.029904	0.0231815	0.0630355	0.0227937	0.0390635	0.0312963
0.0417656	0.0385486	0.0319944	0.0207045	0.0150489		0.0378655	0.0374731	0.0432551		0.0252946	0.0192807	0.0649847	0.03573	0.0325424	0.0317436
0.039896	0.0482374	0.0236779	0.0221258	0.01806		0.0433839	0.0350799	0.0360819		0.02825	0.0205767	0.0652249	0.0577069	0.0413481	0.0363001
0.0377627	0.0551432	0.0288276	0.0248681	0.019776		0.0474123	0.049051	0.0378403		0.027375	0.020938	0.0564954	0.0384311	0.0441853
0.0424887	0.0486702	0.0229516	0.0219106	0.0178148		0.0332227	0.0613057	0.0524499		0.0299562	0.0159112	0.0459148	0.0587704	0.0552301
0.0438909	0.0562341	0.0295607	0.025412	0.0177318		0.0470129	0.0517469	0.0432245		0.0260495	0.0238094	0.0550712	0.049441	0.0501136
0.0394655	0.049092	0.0296869	0.0236556	0.0203728		0.06526	0.0342574	0.039246		0.0282576	0.0246794	0.0608384	0.0548673	0.0413822
0.0382858	0.0768044	0.02455	0.0305566	0.0211048		0.0638593	0.0448058	0.0379443		0.0328856	0.0199753	0.0351994	0.0270155	0.042354
0.0557896	0.0496967	0.0261642	0.0216949	0.023012		0.0621979	0.0411822	0.0382479		0.0355692	0.0136379	0.0504217	0.0288643	0.044148
0.0387406	0.0740334	0.0226836	0.0246772	0.0168364		0.0703406	0.034826	0.0388398		0.0359638	0.0205994	0.0528758	0.0242155	0.0347413
0.0285135	0.0584008	0.0267062	0.0293901	0.016808		0.0896621	0.0219243	0.0414385		0.0276777	0.0205988	0.0692914	0.0329156	0.0447702
0.0439547	0.0478837	0.022881	0.0192403	0.0244036		0.0502555	0.0291621	0.0446608		0.0240544	0.0274537	0.0601741	0.0387951	0.0451169
0.0502704	0.0668145	0.0214797	0.0281331	0.0194184		0.0452794	0.0317297	0.0443699		0.0310349	0.0169114	0.0549589	0.0392282	0.0387525
0.0395822	0.0469403	0.0164833	0.0232173	0.0211433		0.0462367	0.0323434	0.0408313		0.0345381	0.025778	0.054536	0.0353765	0.0428234
0.0455153	0.0620511	0.0226878	0.0266743	0.0108117		0.0521795	0.0349459	0.0375599		0.0338209	0.0208323	0.0418984	0.0381387	0.0399273
0.0510148	0.0605849	0.0241304	0.0329326	0.0222978		0.0402237	0.0443121	0.0362596		0.0347032	0.0258459	0.0664429	0.0387882	0.0447162
0.0464896	0.0973182	0.0242097	0.0269412	0.0201732		0.035136	0.0645803	0.0354698		0.0311878	0.0253259	0.0387876	0.0364906	0.0502343
0.0311888	0.0698363	0.0225503	0.0260345	0.020026		0.0529611	0.0630905	0.0380594		0.0238162	0.026707	0.0407227	0.0464274	0.0471872
0.0430134	0.0663965	0.0210803	0.0397382	0.0194389		0.057526	0.0300649	0.0410784		0.0278554	0.0243998	0.0491697	0.0320931	0.031389
0.0416288	0.0717584	0.0284519	0.023718	0.0150907		0.06854	0.0343037	0.0431594		0.0336061	0.0305345	0.0526478	0.0315874	0.0352793
0.0392467	0.058969	0.0286228	0.0294285	0.0158178		0.0537772	0.0384435	0.0419505		0.0265733	0.0220897	0.0477467	0.030343	0.0458806
0.0484138	0.0925588	0.0262466	0.0388506	0.0180076		0.0669556	0.0344442	0.0442082		0.0224434	0.0213281	0.0537008	0.0654688	0.0339036
0.0408773	0.0449887	0.0261062	0.0212137	0.0207149		0.0550688	0.0517544	0.0353084		0.027335	0.0220032	0.069128	0.0481258	0.0324555
0.0339073	0.0551615	0.022526	0.0415382	0.0202437		0.0357361	0.0422584	0.0349885		0.0250485	0.0271498	0.065224	0.0884353	0.0380389
0.0554351	0.0384977	0.0227199	0.0353744	0.0191282		0.0477899	0.0294838	0.029231		0.034219	0.0219705	0.0595229	0.0733451	0.0423841
0.0435434	0.0485809	0.0250649	0.028099	0.0150477		0.0386783	0.0444867	0.0347087		0.0311581	0.0209041	0.0539656	0.0358659	0.0406341
0.051541	0.0654536	0.0265771	0.0232886	0.0141658		0.0359817	0.0348904	0.028745		0.0240622	0.0225382	0.0547585	0.0366008	0.0422465
0.0533915	0.0570383	0.0269098	0.0230318	0.0208813		0.0499084	0.0484627	0.0357746		0.0292288	0.0216209	0.0577424	0.0440671	0.0369432
0.0553537	0.0439248	0.0159679	0.0279242	0.0218108		0.0471106	0.0464638	0.036481		0.0316478	0.0204349	0.0536656	0.0401208	0.0409785
0.0490965	0.0575572	0.0230519	0.0168866	0.017585		0.0370413	0.0476806	0.0355618		0.0308481	0.0264555	0.0456958	0.0273654	0.0364405
0.0502221	0.0422859	0.0256075	0.0252237	0.0214947		0.0302861	0.0491439	0.0323469		0.0240797	0.0225211	0.0642228	0.0360139	0.0356027
0.0514155	0.0396423	0.0275938	0.0228887	0.0205272		0.0479037	0.0475299	0.0256516		0.0296239	0.0286719	0.0492736	0.031894	0.0475379
0.0483772	0.0402973	0.0301501	0.0345848	0.0173937		0.0335762	0.0482713	0.0227383		0.0315212	0.0195993	0.0491218	0.0357219	0.0378697
0.045859	0.0517797	0.0292368	0.0332799	0.0171145		0.0342977	0.036986	0.0227988		0.0308897	0.0224029	0.0450599	0.027033	0.0385059
0.0426197	0.0437515	0.0307761	0.0300364	0.0199032		0.0402714	0.052678	0.0323512		0.0249575	0.0188674	0.0788528	0.0426508	0.0440497
0.051342	0.0437238	0.0279222	0.0264313	0.0179232		0.0385783	0.0416127	0.0310607		0.0300108	0.0196095	0.0700324	0.0390715	0.042418
0.0455914	0.0580056	0.0234186	0.0219382	0.0190258		0.0446996	0.04572	0.0243635		0.0291796	0.0217515	0.0681847	0.0298097	0.0386751
0.0429742	0.0349716	0.0222287	0.0355956	0.0178004		0.0373956	0.0480428	0.0373583		0.0344627	0.0269927	0.0506029	0.0367904	0.0372032
0.0426301	0.051941	0.0290121	0.0277072	0.022112		0.0351421	0.0750548	0.0425889		0.0224718	0.0282805	0.0572814	0.0463289	0.0414139
0.0396012	0.0506915	0.0313002	0.0300444	0.0178918		0.042366	0.0415668	0.0338624		0.028468	0.0279393	0.0505839	0.0439222	0.0330591
0.0524756	0.0555435	0.0309494	0.0292158	0.0132588		0.0397073	0.0401463	0.0290325		0.0189916	0.0273158	0.0511925		0.0396331
0.0337429	0.0617615	0.0242836	0.0342911	0.0137805		0.049944	0.0406717	0.0273378		0.0143127	0.0266025	0.0577417		0.045678
0.0307899	0.0779493	0.0358213	0.0384575	0.013383		0.0457411	0.0628137	0.0323524		0.0175281	0.0191298	0.0572215		0.0325428
0.0433198	0.064651	0.0283417	0.0273447	0.0170375		0.0436265	0.031214	0.0348016		0.017437	0.0240825	0.0559713		0.0354807
0.0352525	0.0722842	0.0298111	0.0299735	0.0172953		0.0326364	0.0494474	0.0372485		0.0191448	0.032895	0.0314419		0.0458554
0.0335028	0.0493088	0.0244833	0.0290261	0.0243145		0.0407312	0.0482333	0.0330462		0.0203074	0.0199545	0.0264868		0.0398642
0.0379533	0.0454441	0.0280906	0.0254343	0.0201799		0.0298018	0.0470584	0.0301467		0.0221297	0.0253191	0.0611078		0.0395126
0.0398361	0.0471866	0.0282133	0.0345913	0.0183815		0.0286271	0.0449196	0.0346773		0.0264421	0.0281866	0.0703005		0.0384765
0.047462	0.0425781	0.0289097	0.0238498	0.023969		0.0251721	0.0441369	0.0381863		0.0250137	0.0274225	0.0547844		0.0419245
0.0448775	0.0506036	0.0197044	0.0225256	0.0195162		0.0316228	0.0473335	0.033198		0.0185805		0.0614318		0.0316201
0.0387971	0.0623351	0.0190708	0.0261859	0.0179247		0.0447128	0.0744451	0.033763		0.0211966		0.0240329		0.0492412
0.0383725	0.0348585	0.0294753	0.0204733	0.0205471		0.0364303	0.054922	0.0395573		0.0174313		0.0558447		0.0313146
0.0383011	0.050142	0.0303783	0.0261854	0.0181265		0.0372079	0.0405953	0.0358851		0.0192285		0.0530272		0.0347214
0.0452067	0.0454394	0.0250702	0.0190836	0.0214178		0.0443857	0.0444994	0.0321142		0.0210657		0.0586959		0.0380821
0.0366466	0.0549055	0.0190201	0.0251281	0.0205137		0.0378346	0.0587706	0.0340569		0.015889		0.0632893		0.0357834
0.0424113	0.0320543	0.0239971	0.0269048	0.0201825		0.0374552	0.0369206	0.0291053		0.0204421		0.0662274		0.0430421
0.0329143	0.026421	0.0211089	0.028468	0.0126764		0.034935	0.042268	0.0332661		0.0253537		0.0601298		0.0479662
0.0356544	0.0382606	0.0211951	0.034067	0.0149797		0.0431839	0.0534689	0.0261905		0.0181084		0.0605547		0.042728
0.0397579	0.0388081	0.0168286	0.030667	0.011759		0.0258331	0.0331366	0.0262964		0.0282192		0.0598589		0.0365797
0.033888	0.0296869	0.0235384	0.0231031	0.0113829		0.0294504	0.0454788	0.0271239		0.0275453		0.0566949		0.0366967
0.0378128	0.0386552	0.0259545	0.030014	0.0207304		0.0394375	0.0582335	0.0341973		0.0208935		0.0413513		0.0256897
0.0314063	0.0397383	0.0252113	0.0358433	0.0142033		0.0406697	0.0424955	0.0348744		0.0254521		0.0568689		0.0350575
0.0388557	0.0499266	0.0286737	0.0239279	0.0163584		0.0394903	0.0459354	0.0359758		0.0255321		0.0730674		0.0378949
0.0446178	0.0443831	0.0207057	0.0399208	0.0205244		0.0455697	0.031467	0.0376702		0.024742		0.065295		0.0424496
0.0448107	0.0601689	0.0249753	0.0309997	0.0122053		0.0537192	0.052927	0.0346247		0.0218393		0.0775859		0.0318265
0.0436958	0.0552637	0.0298238	0.0335123	0.0194738		0.0470949	0.0503611	0.03442		0.0243833		0.0779825		0.0386835
0.039644	0.0542348	0.0318236	0.032819	0.0214597		0.0381724	0.0481592	0.0286533		0.0264379		0.0436994		0.0393952
0.036726	0.0667767	0.0241718	0.0442957	0.0165075		0.0350349	0.0562312	0.0263156		0.0202917		0.074093		0.0356932
0.0380647	0.0630813	0.0292271	0.0315971	0.0173319		0.0240191	0.0437554	0.0462261		0.0248602		0.082622		0.0265448
0.0391909	0.0671627	0.0284726	0.0268077	0.019877		0.0310774	0.0706325	0.0548677		0.0214408		0.0711686		0.0338366
0.0340966	0.0650405	0.0305179	0.0179406	0.0190139		0.0339497	0.0503188	0.0608682		0.0280106		0.0675738		0.0382107
0.041223	0.0556879	0.0290779	0.0363595	0.019879		0.0354343	0.0481803	0.0346142		0.0311116		0.0590829		0.0350157
0.0420128	0.0549731	0.0261391	0.0259744	0.0164028		0.0416387	0.0591907	0.0337143		0.0243863		0.0862945		0.0333266
0.0461934	0.0486155	0.0271234	0.0264992	0.0143889		0.0329692	0.0475734	0.0347574		0.0243138		0.0727169		0.0357793
0.047337	0.0486961	0.0331161	0.024652	0.0126466		0.0385421	0.0568911	0.0325354		0.0271899		0.0687796		0.0423504
0.0323689	0.04456	0.0291239	0.0238582	0.0173354		0.0372706	0.0552235	0.0336377		0.0312859		0.0605579		0.0412047
0.0352763	0.0546785	0.0313911	0.024066	0.0184146		0.0424848	0.0495599	0.0340766		0.028153		0.0661457		0.0432908
0.0536801	0.0636285	0.0263335	0.0235005	0.0205389		0.0457213	0.0536039	0.0367433		0.0274896		0.0938286		0.0438119
0.0624805	0.0543169	0.0229772	0.0304212	0.0195956		0.0388829	0.0490309	0.0337686		0.0258217		0.0803039		0.038525
0.0645281	0.0646522	0.0207129	0.0231502	0.0187977		0.0423337	0.0387969	0.0314067		0.0309741		0.0530738		0.041876
0.0689081	0.046471	0.01887	0.027486	0.0126534		0.040432	0.039645	0.0355703		0.0271299		0.0819397		0.0393196
0.0507519	0.0478091	0.0269605	0.0269122	0.0138269		0.046836	0.0440778	0.0371794		0.0274858		0.0985127		0.0408009
0.0498346	0.0573189	0.0310469	0.0175745	0.0144066		0.0398103	0.0501074	0.0385047		0.0224785		0.0607566		0.0402356
0.0611289	0.080734	0.0276641	0.0313349	0.0133281		0.0298252	0.0505263	0.0280207		0.0238954		0.0571366		0.0365311
0.0564725	0.0594838	0.0286692	0.0341148	0.0197704		0.0400843	0.0632716	0.0339014		0.0196211		0.0770783		0.0348715
0.0456324	0.0600636	0.0307472	0.0242824	0.019518		0.0400553	0.0448172	0.0393326		0.0339529		0.0500077		0.0306183
0.0409178	0.0754881	0.0327938	0.0335653	0.02353		0.0352085	0.0577608	0.0457774		0.0251779		0.0611154		0.0285447
0.0561269	0.0624525	0.0235494	0.0282859	0.0220639		0.0306887	0.0457652	0.0438262		0.02752		0.0456094		0.0292298
0.0677825	0.038462	0.0197933	0.0241841	0.0263183		0.03607	0.0520381	0.0422849		0.0298163		0.0677815		0.0330682
0.059921	0.0364842	0.0252452	0.0300905	0.0165822		0.0425288	0.0489861	0.0351735		0.0298581		0.0592792		0.0366055
0.066115	0.0527022	0.0283889	0.0247043	0.0115491		0.0381355	0.046881	0.0385126		0.0300679		0.0602837		0.032614
0.0531102	0.0356378	0.0238113	0.0330484	0.0119378		0.0418135	0.039917	0.0334554		0.0197852		0.0426481		0.0326862
0.0469788	0.0497496	0.0248694	0.0311259	0.0159018		0.0425713	0.0454785	0.0303365		0.0246293		0.0574282		0.0309469
0.0444714	0.0372418	0.0246374	0.0356661	0.0141709		0.0437535	0.056653	0.0300975		0.0261875		0.0558724		0.0366478
0.0390196	0.0465119	0.023174	0.0199844	0.016964		0.0416063	0.0569248	0.0309567		0.0268469		0.0479479		0.032324
0.0473198	0.0544298	0.0216152	0.0412597	0.0148315		0.0284553	0.0397658	0.0331612		0.0214818		0.0594511		0.0351904
0.0410488	0.0365537	0.0267213	0.0293517	0.0129915		0.0319229	0.0468126	0.0289906		0.0215326		0.0419041		0.0388509
0.0509459	0.0595867	0.0249374	0.0345497	0.0139692		0.036664	0.0446494	0.0329335		0.0303432		0.0456551		0.0423448
0.0478478	0.0498694	0.0266259	0.0252316	0.0153336		0.0435986	0.0493682	0.0330582		0.0259993		0.0485422		0.0388226
0.0482077	0.0542758	0.0256664	0.0275131	0.0120585		0.0446245	0.0494639	0.0287656		0.0341233		0.0333038		0.0359187
0.0527954	0.0396755	0.0206331	0.0223134	0.0148515		0.0409868	0.0381709	0.0244072		0.024627		0.0360493		0.0293233
0.0585256	0.0445954	0.0201524	0.0265786	0.0146055		0.0476062	0.0302212	0.0283492		0.0320011		0.040502		0.0294109
0.0510858	0.0478356	0.0265737	0.016408	0.0158891		0.0432758	0.0460343	0.0348928		0.0301232		0.0489652		0.033397
0.0485212	0.0646068	0.0273698	0.0200204	0.0185848		0.0451016	0.0412171	0.0344902		0.0274347		0.049021		0.0342838
0.0472446	0.0464292	0.0271929		0.0134965		0.0473126	0.0403916	0.0322102		0.0197262		0.0314513		0.030437
0.0541535	0.0478592	0.0219368		0.0169787		0.0475136	0.0287165	0.0320297		0.0308378		0.0476218		0.020456
0.0456478	0.0583491	0.0268291		0.0169798		0.0427199	0.0515949	0.0317734		0.0289732		0.0368975		0.0274242
0.0407081	0.070192	0.0210914		0.0243301		0.0423792	0.0428499	0.0277375		0.0306113		0.0549326		0.0328337
0.0486086	0.0698632	0.019176		0.0166244		0.0441998	0.083273	0.025617		0.027688		0.0593331		0.0336144
0.0402477	0.0700777	0.0353355		0.0164919		0.0489692	0.045592	0.0246492		0.0287194		0.0510419		0.0294559
0.0395235	0.0909359	0.0275813		0.0173541		0.034454	0.0618358	0.0241279		0.0249026		0.0499814		0.0291166
0.0450445	0.0463767	0.027834		0.0153866		0.04127	0.0569292	0.0234515		0.0227585		0.0420489		0.0305959
0.0429498	0.0522492	0.0259516		0.0182522		0.0401162	0.0426852	0.0288317		0.0286306		0.0451939		0.035836
0.0441582	0.0593494	0.0189158		0.0157657		0.0454577	0.0555005	0.0316178		0.032693		0.0418707		0.034142
0.0435206	0.0936806	0.0250462		0.015885		0.050272	0.0493009	0.0276022		0.0213643		0.0401933		0.035984
0.04668	0.0495395	0.02565		0.0182112		0.0517912	0.0622347	0.0314893		0.0307515		0.0410026		0.0297853
0.038754	0.0579737	0.0228841		0.0192988		0.0449664	0.0491608	0.0311613		0.0289657		0.0416423		0.0251928
0.0337752	0.0663963	0.0173968		0.0191009		0.0427978	0.0472323	0.0317984		0.0223467		0.0388408		0.0354498
0.0465448	0.0951483	0.0228707		0.0205733		0.0472585	0.0526033	0.0316861		0.0182823		0.0383294		0.0341178
0.0422531	0.0528896	0.0157823		0.0192525		0.044407	0.0428941	0.0350727		0.0295357		0.0411647		0.0443858
0.0344773	0.0646346	0.0224605		0.0165265		0.0513351	0.0388729	0.032783		0.0273203		0.0425252		0.0370838
0.0367586	0.0615488	0.0228853		0.0137473		0.0393568	0.0408105	0.0341566		0.0320656		0.0433279		0.0303704
0.0329474	0.0445253	0.0262647		0.0127783		0.0528644	0.0349324	0.0299708		0.0340133		0.0478424		0.0306324
0.0466806	0.043466	0.0278568		0.0134781		0.0441453	0.0591816	0.0326614		0.0202129		0.0430083		0.0437989
0.0407175	0.0482568	0.0286177		0.0156915		0.0601456	0.0469159	0.0398486		0.0185145		0.0458904		0.0442474
0.0506752	0.0619213	0.0310786		0.00997716		0.0607531	0.0549056	0.0360664		0.0275211		0.0577294		0.0369331
0.0470489	0.0502495	0.0253844		0.0201832		0.0489111	0.0518768	0.0329153		0.023313		0.0538458		0.043202
0.0518948	0.0567293	0.0255854		0.0164013		0.0556372	0.0559768	0.0400185		0.028903		0.0697268		0.0442887
0.0462163	0.0490244	0.0288461		0.0159797		0.057865	0.0300024	0.0421417		0.0289187		0.060656		0.0346251
0.0375192	0.050199	0.0243692		0.0170698		0.0490434	0.0290168	0.0313151		0.0299044		0.0435401		0.0492278
0.03609	0.0624576	0.0198795		0.0172006		0.0416355	0.0380291	0.0459502		0.0291452		0.0548783		0.0323663
0.0422738	0.0326956	0.0252966		0.0182346		0.0281485	0.0456019	0.0379091		0.0295585		0.0551225		0.025255
0.0487022	0.0463738	0.019477		0.0191903		0.0311311	0.0385865	0.0314644		0.0225532		0.0626689		0.0468587
0.0550112	0.0644334	0.019805		0.0133728		0.0451051		0.0324498		0.019675		0.0722197		0.0334171
0.0608747	0.0547819	0.0190974		0.0270544		0.0495868		0.0376971		0.0197033		0.0538668		0.0427929
0.0422803	0.0523496	0.0183596		0.0150249		0.0486856		0.034585		0.0216674		0.0405675		0.0459525
0.0384457	0.0649203	0.0201754		0.0210323		0.0430698		0.0387163		0.0290737		0.0408568		0.0421857
0.0289744	0.0419479	0.015254		0.0223228		0.0512449		0.0321112		0.0302906		0.0494159		0.0361548
0.0365058	0.0518511	0.0153332		0.015098		0.0486524		0.0243851		0.0251312		0.0483334		0.0348549
0.0519206	0.0336758	0.0215243		0.0160199		0.045758		0.0378043		0.0186264		0.0632013		0.0380382
0.0486726	0.0424442	0.022725		0.0188357		0.0490218		0.0370906		0.0262911		0.0727428		0.037384
0.0498289	0.0660383	0.0201613		0.0194038		0.0451161		0.0275917		0.030632		0.0546321		0.0327531
0.0588671	0.0474366	0.018183		0.0167087		0.0425181		0.0367531		0.0277153		0.0415271		0.0501194
0.0539381	0.0413669	0.0162307		0.0190678		0.0453632		0.0282766		0.0221227		0.0457759		0.0559362
0.0575343	0.0436308	0.027198		0.0135649		0.0432788		0.0308821		0.0222211		0.0379275		0.048925
0.0555143	0.0487453	0.0301555		0.0164359		0.0448372		0.0263439		0.024405		0.0405356		0.0541883
0.048337	0.0307953	0.0230225		0.0169791		0.0478031		0.0321906		0.0244766		0.0415663		0.0451173
0.0439785	0.0385342	0.0289842		0.0233021		0.0419317		0.0346657		0.0235393		0.0407291		0.0601217
0.0442435	0.041575	0.0240705		0.0202653		0.0500838		0.0337988		0.0202178		0.0419711		0.0589045
0.0365814	0.0545706	0.0264827		0.0218955		0.0504193		0.0360637		0.0252884		0.0452449		0.0607436
0.0349504	0.0563653	0.0296341		0.0247397		0.0457485		0.0346479		0.0271846		0.0374326		0.0514892
0.0403959	0.0395238	0.0273129		0.0215201		0.0444235		0.0358471		0.022842		0.0546086		0.0578444
0.045538	0.071393	0.0202123		0.0144618		0.0536056		0.0381254		0.0162039		0.0478445		0.056394
0.0446826	0.0405981	0.0184751		0.0170294		0.0481154		0.0327633		0.023368		0.0496919		0.0447046
0.0379522	0.0589911	0.0259173		0.0206929		0.0451097		0.033026		0.0265858		0.0636253		0.0337765
0.0325531	0.0594681	0.0291346		0.0215028		0.0450098		0.0347262		0.0252423		0.057222		0.0440224
0.0341175	0.0533746	0.0237488		0.007496		0.0477354		0.0373943		0.0290423		0.0622823		0.0566362
0.0397077	0.0559476	0.0193606		0.0136484		0.0452367		0.0375985		0.0248252		0.0534932		0.0399451
0.0380542	0.045497	0.0211345		0.013225		0.0465077		0.0265781		0.0241156		0.0488501		0.0431678
0.0305773	0.0742557	0.0266598		0.0100763		0.0541716		0.0456844		0.020362		0.0462162		0.0542658
0.032595	0.056413	0.0273309		0.00973276		0.0543071		0.0428399		0.0175121		0.0507406		0.045895
0.0360388	0.0681289	0.0249707		0.0155847		0.0439817		0.042756		0.0207604		0.0402565		0.0502954
0.0387264	0.0456996	0.0206085		0.0159072		0.0461706		0.0374553		0.0149211		0.0383332		0.0454647
0.0412158	0.0532494	0.0275204		0.0160759		0.049879		0.0482396		0.0200706		0.0387569		0.0450858
0.0385977	0.0555358	0.0279243		0.0170914		0.0458976		0.0438055		0.0192074		0.0451645		0.036286
0.0461638	0.075067	0.0268876		0.0129589		0.0529673		0.0444507		0.0207089		0.0528382		0.0516442
0.0509629	0.0708815	0.0270508		0.0101857		0.044619		0.0392785		0.0218362		0.0543525		0.0453613
0.0459773	0.0422343	0.022656		0.0121985		0.0412624		0.0417829		0.0189658		0.0611425		0.047755
0.0448265	0.0536788	0.0286113		0.0157197		0.0454951		0.0448311		0.0204447		0.0540918		0.0305448
0.0461138	0.0467364	0.0251069		0.013987		0.0385976		0.0429665		0.0193418		0.0428829		0.040434
0.0478337	0.0691595	0.0266895		0.00959254		0.0368092		0.0407852		0.0189042		0.0473121		0.0352524
0.0400715	0.0531076	0.0241595		0.0124773		0.0449414		0.040662		0.0131057		0.057301		0.0405821
0.0367926	0.0422507	0.0192085		0.0105296		0.0510332		0.0315854		0.0121818		0.0537019		0.045126
0.0428164	0.0580483	0.0212427		0.0158284		0.0455004		0.0568474		0.0168931		0.0605741		0.0432437
0.0426248	0.0454815	0.0197545		0.0122857		0.039689		0.0473614		0.0183979		0.0554686		0.0459443
0.0369855	0.0469982	0.0206743		0.0163265		0.0358601		0.0432175		0.0248187		0.0524196		0.0405585
0.041774	0.049609	0.0225069		0.0145825		0.0344563		0.0552558		0.0278386		0.0774167		0.0375531
0.0363262	0.0491716	0.029227		0.0128983		0.0406523		0.0390786		0.0249682		0.0681103		0.0302214
0.0398873	0.0400432	0.0258757		0.0153293		0.0445689		0.0437309		0.0275138		0.0659287		0.0300565
0.0310394	0.0385063	0.0292037		0.0131664		0.048808		0.0470867		0.0230287		0.0517382		0.0381786
0.0430048	0.0510422	0.0292393		0.0130577		0.0286614		0.0433303		0.0200972		0.071161		0.0374663
0.0447145		0.0267104		0.0207908		0.04866		0.0460494		0.0212411		0.0642362		0.0239328
0.0449637		0.0224327		0.0189974		0.0488704		0.0451437		0.0225356		0.0434813		0.0317435
0.0419004		0.0336482		0.0207075		0.0466365		0.0459291		0.0248005		0.0512822		0.027271
0.0375063		0.033524		0.0170072		0.0383124		0.034093		0.0267614		0.0441404		0.0320414
0.0367158		0.0293147		0.0156003		0.0550271		0.0372661		0.022527		0.052441		0.0401324
0.0444603		0.0202267		0.0125613		0.0690283		0.0285489		0.0186663		0.0451555		0.0259412
0.0416076		0.0248135		0.0135703		0.0641545		0.0361792		0.0164945		0.0504824		0.028071
0.0350558		0.0253596		0.0152299		0.0512322		0.0362472		0.0188979		0.0570901		0.0414646
0.038406		0.0280826		0.0101709		0.0453359		0.0393559		0.0277432		0.0411653		0.026283
0.0278452		0.0320307		0.0164303		0.0442374		0.042386		0.021388		0.0442507		0.0361682
0.0355678		0.0312747		0.011663		0.0424546		0.0308979		0.0262712		0.0474531		0.0380583
0.0304339		0.0297545		0.0174945		0.059035		0.0275163		0.0178601		0.0418286		0.0307266
0.0324661		0.0322231		0.0180151		0.0686465		0.0319546		0.0235307		0.0405784		0.0340211
0.0278417		0.0230799		0.0172238		0.0561931		0.0327373		0.0153858		0.0588051		0.041106
0.0374808		0.0332533		0.016935		0.0505392		0.039145		0.0168535		0.0688679		0.0392666
0.0287749		0.0227172		0.0198292		0.0545473		0.0476948		0.0263795		0.0662482		0.0401993
0.0350675		0.0191395		0.0153374		0.03939		0.0372193		0.0224826		0.0594551		0.0479834
0.0378955		0.0283469		0.0188205		0.0458611		0.0336421		0.018745		0.0621512		0.0390295
0.037103		0.0314985		0.0207855		0.0470099		0.047258		0.0191948		0.0613074		0.046629
0.0423343		0.0248918		0.0195332		0.0439058		0.043352		0.0198446		0.0551108		0.041687
0.0510611		0.0285423		0.0155935		0.0417811		0.0413074		0.0268797		0.0594091		0.0357291
0.0497343		0.0245437		0.0173745		0.0504114		0.048135		0.0287527		0.0565971		0.0310247
0.0470585		0.0273442		0.0145028		0.0485944		0.0391597		0.023051		0.0535806		0.0437711
0.0518473		0.0302005		0.0187502		0.049904		0.0319249		0.0249548		0.0528754		0.0358458
0.0515879		0.0243992		0.0190006		0.0501724		0.0521692		0.0202174		0.0545862		0.0382749
0.0467494		0.0294278		0.0266287		0.0465522		0.0397605		0.0181566		0.0593468		0.0399816
0.0498391		0.0257068		0.0206781		0.0475378		0.0501505		0.0265		0.0518815		0.0356247
0.0481069		0.0325398		0.0230344		0.0436819		0.0433876		0.0258071		0.0528192		0.0454855
0.0441558		0.0235241		0.0195205		0.0458671		0.0468967		0.0274871		0.0593381		0.0521619
0.0483437		0.0242138		0.0175006		0.0472944		0.0471825		0.0251558		0.0512954		0.0395327
0.0433414		0.0279116		0.0230522		0.0296912		0.0356813		0.0230496		0.0436834		0.0379788
0.0405123		0.0228904		0.0211417		0.0457506		0.034018		0.0229812		0.0417048		0.0475434
0.0373407		0.0218811		0.023823		0.0417908		0.0268406		0.0198806		0.06568		0.0512301
0.032262		0.0235533		0.0223286		0.0424505		0.0392958		0.027545		0.0399615		0.0440964
0.0341577		0.0245275		0.0194134		0.049746		0.0417283		0.0269639		0.0501539		0.0464078
0.0412939		0.0247225		0.0167052		0.056373		0.0454283		0.0260371		0.0476331		0.0426209
0.0456516		0.0274743		0.0204467		0.0377387		0.0338129		0.0276197		0.0612216		0.0414123
0.0409918		0.0254226		0.0202842		0.0431007		0.0362881		0.0283951		0.0546964		0.0294688
0.0380283		0.0305924		0.0176277		0.0469962		0.0357611		0.0277835		0.0569276		0.0479176
0.0220982		0.0285034		0.0159726		0.043501		0.0276854		0.0238588		0.0626621		0.0304031
0.0451144		0.0284367		0.0179488		0.0439681		0.0377427		0.02469		0.0632903		0.0334476
0.0451718		0.0319133		0.0114827		0.04074		0.0423844		0.0187075		0.0632667		0.0333347
0.0420416		0.0268501		0.0136379		0.0366106		0.0378753		0.0187988		0.0580862		0.0352795
0.0429124		0.0282714		0.0164155		0.03454		0.0404112		0.0210825		0.0514359		0.0404464
0.0344552		0.0233829		0.0161336		0.0448721		0.0266824		0.0252805		0.05497		0.0494572
0.0325557		0.0304144		0.0109205		0.0497468		0.03785		0.0326046		0.0391885		0.0457139
0.0372104		0.0244169		0.012515		0.0626966		0.0408377		0.034035		0.0484499		0.04147
0.0402638		0.0263613		0.0179158		0.0506761		0.0369824		0.0350287		0.0390306		0.0495809
0.0444351		0.0239185		0.0174431		0.0561657		0.0396745		0.0320254		0.0477742		0.0386818
0.0411868		0.0246952		0.0186183		0.0578193		0.0336295		0.0314786		0.060848		0.0352578
0.0386639		0.0165009		0.0189736		0.0548108		0.0433062		0.0292948		0.0788995		0.0301826
0.0482734		0.0269491		0.0220824		0.0514501		0.0422905		0.0229911		0.0485817		0.0259814
0.055042		0.0249748		0.017236		0.0331725		0.0360441		0.029451		0.0720538		0.0286168
0.0524892		0.017897		0.0174845		0.049174		0.0357644		0.0279767		0.0641532		0.0404132
0.0506284		0.0185197		0.012726		0.0395659		0.0390341		0.0238543		0.0708367		0.0485287
0.0509955		0.0263497		0.0130082		0.0468816		0.0313732		0.0326138		0.0735707		0.0497075
0.0523525		0.0281394		0.0142339		0.0521964		0.0365525		0.0339808		0.0521171		0.0428298
0.0532364		0.0273717		0.0166022		0.041253		0.0375378		0.0305559		0.0442438		0.0560712
0.0517622		0.0220071		0.0203853		0.0393156		0.0312799		0.0358431		0.061838		0.0487005
0.041851		0.021052		0.0139581		0.0576918		0.0388766		0.0362854		0.0420425		0.0510083
0.0392011		0.0237988		0.0160595		0.0445865		0.0383886		0.0347604		0.0437721		0.0467091
0.0359619		0.0235439		0.0205572		0.058742		0.0347971		0.0340273		0.0640786		0.0436
0.0356248		0.0226906		0.0189613		0.0561133		0.0360987		0.0314321		0.0578199		0.0353528
0.0356746		0.0198419		0.0222872		0.0538332		0.0335632		0.0353273		0.0325515		0.0502923
0.045595		0.0174482		0.0249543		0.0541608		0.0251377		0.0328177		0.041934		0.0551962
0.0397443		0.0190071		0.0228388		0.0464109		0.0271994		0.0374554		0.0423206		0.0441892
0.0482846		0.0247908		0.0159052		0.0437603		0.0299383		0.0277436		0.0389118		0.0440606
0.053845		0.0237127		0.0170757		0.0448359		0.0234578		0.0335045		0.0453812		0.0392158
0.0530827		0.0218121		0.017638		0.0468984		0.0242656		0.0265479		0.0476583		0.0432242
0.0564762		0.021129		0.021279		0.043125		0.0336885		0.031378		0.0450318		0.0334583
0.056522		0.0211938		0.0102122		0.0348851		0.0310149		0.0272634		0.0377459		0.0322735
0.0339051		0.0183731		0.0117076		0.0445498		0.0318114		0.0286862		0.0341118		0.0360057
0.0462315		0.0187666		0.0161752		0.0480255		0.0320569		0.0207268		0.0345825		0.0444868
0.0335538		0.0177379		0.013307		0.041142		0.0315542		0.0255773		0.0414944		0.0428297
0.0375258		0.0234025		0.0158564		0.0398893		0.0237734		0.0232177		0.0419879		0.0473726
0.0467214		0.0233682		0.0139408		0.0437617		0.028476		0.0276337		0.0345643		0.0487465
0.0491408		0.0129819		0.0141267		0.0445583				0.0267168		0.0360982		0.0521256
0.051006		0.0193668		0.0184349		0.0400046				0.0267471		0.0349149		0.0587568
0.050631		0.0211945		0.0159938		0.0386707				0.0262849		0.0420177		0.0525598
0.0453716		0.0189341		0.0144415		0.0359037				0.0272012		0.0401704		0.0466816
0.0407698		0.0237951		0.0138921		0.0369208				0.0259475		0.0347297		0.0425106
0.0475064		0.020298		0.0124761		0.0431201				0.0240218		0.0389261		0.0317716
0.048974		0.0249678		0.0131879		0.0445744				0.0241941		0.0437041		0.0289691
0.0503356		0.0228391		0.0106765		0.0433782				0.0242645		0.0439495		0.0353641
0.0564874		0.0250585		0.014265		0.0451867				0.0196572		0.0449352		0.0383812
0.0552361		0.0232679		0.0164572		0.035266				0.0177907		0.0359947		0.0389076
0.0389547		0.0212919		0.0144363		0.0374551				0.0247822		0.0422254		0.0516376
0.0456149		0.0211912		0.0193351		0.0489439				0.0239109		0.0426071		0.0400044
0.0455553		0.0195879		0.0157136		0.0510079				0.0254256		0.0473106		0.0502447
0.0296944		0.0232282		0.0154533		0.0517484				0.0234474		0.0417929		0.0439635
0.0327364		0.0233956		0.0185643		0.0504534				0.0260774		0.0409597		0.0544961
0.0406268		0.0225267		0.0152665		0.0368311				0.0302858		0.0356736		0.049398
0.0337482		0.0182002		0.0154116		0.0453433				0.0270123		0.0416597		0.0480796
0.0379724		0.020122		0.0144698		0.0483762				0.0274209		0.0507246		0.050086
0.0342597		0.0225241		0.0149754		0.0563584				0.0301339		0.050273		0.0478338
0.0324263		0.0222134		0.0179584		0.0488888				0.0258123		0.0409519		0.0463183
0.0299334		0.0229255		0.0140949		0.0427877				0.0263892		0.0409588		0.0452617
0.0341322		0.0240682		0.0123094		0.0376246				0.0222006		0.0326042		0.0418856
0.0397687		0.0237081		0.0117534		0.0453275				0.0231813		0.0392288		0.0462473
0.0367381		0.0173908		0.0143676		0.0448016				0.0165253		0.0334481		0.0412199
0.0483498		0.0228895		0.0163057		0.0472945				0.018082		0.0490983		0.0343951
0.0465587		0.0241174		0.0155754		0.0507909				0.0246187		0.0485457		0.0258218
0.0560768		0.0200161		0.0119045		0.0483553				0.0308622		0.0391626		0.0407055
0.0599363		0.0203358		0.00741147		0.0383489				0.013837		0.0361195		0.0361848
0.0567708		0.0186905		0.015133		0.0359118				0.0277477		0.0451427		0.0289794
0.0461243		0.0144425		0.0160236		0.0372641				0.0286494		0.046193		0.0354005
0.0530247		0.0134556		0.0197066		0.0482799				0.0294749		0.0385894		0.0384394
0.0538953		0.0178288		0.0167766		0.0549956				0.0284226		0.034026		0.0371242
0.056739		0.0149402		0.0158251		0.0474305				0.0305487		0.0398467		0.0381044
0.0497773		0.0260237		0.0195912		0.0515377				0.0309778		0.0441238		0.0348815
0.0536499		0.0210499		0.0173698		0.0397834				0.0251114		0.0333186		0.0276925
0.0553407		0.0276289		0.0133556		0.0465084				0.0249252		0.0361469		0.0355108
0.0467593		0.0275621		0.0166027		0.0392799				0.0336479		0.0314199		0.0366539
0.0505043		0.0213861		0.0173679		0.0487797				0.0265534		0.0484765		0.0368131
0.0561393		0.0168922		0.0152008		0.0449059				0.0225494		0.0412388		0.0240704
0.0389695		0.0192749		0.018661		0.0478688				0.0266349		0.0353972		0.0288626
0.0373126		0.020958		0.0168849		0.0432856				0.0278374		0.0486498		0.0306067
0.0494079		0.0226473		0.0122092		0.0446751				0.0210863		0.0487184		0.0305495
0.051517		0.0209188		0.0161496		0.0509891				0.0223029		0.0458197		0.0345779
0.0446625		0.0195682		0.0213574		0.047176				0.0249754		0.0522288		0.0367013
0.0461806		0.0177992		0.0154155		0.0420283				0.0195715		0.0508995		0.0357164
0.0550585		0.0171527		0.0196023		0.0378207				0.0199988		0.0449315		0.0359911
0.0554375		0.0185245		0.0131897		0.0432553				0.0275483		0.0363621		0.0255637
0.0545683		0.0233605		0.0167465		0.044876				0.0275962		0.0308157		0.031749
0.0545549		0.0233389		0.0174715		0.0332785				0.0247702		0.0441866		0.0261964
0.052922		0.0315572		0.0177453		0.0420082				0.0297911		0.0439062		0.0273881
0.0517803		0.0307274		0.0190334		0.0548385				0.030656		0.0496651		0.0260798
0.0487396		0.0304304		0.0183012		0.0584435				0.0300131		0.0480817		0.0332857
0.0398795		0.0286223		0.0206917		0.0574204				0.0255265		0.0497965		0.0362766
0.0408301		0.0278955		0.0165202		0.0335023				0.0251575		0.0463692		0.0385683
0.0486799		0.0231027		0.0175152		0.0484557				0.0188947		0.0471751		0.0417585
0.0436652		0.025778		0.021084		0.0446795				0.030198		0.0368005		0.0424291
0.0468401		0.0253323		0.0209816		0.0484135				0.0281199		0.0465369		0.0527417
0.0505728		0.021386		0.0222785		0.0473985				0.0220435		0.0533318		0.0400925
0.0441713		0.0281189		0.0176606		0.0481405				0.0195072		0.0406778		0.0497749
0.0474911		0.0274888		0.0172355		0.0499621				0.0216096		0.0378139		0.0374833
0.0572914		0.0279112		0.0108393		0.032673				0.0292304		0.0558469		0.0474714
0.0563098		0.0288046		0.0183535		0.0477802				0.03047		0.0536057		0.0462256
0.0592138		0.0279877		0.0161442		0.0542488				0.0269355		0.0543261		0.0300787
0.0579362		0.0302677		0.0173698		0.0634492				0.0257343		0.0556807		0.0310262
0.0527579		0.0306218		0.0167078		0.0583431				0.0298749		0.0553897		0.0357436
0.0403712		0.0326953		0.0237303		0.0408744				0.025945		0.0490594		0.0370275
0.0515684		0.029573		0.0208637		0.0294892				0.0308583		0.0358496		0.0355603
0.0613192		0.0252861		0.0170958		0.0307965				0.0293103		0.0543302		0.0330731
0.0597885		0.025685		0.0150031		0.030792				0.026066		0.0479946		0.0357309
0.0587424		0.0280096		0.0187774		0.0430073				0.0300023		0.0555021		0.0353053
0.070196		0.0264268		0.0214371		0.0410658				0.0305025		0.0451023		0.0416482
0.0699668		0.0334266		0.0303338		0.0412915				0.0267374		0.0469684		0.0382418
0.0580021		0.030967		0.0211257		0.0368022				0.0325287		0.0460108		0.0425071
0.0511499		0.0315767		0.0181667		0.0382276				0.031712		0.0420149		0.0279106
0.0633818		0.0310845		0.015003		0.0374365				0.0258352		0.0516722		0.032378
0.0622073		0.0344129		0.0105239		0.0399613				0.0286792		0.0510472		0.0271824
0.0686854		0.0250906		0.0119574		0.0442285				0.030897		0.050029		0.034543
0.062563		0.0290944		0.0218841		0.0381978				0.0280713		0.0633244		0.040227
0.0559153		0.01993		0.0192139		0.0332565				0.0257314		0.059418		0.0363176
0.0481043		0.0232375		0.0217523		0.0392443				0.0343906		0.0624058		0.0358964
0.0627362		0.027538		0.0179133		0.0397303				0.0332157		0.0532671		0.0273558
0.0558597		0.0198407		0.0212781		0.0414168				0.0365858		0.0515291		0.0359265
0.0490199		0.0222009		0.0233215		0.040364				0.0260367		0.041811		0.0403803
0.0549482		0.0248935		0.0143582		0.0402196				0.037713		0.0373034		0.0378957
0.0433244		0.0228993		0.0115085		0.0388332				0.0311115		0.0493827		0.0449943
0.0460048		0.0265368		0.0183388		0.0409435				0.0243156		0.0369893		0.0370907
0.0556945		0.0243988		0.0143764		0.0430638				0.0243759		0.0473184		0.0316974
0.0461061		0.018421		0.0237997		0.0345258				0.0295735		0.0488692		0.0398303
0.0420432		0.0277034		0.017471		0.0390249				0.0325177		0.0483599		0.0382351
0.0492992		0.0299963		0.0156606		0.0397029				0.0303423		0.0492516		0.0313504
0.0527148		0.0254369		0.0206877		0.0471439				0.0355588		0.0427787		0.0368119
0.0432193		0.0244152		0.0205047		0.0461048				0.0320881		0.0354532		0.0470187
0.0419268		0.0217074		0.0193296		0.038881				0.029923		0.0411153		0.0365813
0.0408756		0.0243499		0.0218567		0.0413269				0.0285968		0.0350968		0.0492759
0.0462865		0.0193287		0.023595		0.0484554				0.0270035		0.0442727		0.0419956
0.0337839		0.0314535		0.0215906		0.0369397				0.0260407		0.0464718		0.0429687
0.0359579		0.0296816		0.0240939		0.0346658				0.0250924		0.0359011		0.0468222
0.0325677		0.0266004		0.0147496		0.038785				0.0276988		0.0404158		0.047058
0.0415791		0.0271231		0.014644		0.049803				0.0241507		0.0315102		0.0483712
0.035974		0.022607		0.0151782		0.0427548				0.0236536		0.0534261		0.0438917
0.0341746		0.0198749		0.0145473		0.0349766				0.0254645		0.0579015		0.0347888
0.0539264		0.0271736		0.0121662		0.0430885				0.0267749		0.0579791		0.054719
0.0452047		0.0232076		0.0172536		0.0340068				0.0269771		0.0371089		0.0532607
0.0476028		0.0245279		0.0186052		0.0441615				0.0268327		0.039676		0.0298443
0.0526829		0.0281335		0.0166135		0.0459738				0.0273483		0.0426427		0.0294143
0.043416		0.0192409		0.0136853		0.0527861				0.0242549		0.0554608		0.0289466
0.0544895		0.0158026		0.0129274		0.0462675				0.0213507		0.0480479		0.0382486
0.0473775		0.0238561		0.016218		0.0468352				0.0274186		0.0579427		0.0467319
0.0368562		0.0242237		0.0156652		0.0453731				0.0263792		0.0588103		0.0356487
0.0360412		0.0284626		0.0163635		0.0237534				0.0288671		0.0514678		0.0355912
0.0349062		0.0321081		0.0167558		0.0405297				0.0258697		0.0554097		0.0435704
0.0428607		0.0327081		0.0176421		0.0384152				0.0219071		0.0518088		0.0397358
0.0434058		0.0324488		0.0178409		0.0421637				0.0234671		0.0538077		0.0324418
0.0360152		0.0269169		0.0186957		0.0441511				0.0226056		0.0483093		0.0278381
0.0348831		0.027886		0.0197968		0.0419782				0.0248571		0.0562231		0.0438905
0.032591		0.0281337		0.0181461		0.0418125				0.0192624		0.0560797		0.0443314
0.04107		0.0269238		0.0169379		0.0411269				0.0245945		0.0594232		0.0370851
0.0436578		0.0295482		0.0155582		0.0411697				0.0264008		0.0551186		0.035865
0.0380139		0.0296343		0.0192414		0.0389097				0.0268969		0.0490591		0.0395004
0.026909		0.0300617		0.0176197		0.0310209				0.0284964		0.0303407		0.0432408
0.0310363		0.0278178		0.0249869		0.0390324				0.030051		0.0408304		0.0352678
0.0395159		0.0233797		0.0204449		0.0350928				0.0261107		0.0438203		0.031024
0.0362248		0.0287533		0.0231367		0.0416684				0.0279741		0.0508108		0.0319091
0.0381192		0.0194286		0.0162149		0.0354151				0.0307949		0.0724142		0.0431854
0.0327163		0.0204842		0.017934		0.0478522				0.0308232		0.0522104		0.0420725
0.0333271		0.0267162		0.0127519		0.0403247				0.0302078		0.0303484		0.0469555
0.0374495		0.0299258		0.0145834		0.0378781				0.0251643		0.0369797		0.0521933
0.0380744		0.022782		0.0103114		0.0397744				0.021153		0.0428279		0.0427722
0.0368665		0.0275355		0.0112552		0.0431773				0.0213959		0.0350531		0.0352439
0.0431342		0.0277226		0.0150963		0.0398543				0.0210595		0.0452707		0.0389854
0.0409836		0.0347465		0.0173338		0.0372718				0.0251315		0.0661695		0.0521403
0.0448506		0.028754		0.0134925		0.0407526				0.0294799		0.078238		0.0511477
0.0401812		0.0284597		0.0151149		0.0443016				0.0279698		0.0748934		0.0521137
0.0473187		0.0320762		0.0157542		0.0480885				0.0268355		0.0446458		0.0535091
0.0475558		0.0232515		0.0151492		0.0439304				0.0309179		0.054293		0.0350695
0.0479648		0.0197086		0.0163686		0.0431556				0.0362136		0.0527972		0.0335536
0.0408008		0.0291498		0.015133		0.0419951				0.0316493		0.060063		0.0359633
0.0505474		0.0283285		0.00977902		0.0344713				0.0304508		0.0601537		0.0438128
0.0508588		0.0269485		0.0129548		0.0474784				0.0254063		0.0498676		0.0294066
0.0444826		0.0271624		0.01801		0.0410716				0.0293231		0.037594		0.0248168
0.0387716		0.0327712		0.0183992		0.0453315				0.0292102		0.0379131		0.0373695
0.0408317		0.0301453		0.0183883		0.0486417				0.0283653		0.044106		0.0357025
0.047554		0.0256599		0.0155794		0.0484227				0.0209368		0.040447		0.0473207
0.033339		0.0230178		0.0200155		0.04676				0.0264109		0.0452682		0.0432517
0.0521356		0.0309288		0.015669		0.0502183				0.0304369		0.0465996		0.0422133
0.0547513		0.02032		0.0192854		0.0339198				0.0248892		0.0461147		0.0367135
0.0511649		0.0219365		0.0207866		0.0348033				0.0265083		0.042334		0.0362017
0.0383103		0.034644		0.0163236		0.0371117				0.0224669		0.0576376		0.0406657
0.0450894		0.0317933		0.0187816		0.0476789				0.0260764		0.0503953		0.0363482
0.0559743		0.0296571		0.0196747		0.0484316				0.0262186		0.0550304		0.0383413
0.0471864		0.031087		0.019812		0.0450219				0.0203684		0.0563605		0.0412143
0.0470666		0.0200306		0.0213123		0.0466828				0.0254793		0.0529694		0.0488934
0.0456107		0.0232892		0.0180337		0.0510854				0.0205892		0.0462186		0.0402341
0.042189		0.0242682		0.0133238		0.0450689				0.0197486		0.0546055		0.0368437
0.0447211		0.0272328		0.0179626		0.0373257				0.0245956		0.0410641		0.0357055
0.0435388		0.0267078		0.0119527		0.0463515				0.0248882		0.0418562		0.031306
0.0382133		0.0296403		0.0115163		0.0481025				0.0270172		0.0512461		0.0311054
0.0412741		0.0289226		0.0138974		0.056014				0.0288799		0.0498881		0.0397092
0.0336841		0.0310971		0.0183732		0.0402757				0.0272438		0.0523264		0.0430745
0.0474247		0.0284718		0.0154329		0.0395611				0.0235301		0.0549906		0.0440001
0.0487908		0.0257426		0.0124886		0.0474619				0.0193306		0.0394326		0.0390382
0.0455821		0.0282573		0.0170454		0.0475044				0.0312549		0.0484265		0.0447506
0.0490805		0.0293844		0.0194135		0.0365682				0.0297856		0.0401882		0.0350222
0.0461738		0.0313959		0.020007		0.0368834				0.0288596		0.0518005		0.0472983
0.0447143		0.0284882		0.0182076		0.0418642				0.0266314		0.0459876		0.0401257
0.0457683		0.018218		0.0164283		0.0416554				0.0274218		0.0442808		0.0466915
0.0431407		0.0199517		0.0143338		0.0431197				0.0228903		0.0502404		0.0368155
0.0418485		0.0240872		0.0155643		0.0376615				0.024948		0.0416323		0.053694
0.0456358		0.0229266		0.0121751		0.0370506				0.0302112		0.032793		0.0487207
0.0492218		0.0256585		0.0199149		0.0419196				0.0334419		0.0447468		0.0424812
0.0504119		0.0201462		0.0111756		0.0416963				0.03357		0.0389784		0.0417561
0.0514929		0.0250947		0.0110871		0.0387578				0.0280269		0.0403356		0.0485678
0.0542448		0.0275812		0.0196053		0.0520197				0.0342966		0.0417961		0.0593649
0.0554992		0.0271468		0.015547		0.0536679				0.0281184		0.0399443		0.0526212
0.0600865		0.0210935		0.0168131		0.0418439				0.032552		0.0294008		0.0443497
0.0572785		0.0230648		0.0164826		0.0475573				0.0301161		0.0390182		0.0466266
0.0603367		0.0222206		0.0163334		0.0503106				0.0319336		0.0558756		0.0550083
0.0503846		0.0215805		0.0138956		0.0515897				0.0336263		0.0598683		0.0354437
0.0440564		0.0187998		0.009596		0.0495175				0.0287549		0.0605006		0.0490713
0.0388074		0.0194438		0.0106289		0.0486667				0.0257247		0.0515336		0.0461557
0.0486958		0.0184481		0.0149466		0.0375193				0.033875		0.0607828		0.044509
0.0465671		0.0194402		0.0136195		0.0460018				0.0284702		0.0445343		0.0462442
0.0593251		0.0203786		0.0152218		0.0386253				0.0314504		0.0453015		0.0459628
0.0549717		0.0218392		0.0161212		0.0362648				0.0326341		0.0383516		0.0406598
0.0589523		0.0195763		0.0141112		0.0410018				0.0286386		0.0456142		0.0393243
0.0614145		0.0215067		0.0134406		0.0443856				0.0308427				0.0424632
0.0621681		0.023243		0.00969609		0.0426613				0.0302848				0.0274504
0.0408736		0.0208306		0.0135288		0.043999				0.0275784				0.0446147
0.0420713		0.0218762		0.0191476		0.0527657				0.0388928				0.0444008
0.0493245		0.0193912		0.0166689		0.0371924				0.0361233				0.0540915
0.0512988		0.0177046		0.0159454		0.0329673				0.0299425				0.0472174
0.0541369		0.0206929		0.0115365		0.033861				0.033813				0.0492863
0.054155		0.0225937		0.018477		0.0315215				0.0389149				0.0492289
0.0437486		0.0213917		0.0193015		0.0326416				0.0400771				0.0440094
0.0416287		0.0244532		0.0156428		0.033303				0.0286918				0.0495236
0.044505		0.025974		0.0232505		0.0410173				0.0287056				0.0410776
0.0461602		0.021681		0.0209639		0.0475491				0.0363612				0.0449267
0.0445548		0.0258353		0.0249946		0.0412063				0.0375221				0.0460807
0.0518365		0.0243349		0.0254244		0.0506069				0.0291753				0.0441704
0.0552939		0.0291144		0.0229529		0.0452694				0.034333				0.0452309
0.06068		0.0269513		0.0160076		0.055603				0.0308266				0.036998
0.0550381		0.0249926		0.0112663		0.0529207				0.0392034				0.0454737
0.054438		0.0263338				0.050454				0.0338111				0.0484736
0.0487691		0.0290389				0.0487677				0.0330304				0.0399316
0.0596212		0.0285265				0.037121				0.0251327				0.0448871
0.0512911		0.0274963				0.0381357				0.0248626				0.0487742
0.0506731		0.0234892				0.0443806				0.0306598				0.0470617
0.0457539		0.0244601				0.0365968				0.0286825				0.0458423
0.0533522		0.0300124				0.0422437				0.0269745				0.0402615
0.0563347		0.0274678				0.0419189				0.029221				0.038352
0.0606298		0.027812				0.0481003				0.0312501				0.04447
0.0562881		0.0306997				0.0435419				0.0360772				0.0432292
0.058363		0.0315936				0.0474332				0.0306023				0.0371123
0.0603875		0.0289968				0.0420072				0.0347464				0.0392484
0.0630005		0.0279377				0.0376683				0.0371425				0.0431944
0.0514551		0.0329114				0.0331696				0.0328234				0.0561434
0.0533788		0.0227109				0.037239				0.0263008				0.0459885
0.044067		0.0257205				0.0371722				0.0294887				0.0324072
0.0525125		0.0242847				0.0350827				0.0348557				0.04565
0.0532894		0.0183608				0.0375407				0.0303981				0.0480916
0.0540321		0.0209112				0.0470898				0.0291389				0.0515496
0.0533798		0.020346				0.0429903				0.0268538				0.0326818
0.0564623		0.0215001				0.0430371				0.0295106				0.0425378
0.0568008		0.0228402				0.0469819				0.0327975				0.0434934
0.052031		0.02138				0.037679				0.0313591				0.0486342
0.0514593		0.0183869				0.0275142				0.0333947				0.0547191
0.0569562		0.0184218				0.0343763				0.0365926				0.0412402
0.0551583		0.0169263				0.0430279				0.0310997				0.0355176
0.0459165		0.0209053				0.0314779				0.0262675				0.030502
0.058567		0.0200988				0.0357165				0.0325242				0.028867
0.0425503		0.0226952				0.0434154				0.0276538				0.0377436
0.0417835		0.019142				0.0367431				0.0316058				0.0406904
0.0566354		0.0173648				0.0434549				0.0322474				0.0371206
0.0556837		0.0212112				0.0546229				0.0271041				0.0399199
0.0484884		0.0212813				0.0583887				0.0390813				0.0419899
0.0581533		0.0220404				0.0220283				0.0354111				0.0252967
0.0584124		0.0225384				0.0369188				0.0339335				0.0290802
0.0537759		0.019895				0.0450984				0.0312373				0.0357836
0.0545361		0.0184222				0.0442568				0.0321736				0.0390666
0.0415321		0.0243147				0.0428958				0.0336516				0.0329285
0.0603195		0.0263624				0.0337445				0.0275914				0.0344962
0.0642908		0.0257274				0.0316407				0.0299377				0.0388019
0.0564161		0.0248354				0.0354598				0.0240185				0.0393138
0.0547688		0.0253907				0.0390786				0.0306072				0.0408439
0.0570453		0.0267239				0.0327687				0.0274043				0.0354493
0.0504328		0.025551				0.0370463				0.0263498				0.0408514
0.0617942		0.0261711				0.0423017				0.0279064				0.0399201
0.0647679		0.0288502				0.0404601				0.0311302				0.0339535
0.0588517		0.0236933				0.0489387				0.0304077				0.0298656
0.0493006		0.028811				0.0365098				0.0334777				0.0380694
0.0468467		0.0283274				0.0422421				0.024237				0.0415054
0.0603504		0.0243993				0.0382508				0.0305048				0.0364574
0.0652237		0.0287317				0.0491291				0.0342388
0.0582641		0.0252892				0.0450546				0.0292215
0.0450071		0.0257839				0.0480691				0.0331951
0.037834		0.021692				0.0468583				0.0268706
0.052479		0.0227694				0.0379348				0.0236977
0.0440942		0.0244927				0.0347624				0.0294388
0.0467571		0.0258633				0.0409944				0.0301076
0.0384847		0.0228917				0.0318397				0.0288684
0.0505051		0.0267732				0.0314766				0.023149
0.0481146		0.0274268				0.046816				0.0301936
0.0519874		0.0228769				0.0276209				0.0250696
0.0497334		0.0242973				0.0322472				0.0297491
0.042161		0.0256316				0.0261891				0.0299037
0.0394644		0.0232353				0.0343071				0.0275772
0.0390133		0.01971				0.0451941				0.0328866
0.0462772		0.0250014				0.0375234				0.0315903
0.0359484		0.0286105				0.0466846				0.0289406
0.0538551		0.0194192				0.0495093				0.0346523
0.0441725		0.0266557				0.0439218				0.0337927
0.04425		0.0285353				0.0505173				0.0280252
0.0435995		0.0261306				0.0454312				0.0288388
0.0494917		0.0234331				0.0450442				0.0280662
0.0495142		0.0207596				0.051098				0.0306554
0.0499983		0.0258241				0.0274747				0.0299722
0.0420332		0.0219906				0.0567973				0.0317085
0.0424708		0.0206544				0.0468027				0.0327495
0.0357007		0.0209726				0.0553217				0.0358803
0.0382066		0.0218006				0.0449659				0.028236
0.0469867		0.0211983				0.0477454				0.034618
0.0428893		0.0260576				0.0429501				0.0336996
0.041792		0.0197352				0.041912				0.0372926
0.0522415		0.0234434				0.0434967				0.0358059
0.056933		0.019481				0.0461849				0.0247228
0.0490959		0.0228936				0.0380108				0.0336225
0.0557485		0.0231785				0.0362034				0.0275775
0.0617554		0.0261226				0.0301099				0.0296842
0.0612476		0.0234261				0.0330915				0.0323481
0.0645634		0.0183008				0.0405246				0.0354315
0.0535093		0.0193484				0.0308871				0.0346693
0.0414854		0.0195185				0.0266473				0.033412
0.0493754		0.020437				0.0301459				0.0392461
0.0539389		0.0187795				0.0374342				0.0371733
0.0561243		0.0245266				0.0414961				0.0307733
0.0556703		0.0176924				0.0407465				0.0261422
0.0621344		0.0196865				0.027738				0.0300678
0.0606753		0.0239972				0.0337172				0.0248323
0.0602609		0.0228443				0.0340058				0.025673
0.0548446		0.0212019				0.0342737				0.0378777
0.0572395		0.0238531				0.0403693				0.0390865
0.0599409		0.0252596				0.0321849				0.0287356
0.0598345		0.0262304				0.0384699				0.0373541
0.0487528		0.0200897				0.033707				0.0389148
0.0559957		0.0216491				0.0336043				0.035234
0.0596899		0.018107				0.0348965				0.0344819
0.0398249		0.0170248				0.0432419				0.0326912
0.0546091		0.0232613				0.0456726				0.0276999
0.0479558		0.0214994				0.0320455				0.0362982
0.0608097		0.0238113				0.0240647				0.0374491
0.0585784		0.023152				0.0288916				0.0345656
0.046544		0.0232418				0.0408105				0.0365678
0.0480987		0.026236				0.0438049				0.0360004
0.0466638		0.0178673				0.0470867				0.0351213
0.0526701		0.0231274				0.0475282				0.0241831
0.030469		0.0228964				0.0359618				0.0233628
0.0418773		0.0222441				0.0344456				0.0280656
0.0410131		0.0242402				0.0266405				0.0200393
0.0460355		0.0225175				0.0361834				0.0207861
0.0475347		0.0268071				0.0481384				0.0299921
0.0438402		0.027601				0.030323				0.0252964
0.052656		0.017189				0.0325994				0.0219543
0.0521871		0.0216854				0.0313954				0.0273496
0.0415961		0.0222243				0.0419979				0.0258398
0.0468184		0.0236486				0.046407				0.0265242
0.0474356		0.0222025				0.0386784				0.0151691
0.0528625		0.0167957				0.0285217				0.0261083
0.0499932		0.0230647				0.045324				0.0237246
0.0537482		0.0256377				0.046623				0.0248153
0.0561002		0.0238443				0.0257274				0.0227778
0.0459333		0.0257263				0.0308567				0.0209639
0.0344041		0.0192448				0.0351915				0.0237715
0.0361119		0.0229459				0.0383775				0.0249407
0.0439174		0.0308098				0.0426166				0.0299675
0.0383988		0.0295544				0.0452727				0.0238108
0.0458633		0.0247524				0.0422563				0.0225083
0.0411652		0.0245148				0.0413858				0.0260778
0.0441244		0.0280264				0.0362455				0.0262026
0.0462888		0.0240438				0.0391446				0.0279733
0.0399381		0.0289875				0.040949				0.0232762
0.0398927		0.0256847				0.0390505				0.0237337
0.0490562		0.0272195				0.0325082				0.0264998
0.044948		0.020412				0.0356079				0.026972
0.0472547		0.0178655				0.0271251				0.0288571
0.0410171		0.0269461				0.0374933				0.0302412
0.0470591		0.0238033				0.038859				0.032246
0.0467667		0.0193566				0.0344931				0.0334436
0.0453207		0.0274525				0.0374193				0.0273819
0.0394177		0.0257165				0.0381985				0.0345546
0.045831		0.0235544				0.0392914				0.0309248
0.0374081		0.0244601				0.0257513				0.0365168
0.0465208		0.0308421				0.0224339				0.0248952
0.0469167		0.0248205				0.0289753				0.0295549
0.049602		0.0217017				0.0248578				0.0244864
0.0487014		0.0257669				0.0413442				0.0277478
0.0556531		0.0266145				0.0429784				0.0209035
0.047995		0.0277596				0.0310332				0.027578
0.0503707		0.0267663				0.0267905				0.030694
0.054602		0.022768				0.0377486				0.0323056
0.0513747		0.0248483				0.038237				0.0291268
0.0472064		0.0255241				0.0420328				0.0286134
0.0377574		0.0191087				0.0373073				0.0302846
0.0455922		0.0189107				0.0405771				0.0289083
0.0374065		0.0278296				0.0405822				0.0251424
0.0326544		0.0268653				0.0344835				0.0226768
0.0371666		0.0274052				0.0376872				0.0224849
0.0401935		0.0212795				0.0274321				0.024385
0.0451314		0.0207634				0.0303589				0.0251689
0.0462259		0.0226345				0.0334259				0.0159112
0.0459962		0.0181681				0.0347345				0.0185446
0.0436899		0.0240241				0.0291634				0.0268115
0.0441971		0.0208074				0.0308958				0.0166323
0.038588		0.0219992				0.0334435				0.0180125
0.0388213		0.0202445				0.0354942				0.0228544
0.0328606		0.0202862				0.042109				0.0276869
0.0432779		0.0181983				0.0469663				0.0268788
0.0419771						0.0525838				0.0318949
0.0360498						0.0560696				0.0342484
0.0327667						0.0519364				0.0293018
0.0397072						0.0527199				0.0434094
0.043797						0.0654517				0.0399465
0.0441746						0.0622526				0.0314694
0.0450219						0.0490993				0.0299367
0.039149						0.0506591				0.0349055
0.0397597						0.0487559				0.0301848
0.0395321						0.0420889				0.0348513
0.0348126						0.0443745				0.0358324
0.0391507						0.0419122				0.0267196
0.0334909						0.0434864				0.0293853
0.0357673						0.0385436				0.0361092
0.0339168						0.0306862				0.0449374
0.0255807						0.0385954				0.0390448
0.0397975						0.0396771				0.0294782
0.0398126						0.0435158				0.0290041
0.0422909						0.0469168				0.0270298
0.0422553						0.0503422				0.0282739
0.0433158						0.0527096				0.0295859
0.0325559						0.0401432				0.0348384
0.0288913						0.034335				0.0360608
0.0357538						0.035201				0.0443123
0.0351668						0.0428761				0.0347857
0.0379278						0.0388356				0.0323864
0.0428589						0.0650933				0.0303812
0.0270688						0.024312				0.026892
0.0317033						0.0351811				0.0164545
0.0292475						0.0353519				0.0256454
0.0326069						0.0374442				0.0250408
0.033766						0.042139				0.0222019
0.0369672						0.0390429				0.0190125
0.0358483						0.0344713				0.0285821
0.0352884						0.0401778				0.0248265
0.0294215						0.0456487				0.031731
0.0409513						0.0482713				0.0226162
0.0417325						0.0488276				0.0321412
0.0337308						0.037541				0.0235993
0.0268628						0.0428388				0.0270941
0.0358554						0.0377359				0.0280257
0.0396527						0.0362564				0.0278116
0.0509243						0.0425088				0.023449
0.0477003						0.0292582				0.0305515
0.0471333						0.0405473				0.027843
0.0412724						0.0466879				0.0335152
0.0354746						0.0399013				0.0310263
0.0368388						0.0477862				0.0272798
0.0327422						0.0466184				0.0251909
0.0414909						0.034327				0.0247423
0.0474307						0.0347277				0.0239258
0.0484694						0.0521168				0.0317544
0.0431326						0.0430521				0.0276565
0.0390251						0.03882				0.0247473
0.0263733						0.0407029				0.0188562
0.0334293						0.0306356				0.0258208
0.035751						0.0262658				0.0223653
0.0419251						0.0402279				0.0206966
0.0455744						0.0422834				0.028061
0.0446887						0.0450311				0.0232232
0.0313192						0.0477129				0.0210814
0.030645						0.0424449				0.0251446
0.0427875						0.0404261				0.0253845
0.0375988						0.0511965				0.0226983
0.034568						0.0385651				0.0238421
0.0316526						0.0391568				0.0259625
0.0387071						0.033188				0.0220357
0.0378855						0.0585692				0.0225983
0.0353745						0.0502884				0.0176631
0.0391632						0.0521049				0.0278953
0.0456						0.0475818				0.0254096
0.0417358						0.0569821				0.0225791
0.0345675						0.0507012				0.0275251
0.0405258						0.0461895				0.0251167
0.0489914						0.0536795				0.0264875
0.0455075						0.0464911				0.0321966
0.0362593						0.0487609				0.0302468
0.0352889						0.0393656				0.0266042
0.0485236						0.0317606				0.0315248
0.0500336						0.0415377				0.0291642
0.0481396						0.0460894				0.0282047
0.0474915						0.0485606				0.0244548
0.0393891						0.041203				0.0256177
0.0416643						0.0434131				0.0207184
0.0394271						0.0255682				0.0295181
0.0512489						0.0388526				0.0222432
0.0453107						0.0390661				0.0308096
0.0437802						0.0434154				0.0197998
0.0178128						0.0357947				0.0202403
0.0493859						0.0342245				0.0223264
0.0482256						0.0243825				0.0234728
0.050859						0.0363503				0.0256087
0.054497						0.0512088				0.0276482
0.0498117						0.0555435				0.0239105
0.0266987						0.0487954				0.0268275
0.0416544						0.0495246				0.029775
0.040527						0.0513393				0.0301831
0.0513035						0.0425265				0.0218085
0.0477318						0.0460504				0.0257968
0.0410328						0.0477382				0.0272739
0.0398937						0.0472907				0.0279419
0.0442551						0.0404151				0.0237394
0.0421806						0.0454755				0.0307363
0.0388376						0.0423515				0.0271468
0.0543293						0.0378764				0.0275289
0.0375904						0.0364522				0.0248674
0.0407725						0.0367189				0.0292879
0.0538909						0.0446546				0.0199849
0.0535049						0.0453515				0.0292274
0.0538815						0.0434517				0.0306666
0.0554502						0.040919				0.0331295
0.0405758						0.0387926				0.033492
0.0354671						0.0441357				0.0330792
0.0372832						0.0467175				0.0328752
0.0452238						0.0307826				0.0324954
0.0374535						0.0347943				0.031926
0.0398656						0.0468227				0.0300774
0.0502378						0.0434411				0.0289574
0.0344481						0.0397131				0.025111
0.0370092						0.0293744				0.0325514
0.0488493						0.0391458				0.0268452
0.0369314						0.04002				0.0219648
0.0426013						0.0454815				0.0263681
0.0517532						0.0517036				0.0337086
0.0480444						0.0390605				0.0234249
0.0460293						0.0409367				0.0177044
0.0516193						0.0446166				0.0225255
0.0575566						0.051321				0.0213619
0.0582066						0.0487972				0.0238613
0.0499603						0.0467727				0.0238435
0.0480168						0.022727				0.0222342
0.050168						0.0470953				0.0206276
0.0496968						0.0351595				0.0217106
0.0596827						0.0339475				0.0176919
0.0495814						0.0336353				0.0233231
0.047412						0.0427423				0.0173333
0.0478916						0.0436479				0.0182575
0.048413						0.0414219				0.0153621
0.0526817						0.0505858				0.0265243
0.0528194						0.0373782				0.0279381
0.0480757						0.0345438				0.0263849
0.0389587						0.0390622				0.0292077
0.0277748						0.0513284				0.0270587
0.0275788						0.0424266				0.0265194
0.0387441						0.0379506				0.0293684
0.0383175						0.043876				0.0281382
0.0443722						0.0489809				0.0259848
0.0411341						0.032819				0.0259414
0.0462769						0.0449094				0.0255769
0.0310388						0.0442517				0.0258755
0.0420437						0.0426936				0.0286694
0.0381616						0.0455775				0.0196191
0.0332873						0.0314073				0.0232367
0.0342609						0.0426657				0.0250757
0.0380463						0.0460124				0.0240077
0.029803						0.0352947				0.0274976
0.0341058						0.0321838				0.025611
0.0307089						0.033978				0.0241557
0.0324096						0.0343792				0.0285522
0.0359182						0.0396221				0.0290447
0.0392695						0.0434515				0.0267427
0.0404335						0.0392406				0.0263627
0.0309926						0.0364496				0.0260199
0.0344036						0.0398947				0.0214982
0.0278476						0.0394468				0.0267469
0.0378067						0.0443398				0.0216644
0.0393673						0.0413743				0.0206526
0.0345645						0.0384104				0.024448
0.0376142						0.040882				0.02598
0.0334657						0.0582705				0.0267999
0.0301704						0.0493064				0.0208657
0.0279245						0.0435663				0.0298457
0.0367817						0.0484879				0.030739
0.0258466						0.0421562				0.0282473
0.0335595						0.0427546				0.0274256
0.0400128						0.0522611				0.0267136
0.0367821						0.0478321				0.0287629
0.0265728						0.0405468				0.0307475
0.0344513						0.0359571				0.0242984
0.0412755						0.0458926				0.0306847
0.0346175						0.0423183				0.0320832
0.042292						0.0493074				0.0318754
0.0440018						0.0578436				0.0319724
0.0455667						0.0608833				0.0231647
0.0319729						0.0547937				0.035295
0.0256101						0.0526794				0.0271962
0.030414						0.0537218				0.0296438
0.034052						0.0505262				0.0255111
0.0426155						0.0537796				0.0275179
0.0402199						0.0547182				0.0348237
0.0346287						0.0614114				0.0342386
0.0406066						0.0592095				0.0401627
0.0371561						0.0518261				0.0350453
0.0278205						0.0506857				0.035753
0.0277197						0.0528076				0.0333053
0.0387405						0.0441362				0.0340124
0.0248364						0.0541271				0.0339506
0.0321221						0.0457334				0.0324916
0.0378003						0.0417154				0.0364565
0.0460799						0.0513097				0.0388496
0.0426599						0.0483841				0.0364671
0.0309584						0.0472496				0.0260462
0.0364482						0.0567096				0.0266513
0.0365251						0.0422161				0.0369985
0.0384385						0.0317538				0.0356386
0.0454326						0.0486582				0.0315372
0.0397815						0.0468442				0.0296263
0.043136						0.0478028				0.0326762
0.0413597						0.053394				0.0285826
0.0450645						0.057583				0.0255718
0.0380637						0.0572028				0.0426733
0.0405853						0.0379465				0.0379796
0.0398576						0.0479543				0.0358895
0.0374701						0.0364209				0.0351383
0.0310525						0.0310277				0.0266266
0.0309955						0.0351827				0.0258755
0.0400857						0.0249385				0.0319929
0.0304403						0.0248725				0.0275427
0.0447828						0.0338868				0.0266653
0.0406166						0.0312814				0.0333104
0.043605						0.0407278				0.0342198
0.0349788						0.0434862				0.0265509
0.0453925						0.0381316				0.0302942
0.0405718						0.0504127				0.0320321
0.0465403						0.0487091				0.0166636
0.0482311						0.0488937				0.0220316
0.0406244						0.0364137				0.0236553
0.0400876						0.0359548				0.0268759
0.0403995						0.0396866				0.0248522
0.0365246						0.0468506				0.0225476
0.0393751						0.0426456				0.0221048
0.0389046						0.0432209				0.0259163
0.0248477						0.0482483				0.0260313
0.0263035						0.0523951				0.0257184
0.0250213						0.0491417				0.0277652
0.0320971						0.0476748				0.0288884
0.0323767						0.0401128				0.0253225
0.0350989						0.043179				0.0236399
0.0338885						0.0358444				0.0240832
0.0300893						0.0330865				0.0223688
0.0290883						0.0461324				0.0234281
0.0339235						0.0571423				0.0239795
0.0331133						0.0579544				0.0336302
0.0406444						0.0432683				0.0328025
0.0447469						0.0425451				0.0296009
0.0345162						0.0480906				0.0326714
0.0302814						0.0543667				0.0250241
0.028415						0.050628				0.0264967
0.03206						0.0427278				0.0322942
0.0277298						0.0388503				0.0340803
0.03423						0.0399787				0.0270748
0.0393414						0.0386942				0.029948
0.038427						0.0329292				0.0239111
0.0325878						0.0290446				0.0259294
0.0311339						0.0309303				0.0298803
0.0389127						0.035874				0.0250566
0.0314128						0.0269676				0.0282178
0.0365458						0.0373851				0.0268961
0.0392417						0.032456				0.0332506
0.0413906						0.0412196				0.0320107
0.0301617						0.0488828				0.0284091
0.0340602						0.0520566				0.0341112
0.0329208						0.048943				0.0353084
0.0238534						0.0348061				0.0330719
0.0289193						0.0529275				0.0297502
0.0255658						0.0543123				0.0232624
0.0233028						0.0554676				0.0203255
0.0224542						0.049				0.033488
0.0298341						0.0414893				0.0317975
0.0255721						0.0398305				0.0314464
0.0304015						0.0533939				0.0333153
0.0268044						0.0398405				0.0243768
0.028532						0.0478283				0.0290181
0.0281079						0.0335793				0.0305739
0.0269741						0.0490258				0.0311603
0.0213533						0.0497604				0.0324366
0.0407664						0.0425999				0.028945
0.0283691						0.0497438				0.02287
0.0325522						0.0494793				0.0264036
0.0316989						0.0460306				0.0238566
0.0288149						0.0407716				0.0305733
0.0407819						0.0493651				0.0283725
0.03672						0.0485888				0.0243141
0.0402581						0.0420687				0.0254985
0.0335462						0.0330414				0.0296531
0.0351914						0.0384482				0.0304084
0.0384056						0.0378504				0.029298
0.0328292						0.046208				0.0252594
0.0334347						0.0392077				0.0298938
0.0338562						0.0468375				0.0291574
0.0321852						0.0465045				0.0322022
0.0268155						0.0329248				0.031937
0.0302359						0.0298286				0.031479
0.0261014						0.0412032				0.0344062
0.0261782						0.0329505				0.0400531
0.032381						0.0336505				0.0302368
0.0335709						0.0405454				0.0343921
0.0352537						0.0407911				0.028436
0.0286586						0.0368739				0.0338583
0.029765						0.0349225				0.0347394
0.0317277						0.042213				0.0362574
0.0333105						0.0465036				0.0357631
0.0302606						0.0405935				0.0388251
0.0291657						0.0416188				0.0288352
0.0302526						0.0405163				0.0325959
0.0316127						0.0418026				0.0283651
0.0293679						0.0474859				0.0318641
0.0374966						0.0507556				0.0344061
0.0350737						0.0438615				0.0304715
0.0391761						0.0441706				0.0334993
0.0288634						0.0426085				0.0275209
0.0369276						0.0402018				0.0236679
0.0352685						0.0419022				0.0186637
0.0452286						0.0308682				0.0220998
0.0448465						0.0300972				0.0289481
0.0463618						0.0280689				0.0292752
0.0438825						0.0398159				0.0202953
0.0354274						0.0437339				0.0255643
0.0336403						0.0386931				0.0271179
0.040399						0.0348417				0.0191759
0.0412323						0.0293988				0.0221501
0.0457112						0.0325044				0.0191667
0.0453687						0.027575				0.0228372
0.0400998						0.026892				0.0230292
0.0328106						0.0622822				0.0226243
0.0391206						0.0403704				0.0153532
0.0378407						0.0371507				0.0284925
0.042496						0.0376755				0.0244758
0.0367755						0.0334415				0.0238011
0.0445868						0.0382696				0.0261138
0.0376152						0.0408361				0.0255089
0.039014						0.0437194				0.0266158
0.0392132						0.0383313				0.0244782
0.0514191						0.0413348				0.0277725
0.0535331						0.0364724				0.0238619
0.0432402						0.0330299				0.0254991
0.0433217						0.0429925				0.0287436
0.0472972						0.0384154				0.0230157
0.037256						0.0380725				0.0221167
0.051301						0.0342781				0.0264873
0.0618788						0.0372431				0.0307066
0.0556997						0.0327861				0.0251063
0.0429029						0.0369803				0.0258441
0.0386683						0.0350696				0.0337451
0.0383883						0.0351288				0.0304265
0.0505321						0.0363015				0.0313421
0.0561883						0.0462879				0.0318608
0.0493493						0.0368559				0.0293106
0.041051						0.0287117				0.0296719
0.0364156						0.041696				0.0265523
0.0425447						0.0409387				0.026506
0.0443822						0.0425818				0.0252537
0.0570113						0.04121				0.0307815
0.0583556						0.0362931				0.0318979
0.053104						0.0390311				0.0285671
0.0509412						0.0381327				0.030513
0.0482381						0.033303				0.0312514
0.0465909						0.0252754				0.0179772
0.0584775						0.0362987				0.0250876
0.0487913						0.0498323				0.0211436
0.0553088						0.0568539				0.0253417
0.0539896						0.0430031				0.0227352
0.0462378						0.0535942				0.0304587
0.0418918						0.0493701				0.0264827
0.0538613						0.0569846				0.0247517
0.0544723						0.0638728				0.0307207
0.0628135						0.0402842				0.0320949
0.0603741						0.0364748				0.0211285
0.0605898						0.0416129				0.0295845
0.057884						0.0356962				0.032262
0.0558363						0.0554589				0.0259102
0.060206						0.0592523				0.0315353
0.0590242						0.0528071				0.028539
0.0489896						0.0418182				0.0312383
0.0401929						0.0525947				0.0229487
0.0433117						0.050094				0.0289339
0.0524513						0.0465052				0.0268663
0.0598847						0.0541821				0.0265195
0.0573136						0.0494398				0.024134
0.0615066						0.0476751				0.0283345
0.0665397						0.05502				0.0262508
0.062584						0.0530473				0.0291835
0.0572216						0.0310766				0.0284132
0.0558929						0.0442803				0.0276653
0.0562897						0.0448029				0.0212033
0.0512549						0.0292559				0.0269158
0.0402028						0.0293652				0.0259143
0.0450879						0.042711				0.0255931
0.0359688						0.0368072				0.0298486
0.0469361						0.0385764				0.0267982
0.0541493						0.0419412				0.0245852
0.0427313						0.0274551				0.0293885
0.0389561						0.0404557				0.0303522
0.0484807						0.0516352				0.024481
0.0370486						0.0389616				0.0248617
0.0354688						0.0419023				0.026897
0.0443463						0.0351032				0.0246422
0.0449769						0.0612996				0.0312676
0.0453899						0.0566982				0.0334808
0.0445537						0.0489651				0.0304889
0.043679						0.0438357				0.0315502
0.0420554						0.052221				0.0296175
0.0377217						0.0388559				0.0238252
0.0517055						0.0402814				0.0292666
0.0447073						0.0373484				0.034289
0.0409566						0.0441462				0.0308227
0.0462797						0.0347837				0.0279818
0.0494905						0.0328716				0.0316374
0.0514075						0.0314026				0.0338782
0.0514132						0.0340402				0.0312306
0.0425177						0.0340451				0.029924
0.041759						0.034475				0.0264004
0.0396345						0.0333727				0.0230831
0.0390386						0.0363659				0.0293346
0.0486528						0.0231476				0.032876
0.0527428						0.0342733				0.0323341
0.0442222						0.0416269				0.0258278
0.0546622						0.0437221				0.02468
0.0527445						0.0465381
0.0637612						0.0584613
0.0556035						0.0452681
0.0542178						0.0312894
0.0543071						0.0459461
0.0374983						0.0465285
0.0381902						0.0424422
0.0420185						0.0655152
0.0536334						0.0430932
0.0548015						0.0337142
0.0610464						0.0289347
0.0610438						0.0296505
0.0625165						0.0423903
0.0518765						0.0383822
0.0451779						0.0415434
0.0469438						0.0472521
0.0442476						0.0297353
0.0427476						0.0351301
0.0573251						0.0502379
0.0512344						0.0348042
0.0415181						0.0357067
0.0511439						0.0342224
0.032432						0.0303247
0.0420592						0.0413619
0.0336179						0.042611
0.0403743						0.0444354
0.0494689						0.0411521
0.04851						0.0405499
0.0425002						0.0428172
0.0384967						0.040575
0.037649						0.0479603
0.0401081						0.033489
0.0390252						0.0321352
0.0408155						0.0430645
0.0497573						0.0464644
0.0522619						0.0424927
0.0447562						0.0341106
0.0627735						0.039322
0.0651656						0.0440672
0.0577641						0.0407476
0.0593355						0.0437703
0.0608969						0.044897
0.0522051						0.0418433
0.0490593						0.0419188
0.0412303						0.0387147
0.061054						0.0426292
0.049204						0.0453745
0.0523807						0.0427138
0.0614127						0.0323077
0.0581049						0.0246495
0.0411851						0.0382879
0.045195						0.0358015
0.0605084						0.0368159
0.0517546						0.0318488
0.0446303						0.0365819
0.0583559						0.0431215
0.0495351						0.0362146
0.0576186						0.0340377
0.0615431						0.03243
0.0595031						0.0346269
0.0646751						0.0363511
0.069898						0.0342657
0.064101						0.0349462
0.056301						0.0345182
0.0356473						0.0436411
0.0407005						0.044694
0.0400976						0.0443461
0.0467671						0.0320389
0.040001						0.0339125
0.0348162						0.0351181
0.0394961						0.0405936
0.0477708						0.0370289
0.0380788						0.0409365
0.034325						0.0402457
0.0465722						0.0382223
0.0473042						0.0414108
0.056549						0.0343079
0.040362						0.0398044
0.0398438						0.0377275
0.0478281						0.0287186
0.0438973						0.0303478
0.0507949						0.0408794
0.0441448						0.0306303
0.0320606						0.0274633
0.0430555						0.0330197
0.0474731						0.0236462
0.0412638						0.0297917
0.0372927						0.0384391
0.046647						0.0298493
0.0454925						0.0253453
0.0526044						0.0385959
0.0519701						0.0312644
0.0470529						0.0341469
0.0434747						0.0377464
0.0344958						0.037657
0.0443489						0.0345104
0.0536271						0.0344745
0.0532907						0.0443737
0.0459887
0.0404554
0.038776
0.037272
0.044214
0.0382155
0.0362854
0.0376318
0.0342356
0.0355568
0.0447218
0.0458795
0.0411263
0.0372258
0.0463872
0.0378088
0.0300906
0.0335371
0.0450858
0.0458094
0.0464063
0.0357786
0.0345084
0.0452088
0.0345253
0.0396792
0.0375924
0.0430402
0.049741
0.0498642
0.0483177
0.0467662
0.0498175
0.0473985
0.0474333
0.0374652
0.0460656
0.0403207
0.0397463
0.042338
0.0491256
0.0449612
0.0464583
0.0462107
0.0385053
0.0441142
0.0490923
0.0493094
0.0433927
0.0416101
0.0474394
0.0415395
0.0415689
0.0484971
0.0459043
0.0457006
0.0478961
0.0613248
0.0584928
0.0623395
0.0598191
0.0428629
0.0453448
0.0676292
0.0624631
0.0573
0.060386
0.0679476
0.0664985
0.0693557
0.0624484
0.0644808
0.0616024
0.0483004
0.039252
0.0503675
0.0496079
0.0468595
0.0548182
0.0551324
0.0534484
0.0486463
0.0512056
0.0498443
0.0596
0.0604332
0.0471942
0.0392085
0.0579825
0.0396171
0.0503668
0.0540832
0.0602267
0.0403507
0.0571191
0.056265
0.0543444
0.0534333
0.0466966
0.0363774
0.0475473
0.0437405
0.0432607
0.0485139
0.054148
0.0562693
0.0541492
0.0461554
0.0307315
0.0366155
0.0473254
0.0518941
0.0454668
0.0501717
0.0527591
0.043526
0.0549304
0.0507846
0.0501468
0.0474534
0.0553296
0.0599696
0.0629932
0.051775
0.0490562
0.0550572
0.0486347
0.0476202
0.050244
0.0416318
0.0481595
0.0525408
0.037459
0.0548675
0.0631825
0.0556582
0.0591014
0.0565922
0.046064
0.0378218
0.038367
0.0508287
0.0438978
0.0435254
0.0451762
0.0379521
0.0426911
0.0300374
0.0302302
0.0481991
0.045726
0.0437795
0.0433903
0.0379386
0.0447861
0.0466641
0.0350206
0.0485843
0.0458635
0.039258
0.0400244
0.044725
0.0571953
0.0459893
0.0537735
0.0562994
0.0510239
0.0346693
0.0317855
0.0362463
0.043127
0.0412114
0.0469026
0.0366444
0.0348097
0.0417709
0.0397078
0.0455641
0.0462969
0.0427491
0.0386027
0.0376551
0.0307933
0.0516278
0.0561498
0.0447649
0.0423192
0.0507282
0.0554912
0.0632497
0.048168
0.0535869
0.0448454
0.0416571
0.0336253
0.034244
0.0441586
0.0454935
0.059444
0.0531711
0.0526717
0.0583695
0.0508597
0.0404986
0.0477802
0.0205326
0.0227614
0.0305753
0.0316756
0.0383408
0.0379246
0.0358161
0.0426738
0.0392701
0.0381941
0.0435594
0.0447646
0.0392403
0.0329808
0.0258578
0.0238337
0.0269709
0.0386387
0.0344756
0.0256575
0.0273909
0.0218594
0.0209329
0.0293913
0.033805
0.0454955
0.053459
0.0529391
0.0467276
0.0411602
0.0449818
0.0445831
0.0442205
0.051967
0.0505676
0.0355094
0.0307382
0.0455219
0.0424839
0.0438602
0.0427662
0.0331256
0.0353854
0.0481104
0.0490879
0.0357386
0.0510731
0.0531207
0.055161
0.0490478
0.0423953
0.0472951
0.0411142
0.0441958
0.0486583
0.0426524
0.0337841
0.0312572
0.0434238
0.041038
0.0394462
0.0301413
0.0422394
0.036663
0.0350188
0.028178
0.0399978
0.0373532
0.0396681
0.0329295
0.0316063
0.0433108
0.044999
0.0477966
0.0513399
0.0523272
0.0416195
0.0398603
0.0508999
0.0458495
0.0407375
0.0476335
0.0387367
0.0407078
0.0358767
0.0359466
0.0284256
0.0383259
0.0351952
0.0455121
0.0511437
0.0404838
0.0413251
0.0312673
0.046465
0.0386942
0.0316668
0.0423967
0.0356618
0.0363998
0.0416978
0.0382604
0.0462236
0.0427875
0.0466933
0.0489259
0.0411814
0.0322676
0.0464547
0.0480985
0.0480183
0.0356541
0.0417823
0.0442117
0.0325652
0.0410288
0.0430681
0.0437363
0.040325
0.0383876
0.0332301
0.0393937
0.0457513
0.0341391
0.0435343
0.0412666
0.0386685
0.0440729
0.0427875
0.0392385
0.0413579
0.040365
0.0354989
0.0330548
0.0377615
0.0389687
0.0366146
0.0400833
0.0388994
0.0362607
0.0372151
0.0409186
0.0424543
0.034413
0.0423496
0.0424337
0.0373062
0.0414894
0.0370014
0.0337505
0.0440328
0.0456849
0.0406013
0.0357515
0.0481853
0.0463078
0.0431599
0.0475476
0.0419699
0.0365006
0.0311709
0.034717
0.0433939
0.0551296
0.0433866
0.049203
0.0506504
0.0423808
0.0421534
0.0430886
0.0440361
0.0539444
0.049113
0.0502791
0.0529698
0.0501703
0.0512981
0.0414589
0.044797
0.0432973
0.0518856
0.0519457
0.0468824
0.0531814
0.0573335
0.0500375
0.041565
0.0517777
0.0380542
0.0468256
0.0529825
0.049703
0.0553418
0.0529208
0.0477633
0.0552671
0.0525519
0.0461047
0.0415753
0.0467352
0.03928
0.0390446
0.0415681
0.0381957
0.0430299
0.048001
0.0475342
0.0443644
0.054438
0.0592206
0.0461305
0.0454917
0.0412452
0.0577349
0.056665
0.0477616
0.0412272
0.0455381
0.0473982
0.0458223
0.0428957
0.0514077
0.0540764
0.0572589
0.0559573
0.034658
0.0396344
0.0404166
0.038052
0.0322685
0.0385439
0.0418409
0.0383364
0.0409652
0.0509118
0.05054
0.0468372
0.0479974
0.0499604
0.052166
0.0496756
0.0472215
0.0504746
0.0482528
0.0476465
0.0499887
0.0477795
0.0387592
0.0438331
0.0463192
0.0447254
0.0376917
0.031804
0.0461118
0.0449051
0.0407361
0.0483655
0.0460321
0.0438702
0.0456243
0.0361205
0.0334765
0.043467
0.0390259
0.0358887
0.0470214
0.0400426
0.0436849
0.0348396
0.0325608
0.0305647
0.0429753
0.0466461
0.0474809
0.038532
0.0426487
0.038542
0.036869
0.0422482
0.04149
0.036528
0.0341591
0.0318397
0.0296001
0.0394761
0.039774
0.0366566
0.0345866
0.0456813
0.041052
0.032443
0.0410259
0.0375815
0.0338733
0.0437539
0.047686
0.0354513
0.0330224
0.0373545
0.0438107
0.0455322
0.0426082
0.0367747
0.043758
