# Supplementary material for: Protein aggregates encode epigenetic memory of stressful encounters in individual Escherichia coli cells
Source: PLoS Biol. 2018 Aug 28;16(8):e2003853. doi: 10.1371/journal.pbio.2003853 (PMC6112618; doi:10.1371/journal.pbio.2003853)
Supplement: S2 Data — Each tab corresponds to a different supporting figure. (XLSX) [file pbio.2003853.s019.xlsx]

## Sheet: Figure S1
Figure S1B
Distribution of total cellular fluorescence (A.U.)
This distribution was determined by quantifying the fraction of total cellular fluorescence incorporated into fluorescent spots
For each strain, three independent replicates were measured (at least 30 individual cells per replicate), average fractions and standard deviation are reported
IbpA-YFP						IbpA-Venus						IbpA-mVenus						IbpA-mCherry						IbpA-mCer						IbpA-msfgfp
Clone 1		Clone 2		Clone 3		Clone 1		Clone 2		Clone 3		Clone 1		Clone 2		Clone 3		Clone 1		Clone 2		Clone 3		Clone 1		Clone 2		Clone 3		Clone 1		Clone 2		Clone 3
Cells	Spots	Cells	Spots	Cells	Spots	Cells	Spots	Cells	Spots	Cells	Spots	Cells	Spots	Cells	Spots	Cells	Spots	Cells	Spots	Cells	Spots	Cells	Spots	Cells	Spots	Cells	Spots	Cells	Spots	Cells	Spots	Cells	Spots	Cells	Spots
444.658	437.62	1473.09	1409.36	612.183	590.228	311.267	286.772	1367.68	1206.67	453.599	440.175	349.84	268.537	132.606	52.9364	337.855	203.617	0	4.45203	148.105	84.653	71.7677	20.2777	264.872	60.489	465.88	111.843	166.443	65.6869	650.02	42.9832	281.514	38.9039	190.883	91.4532
726.914	661.656	383.337	358.916	1640.02	1452.5	690.12	617.365	842.001	775.284	1638.32	1634.46	329.349	144.539	77.821	154.591	104.716	203.573	28.6465	11.9431	65.3051	33.0959	89.6947	33.9824	255.962	181.945	226.246	200.375	390.397	129.535	720.425	172.41	201.108	55.955	79.0883	77.079
203.025	173.554	754.627	665.097	568.544	550.98	378.807	342.595	1065.31	959.547	826.872	781.538	234.723	202.339	267.079	97.6184	106.684	56.2534	40.5671	11.3375	73.9276	36.065	150.599	82.2304	121.79	212.24	324.766	185.51	565.595	337.917	737.195	115.803	319.031	157.439	690.48	256.829
442.559	418.241	498.754	465.168	1471.51	1376.68	324.043	226.384	22.2211	833.206	160.721	142.396	196.871	118.117	170.264	95.0461	304.662	168.727	36.1772	108.169	41.6127	28.3266	130.748	61.543	223.709	264.422	530.284	126.484	382.924	156.725	887.33	137.36	276.304	213.701	445.659	174.32
326.055	311.807	271.281	246.988	671.959	618.779	43.4537	11.8418	910.138	686.35	2137.16	2097.67	112.844	201.601	244.049	58.5782	48.4519	92.5838	43.5642	38.9687	67.5022	22.4742	106.661	41.6338	708.328	152.473	200.026	240.636	485.971	70.502	648.388	1797.87	515.818	88.5178	305.054	153.734
300.657	291.69	406.864	372.312	202.472	185.967	418.493	365.516	703.145	661.69	509.599	501.221	177.721	203.689	151.56	48.0809	176.305	99.9913	28.6037	18.1925	63.3588	68.1824	101.872	45.6351	770.166	139.44	248.793	185.937	360.454	88.3977	887.286	295.852	785.623	55.3852	588.409	313.22
352.806	335.88	721.323	654.221	655.251	636.931	433.662	372.652	738.102	164.975	298.669	265.623	66.0973	154.069	89.7165	85.9772	59.0298	63.3609	19.0758	52.0191	171.65	37.3152	94.6761	50.3994	401.151	114.067	654.743	820.321	421.932	160.602	1287.8	71.6422	531.729	64.6105	1285.24	94.9876
76.1916	39.0049	623.685	523.497	661.035	627.139	332.447	255.477	222.07	700.785	917.735	854.875	62.1537	148.875	43.0734	169.531	300.403	141.935	27.7126	63.5398	110.82	29.8284	173.082	72.4331	520.435	63.0558	449.289	108.897	448.932	204.096	1046.37	191.026	965.55	419.237	1648.11
130.036	100.858	99.2176	62.2323	62.4427	42.1357	508.746	481.844	794.951	335.671	1509.74	1501.03	362.043	80.5964	123.648	54.4384	46.0027	113.428	34.8425	65.0048	110.463	47.0192	215.96	83.4366	455.686	77.7969	640.666	385.268	486.278	56.2614	710.162	184.644	1522.28	336.807	1349.94
671.138	657.178	400.886	385.935	553.805	522.065	174.197	124.764	401.797	252.079	1497.8	1373.76	222.539	155.355	149.595	57.7672	334.767	196.904	197.289	32.3428	162.257	73.5106	95.298	47.0151	809.606	161.813	616.009	72.496	244.379	133.564	1442.07	43.0616	995.216		2113.52
663.751	647.615	1525.56	1523.13	711.503	656.996	452.392	388.833	339.131	240.437	253.02	232.596	346.141	109.577	169.42	64.5308	225.021	193.634	113.869	72.8671	231.964	39.0144	85.7242	71.6503	376.214	89.355	650.748	134.694	328.35	58.8702	707.521	248.619	923.078		1422.47
43.9025	32.2574	213.969	175.174	859.635	805.764	488.346	459.526	300.535	792.555	555.477	512.466	272.387	123.524	335.179	138.723	85.8383	204.838	73.449	28.8091	139.332	61.595	149.8	31.2325	513.067	98.708	490.038	473.264	455.456	327.144	1323.35		485.323		1702.68
344.163	320.871	152.346	130.133	89.1642	49.1375	373.593	318.512	866.153	1236.61	1590.81	1493.51	102.419	92.6463	257.924	96.8012	178.446	133.562	62.4492	27.0586	147.299	54.4434	193.359	61.0897	351.072	183.519	920.691	169.781	662.79	167.522	1507.58		499.862		1216.22
276.285	228.723	391.95	367.099	1271.76	1118	123.264	61.7882	1430.17	1087.27	86.1349	50.3058	266.53	59.5409	197.956	30.4346	347.38	186.101	62.7373	42.7858	153.091	118.206	73.6996	105.634	436.342	245.144	271.464	150.049	466.09	215.574	2774.25		1179.7		2128.19
50.1548	21.5533	774.078	744.803	867.586	764.963	596.45	532.025	1153.69	432.004	382.678	312.532	70.8008	88.8109	198.018	170.007	266.197	74.282	52.8203	41.2598	197.548	57.6942	136.168	61.2654	565.792	70.371	349.892	271.397	650.977	133.975	1610.79		709.54		1718.41
453.385	416.934	692.495	586.883	84.8532	34.5043	736.475	703.339	511.569	184.62	1148.67	1089.78	357.739		74.5197	152.254	80.3224		199.543	215.36	189.289	53.6552	212.444	58.4974	619.922	85.4784	570.001	167.896	634.244	121.492	1204.54		679.631		1200.16
408.87	399.195	769.676	725.549	648.125	591.094	150.118	115.313	222.887	254.079	1131.72	1064.15	234.943		336.045	127.481	278.344		144.539	23.0996	108.312	49.9278	85.1612	60.6457	503.297		374.302	209.944	452.031	113.06	965.541		418.21		1533.04
246.975	198.247	467.615	450.495	786.313	746.983	357.602	296.638	307.14	713.159	43.8301	24.5712	227.499		333.806	106.94	270.127		186.679		236.743	72.7978	266.631	32.3722	935.513		676.55	80.798	343.923	193.419	453.903		402.377		1427.14
91.1222	58.7277	614.714	603.662	2052.89	1998.75	89.3879	65.0768	801.139	60.4251	1636.39	1619.06	326.138		501.206		408.847		98.6091		236.682	46.4237	172.624	57.1529	440.173		247.737	72.4236	202.808	131.415	1270.83		440.91		2366.26
1650.47	1650.38	1416.72	1408.25	118.891	42.6379	530.494	487.852	79.2394	201.605	1172.32	1084.6	128.898		93.5918		115.754		63.826		163.435	55.5886	132.658	58.3163	599.118		341.701		189.667	185.333	468.729		297.958		2073.8
338.235	284.741	1688.06	1657.42	169.574	124.742	822.557	777.118	292.673	542.133	329.467	299.275	183.6		124.548		151.591		102.777		116.703	115.698	118.412	49.0592	1018.72		268.459		598.613	40.8212	1254.89		704.273		1862.11
399.464	388.79	388.833	360.292	766.495	709.466	469.217	401.007	582.699	122.939	437.447	399.824	218.325		171.249		419.531		114.944		222.204	54.469	98.021	115.181	645.32		676.851		118.564	57.1695	612.186		438.211		1806.84
668.644	647.003	901.884	875.261	429.384	380.654	1010.71	890.209	167.439	312.777	1411.22	1326.76	257.631		181.29		309.95		80.7738		167.46	76.5421	178.673		728.133		592.636		25.7338	74.4364	231.92		564.744		1271.53
75.1822	45.4039	307.373	277.777	1206.42	1110.85	195.624	89.8129	375.964	1614.37	292.621	265.87	298.697		258.915		99.4155		127.301		250.066	55.9915	189.35		461.259		410.743		368.555		320.463		504.099		1337.28
406.438	363.002	164.427	130.231	247.39	123.107	543.034	495.88	1753.94	113.561	919.404	823.746	171.745		200.727		219.625		141.414		144.439	93.6619	89.5595		531.963		865.532		523.268		126.278		960.098		953.983
587.094	548.936	509.699	490.686	706.239	610.371	261.467	197.917	197.147	570.439	1127.39	1084.5	164.496		160.344		367.092		85.9527		213.072	66.0637	156.8		285.06		722.63		47.2724		39.4559		616.856		1140.26
572.678	541.43	695.904	607.262	532.957	512.615	921.44	885.028	641.728	571.788	294.273	273.514	150.309		280.73		416.423		329.727		220.715	118.293	123.606		344.384		688.105		309.243		484.946		1686.79		987.007
3126.13	3126.13	964.031	947.542	1551.06	1546.71	1221.17	1017.32	636.879	70.9842	514.238	469.862	243.085		126.919		138.414		96.617		275.379	59.893	191.858		352.572		708.561		387.59		114.411		656.022		1373.26
453.145	187.177	682.132	657.754	1413.61	1302.48	211.468	122.603	149.868	1290.46	141.859	95.9319	59.1999		52.6592		101.862		91.6431		143.918		100.462		418.574		244.31		235.529		393.227		672.044		1426.16
238.076	354.539	767.533	727.89	1376.59	1274.86	1742.52	1701.89	1379.81		857.577	842.194	198.23		262.193		249.906		80.239		132.004		205.549		672.369		455.032		127.609		492.466		1538.29		987.206
Figure S1C
Average number of observed foci per cell
Three independent experiments of at least 100 individual cells per experiment, average numbers and standard deviations are reported
	clone1		clone2		clone3
Strain	# cells	# foci	# cells	# foci	# cells	# foci
IbpA-YFP	103	100	114	112	109	108
IbpA-Venus	122	116	105	101	104	101
IbpA-mVenus	105	65	110	63	134	77
IbpA-mCherry	116	60	119	65	101	82
IbpA-mCer	123	83	113	84	124	68
IbpA-msfGFP	129	13	102	11	135	23
Figure S1E
Distribution of total cellular fluorescence (A.U.)
This distribution was determined by quantifying the fraction of total cellular fluorescence incorporated into fluorescent spots
For each strain, three independent replicates were measured (at least 15individual cells per replicate), average fractions and standard deviation are reported
IbpB-Venus exp						IbpB-msfGFP exp						IbpB-Venus stat						IbpB-msfGFP stat
Clone 1		Clone 2		Clone 3		Clone 1		Clone 2		Clone 3		Clone 1		Clone 2		Clone 3		Clone 1		Clone 2		Clone 3
Cells	Spots	Cells	Spots	Cells	Spots	Cells	Spots	Cells	Spots	Cells	Spots	Cells	Spots	Cells	Spots	Cells	Spots	Cells	Spots	Cells	Spots	Cells	Spots
0	523.705	0	1343.18	0	1274.97	No foci could be observed, in none of the replicates,						313.688	405.536	158.821	258.418	406.645	1825.68	No foci could be observed, in none of the replicates,
0	209.097	0	704.006	0	1570.1	automatically leading to a 100 % diffuse fluorescence distribution						329.519	465.91	198.329	200.983	674.476	183.489	automatically leading to a 100 % diffuse fluorescence distribution
378.902	266.614	0	121.741	0								95.0684	114.628	715.166	91.5597	2113.56	454
0		116.119		0								347.01	1830.51	223.689		450.658
59.5017		2369.63		96.0197								1616.36		274.292		370.527
0		0		483.574								213.464		176.634		352.624
0		0		2272.33								904.01		319.127		219.863
0		0		733.58								226.468		754.336		321.392
267.451		119.38		2411.86								462.435		816.095		946.867
100.647		65.9956		714.036								358.096		606.673		210.559
621.891		30.5402		400.319								24.574		166.972		305.216
820.369		498.3		310.924								136.828		519.193		308.993
827.879		475.467		120.149								112.956		233.583		1177.47
1131.77		564.267		435.045								400.409		445.942		205.764
547.269		815.258		417.762								2630.46		453.779		189
Figure S1F
Average number of observed foci per cell
Three independent experiments of at least 72 individual cells per experiment, average numbers and standard deviations are reported
	clone1		clone2		clone3
Strain	# cells	# foci	# cells	# foci	# cells	# foci
IbpB-Venus exp	192	13	72	5	147	5
IbpB-msfGFP exp	100	0	100	0	100	0
IbpB-Venus stat	128	19	102	8	120	11
IbpB-msfGFP stat	100	0	100	0	100	0

## Sheet: Figure S2
Figure S2E
Histograms showing the distribution of the average cellular GFP fluorescence of control and streptomycin-treated (10 µg/ml, 1 h) cells
Three independent experiments of at least 61 cells per experiment, combined in one distribution
Control	Streptomycin
28.8298	91.4382
55.1969	93.1629
32.8873	147.668
28.2461	137.19
53.5896	123.259
50.7991	138.348
49.9038	128.474
48.0055	150.468
43.4588	195.468
53.5231	111.887
55.4938	160.375
82.9254	178.525
98.5355	184.994
86.1885	208.875
97.777	210.88
100.132	220.738
50.0541	132.777
56.2748	121.205
43.9854	159.758
46.8694	139.167
117.407	119.434
112.187	91.616
79.5548	105.386
96.7651	129.867
102.981	87.2062
115.27	112.023
113.395	111.74
86.5976	208.277
109.2	196.479
112.606	170.419
71.8696	109.931
107.701	164.598
86.9445	163.534
51.2021	193.873
84.9914	154.897
98.6124	167.746
77.0477	156.663
86.8757	122.024
65.0202	146.157
79.8187	139.307
64.3535	133.18
79.7199	126.44
68.9247	117.603
82.3737	252.15
77.2634	115.838
102.321	256.711
86.952	229.869
74.3965	134.392
126.899	118.537
95.2363	125.062
102.178	98.8047
93.6433	104.378
82.4054	97.5851
114.368	70.0879
78.0679	99.8969
76.0373	76.0648
74.6848	68.6308
79.0577	70.7518
49.2555	172.965
192.088	111.655
104.967	310.606
80.313	101.729
78.1987	128.482
88.4827	217.667
105.052	245.135
27.5896	136.567
34.2773	107.672
35.6949	124.571
32.7387	202.562
44.2174	121.249
57.1538	180.731
27.3136	150.314
40.6093	82.6748
33.5226	195.875
119.553	197.069
63.0635	98.2315
75.8252	171.991
93.9979	165.35
88.7315	194.517
104.869	190.824
118.892	387.711
126.697	238.764
131.94	135.79
121.924	72.8902
74.5984	135.163
66.8464	138.574
107.876	160.366
108.721	94.0162
95.5534	151.929
111.576	118.281
60.9648	108.602
66.0966	68.7799
104.424	71.1854
60.5874	113.097
84.2532	97.5639
71.1031	62.0604
85.8	272.573
77.8789	57.8072
71.5816	161.302
50.2255	60.8756
12.3503	114.491
9.9525	209.012
113	226.961
71.5577	84.0183
109.296	120.162
123.447	119.172
73.3205	129.807
42.6039	116.483
33.2048	83.0727
116.025	54.5624
94.3873	49.4236
70.7684	175.962
82.3517	239.784
93.8951	105.856
70.7206	63.7976
97.7835	34.8411
79.2338	91.6993
98.935	25.9191
28.2344	163.823
124.257	59.6329
10.7624	103.214
18.27	76.5516
13.9609	78.5858
29.4632	71.2424
18.3353	103.923
46.9384	218.937
44.8635	35.8996
40.0144	39.738
36.2749	204.345
52.1278	152.823
55.8572	138.676
30.0566	80.7581
60.8077	126.841
62.7201	146.595
77.52	232.717
76.2811	241.341
31.8526	116.191
45.6055	114.548
68.9345	160.127
37.7278	95.4029
64.5201	63.901
54.973	117.027
62.5741	127.16
74.8686	124.544
54.3052	101.15
47.3183	93.4729
53.4762	101.122
61.1812	110.499
77.8648	110.364
46.1622	123.267
54.0318	63.9617
72.8338	121.115
82.2684	72.9144
68.0019	49.0072
61.0698	82.7564
53.9385	182.385
62.0918	128.941
74.2399	130.094
52.516	127.403
67.1923	183.466
48.2504	193.672
62.8253	167.75
60.6786	258.298
66.5172	100.351
73.704	113.201
69.7058	198.551
56.8691	127.39
45.2338	90.588
20.4652	186.794
27.4379	61.0587
35.3495	75.3671
41.053	111.634
52.836	97.961
62.2222	288.417
11.9248	215.895
62.4421	78.8824
53.6285	79.1798
56.123	104.253
51.3663	87.0017
41.5941	96.9244
41.7952	100.949
26.162	161.03
67.518	155.955
74.7426	82.0867
18.9974	83.23
25.6293	91.8598
40.2759	61.6116
29.1753	178.699
60.0978	170.864
54.359	126.177
67.8807	92.7712
51.0809	143.167
77.114	139.903
13.3449	92.5975
19.8288	198.002
50.4049	192.04
55.151	255.38
31.8302	77.2908
15.0595	190.605
48.3123	130.832
36.7498	163.698
33.3602	62.8126
40.3656	58.9804
49.1379	61.4666
42.4843	54.0146
60.3627	3.97849
36.937	67.6316
82.053	108.189
65.9641	158.052
57.7855	187.867
50.7126	50.2633
70.5241	11.7372
60.6196	254.711
61.1468	36.5665
35.5738	112.234
48.4135	93.7004
104.087	142.378
73.8296	176.24
76.7004	56.3601
97.2925	181.852
77.504	99.9017
69.6063	154.193
55.097	55.0528
92.0979	184.354
73.4953	134.979
79.7073	153.635
74.3888	127.378
71.0061	135.85
78.3586	102.38
90.2097	108.819
64.5163	189.865
47.6125	81.33
81.4957	81.2053
55.4875	80.9027
87.1457	80.4494
70.3756	89.4854
97.7422	122.722
61.9581	118.446
79.8262	109.014
65.1643	139.422
61.4262	168.894
72.6326	109.588
54.945	135.526
103.244	80.4459
90.5795	79.1413
44.743	195.5
115.86	86.4247
53.5718	76.6058
114.681	104.357
39.3368	78.8949
43.6891	183.109
66.5245	247.958
56.482	74.9131
45.3858	87.5687
39.3027	50.3939
19.2527	182.571
27.418	147.358
39.2304	158.401
9.3756	133.221
33.0133	105.709
76.9274	101.362
71.5807	153.648
60.986	85.4549
30.7309	67.5005
45.2563	158.303
28.332	165.885
63.5242	107.934
30.15	86.2863
35.5478	102.299
57.4561	103.842
54.852	38.1976
76.0722	143.469
53.0377	63.1551
86.7542	130.772
112.376	50.216
91.6801	154.223
56.2333	50.618
15.5728	62.0786
73.5339	72.6491
111.403	114.396
69.9459	33.1549
30.0451	156.522
73.7112	186.529
77.2406	151.295
83.15	69.9156
67.2922	129.995
76.7752	66.9322
66.784	64.2905
45.2025	131.759
34.3008	21.3788
53.2114	133.671
62.6975	113.349
37.3821	146.233
48.4713	68.8254
44.8164	32.0726
32.9272	107.356
52.7869	188.712
53.0036	164.754
44.8402	127.107
61.0383	221.969
61.0447	47.2995
56.9893	126.476
49.6666	142.046
72.4294	71.2749
85.5936	87.2663
72.8623	122.798
77.1202	99.4275
80.6207	93.8327
115.477	75.2798
100.232	100.574
79.976	89.1994
77.1901	113.077
97.6025	88.7173
96.5223	168.086
77.8647	91.3178
76.7635	77.1588
91.0835	205.686
88.6226	117.021
46.9761	167.706
133.524	129.005
86.6292	337.175
100.057	143.566
89.7009	70.9459
74.2929	108.393
68.1536	96.9897
63.3257	160.281
79.863	169.318
97.8484	145.132
67.2598	110.902
80.4867	54.2655
80.7456	156.006
69.7896	160.218
58.1669	140.703
84.5513	126.905
66.9912	318.172
92.3715	147.693
49.0877	220.992
81.3092	168.704
59.1204	170.469
43.7914	262.362
47.4622	173.037
47.9212	396.702
44.4303	182.891
75.2737	75.2458
88.7886	64.8284
104.614	143.573
54.4292	166.551
59.0993	149.603
57.7943	256.665
38.195	133.253
52.1943	84.0906
77.7479	116.238
36.1288	69.1525
50.3388	122.831
72.4018	83.219
56.2891	131.208
55.4362	285.842
52.3885	94.461
60.9752	88.0842
61.8589	38.7866
82.0395	79.1332
62.0557	151.279
88.5715	163.628
67.3016	183.638
93.3281	246.339
93.0849
77.1765
78.3539
74.9686
82.4412
86.2418
86.0833
74.0893
73.4659
88.7196
132.089
108.803
91.0121
97.1772
111.819
76.6501
64.8832
54.156
87.5645
82.3999
71.9136
73.0888
54.444
59.6493
82.4114
65.5792
50.5337
38.807
57.3984
43.5325
39.4883
25.2243
71.2454
24.7546
144.761
86.2185
62.0766
81.5268
78.8346
74.4816
92.9403
73.3485
74.9432
102.828
95.0815
77.6493
56.4126
35.624
71.0677
76.1307
88.6554
83.3423
Figure S2I
Histograms showing the distribution of the average cellular GFP fluorescence of control MG1655 ibpA-msfgfp cells and MG1655 ibpA-msfgfp cells expressing the various aggregating proteins.
Three independent experiments of at least 60 cells per experiment, combined in one distribution
Control	pTVP1GFP	pTVP1TFP	pMAL LRRK2
28.8298	640.029	659.594	245.844
55.1969	213.297	253.031	384.616
32.8873	1202.38	486.019	359.803
28.2461	1121.02	435.8	255.675
53.5896	563.987	275.296	400.116
50.7991	602.877	435.583	204.172
49.9038	1639.8	608.134	69.5773
48.0055	2022.91	331.975	277.027
43.4588	272.331	471.777	422.368
53.5231	1626.02	855.511	296.053
55.4938	485.797	481.863	394.402
82.9254	1261.81	511.716	453.19
98.5355	964.47	519.875	973.071
86.1885	724.857	1194.62	393.632
97.777	852.877	416.774	490.471
100.132	788.896	401.951	417.91
50.0541	298.057	933.429	485.733
56.2748	668.898	332.147	335.591
43.9854	1273.3	790.181	362.175
46.8694	747.356	601.717	243.078
117.407	1211.22	741.594	282.876
112.187	611.063	326.726	378.274
79.5548	268.005	563.05	123.978
96.7651	1055	425.075	275.943
102.981	548.474	294.156	416.763
115.27	664.624	359.26	205.104
113.395	1538.11	364.586	235.348
86.5976	313.224	388.314	594.696
109.2	491.386	238.602	708.489
112.606	157.585	155.439	242.975
71.8696	144.388	320.219	231.6
107.701	856.667	450.202	336.755
86.9445	1347.61	372.455	345.077
51.2021	2233.94	1105.86	1529.36
84.9914	1800.5	885.981	343.15
98.6124	1202.08	567.505	351.041
77.0477	540.722	863.558	328.476
86.8757	955.422	368.647	368.531
65.0202	62.2658	371.038	467.426
79.8187	696.688	455.731	192.865
64.3535	1294.28	378.789	302.022
79.7199	1278.2	321.001	186.565
68.9247	1342.58	645.499	311.869
82.3737	349.217	357.827	535.077
77.2634	471.81	505.99	297.717
102.321	1256.12	416.114	323.214
86.952	1138.76	1877.67	552.611
74.3965	572.008	1264.75	406.725
126.899	1859.69	1066.95	692.246
95.2363	907.006	433.831	311.098
102.178	1121.92	661.39	460.154
93.6433	1544.53	316.416	380.576
82.4054	540.639	595.112	604.895
114.368	1016.58	483.159	236.939
78.0679	798.392	485.657	395.142
76.0373	1030.46	253.876	445.104
74.6848	973.388	409.918	224.261
79.0577	721.237	220.549	728.375
49.2555	571.315	478.336	532.189
192.088	840.507	270.614	412.382
104.967	789.394	893.971	322.91
80.313	700.575	281.14	90.808
78.1987	585.588	689.163	318.083
88.4827	292.195	232.558	126.869
105.052	147.071	408.134	104.391
27.5896	719.183	305.111	188.795
34.2773	86.2539	550.995	154.298
35.6949	1142.23	425.155	203.358
32.7387	854.178	888.674	251.644
44.2174	650.876	261.833	420.256
57.1538	682.268	234.562	275.443
27.3136	374.156	303.127	241.268
40.6093	439.295	263.455	208.211
33.5226	867.059	294.304	219.476
119.553	376.345	440.548	356.083
63.0635	0.110023	877.679	419.406
75.8252	1441.81	1120.76	369.355
93.9979	1092.11	543.277	407.944
88.7315	887.341	610.017	355.421
104.869	1462.63	721.508	397.194
118.892	1433.74	366.177	341.614
126.697	475.212	843.902	240.829
131.94	771.397	415.701	484.22
121.924	446.805	200.836	645.944
74.5984	2150.44	304.807	276.922
66.8464	718.518	1050.29	229.157
107.876	519.968	439.909	203.713
108.721	1032.76	418.334	239.476
95.5534	755.61	378.851	164.512
111.576	1016.46	406.878	276.797
60.9648	1115.03	285.483	391.094
66.0966	1432.69	442.689	369.576
104.424	1631.76	264.54	358.141
60.5874	1718.56	209.502	545.086
84.2532	828.42	284.609	417.704
71.1031	1610.83	400.448	144.974
85.8	1467.06	242.712	340.247
77.8789	906.038	533.428	288.351
71.5816	930.601	153.027	480.055
50.2255	1098.06	573.655	270.843
12.3503	765.967	512.728	210.827
9.9525	1079.35	128.024	404.675
113	538.787	268.024	565.402
71.5577	1216.73	110.41	730.741
109.296	559.683	241.692	444.229
123.447	1252.42	153.975	220.371
73.3205	916.186	242.182	398.668
42.6039	1807.66	521.584	363.137
33.2048	439.862	428.335	311.552
116.025	770.985	282.288	326.025
94.3873	1356.09	434.202	310.692
70.7684	32.4521	343.359	545.578
82.3517	2171.75	1194.76	344.019
93.8951	834.337	256.317	457.038
70.7206	1712.54	121.337	415.684
97.7835	1211.44	340.83	358.676
79.2338	355.51	123.933	610.569
98.935	463.389	315.91	176.174
28.2344	1119.33	185.029	270.19
124.257	814.549	329.417	177.71
10.7624	863.87	269.752	373.403
18.27	771.76	284.623	679.201
13.9609	23.9823	420.351	440.975
29.4632	471.403	297.144	322.708
18.3353	458.068	357.797	151.024
46.9384	1325.11	436.628	321.736
44.8635	1231.2	273.86	372.145
40.0144	501.653	166.428	316.481
36.2749	956.297	259.415	224.783
52.1278	153.185	159.461	511.082
55.8572	915.761	104.854	163.144
30.0566	1455.36	444.816	195.206
60.8077	1325.29	348.095	43.8205
62.7201	490.621	59.175	222.171
77.52	7.21857	184.436	459.259
76.2811	77.5628	377.09	454.736
31.8526	679.526	378.21	281.546
45.6055	154.822	161.203	381.345
68.9345	673.128	123.686	327.565
37.7278	821.587	142.124	333.004
64.5201	260.128	312.024	786.351
54.973	579.033	285.26	596.784
62.5741	652.448	287.292	330.079
74.8686	706.587	249.205	370.139
54.3052	450.18	269.963	314.212
47.3183	856.653	399.439	489.011
53.4762	680.632	334.321	348.126
61.1812	916.155	254.194	369.787
77.8648	1084.52	245.399	319.24
46.1622	1312.62	251.07	275.993
54.0318	963.838	434.976	322.801
72.8338	809.237	280.968	365.111
82.2684	840.581	315.568	568.557
68.0019	1040.07	478.821	681.061
61.0698	617.629	205.53	636.574
53.9385	1388.19	285.226	245.461
62.0918	1089.24	265.964	66.5863
74.2399	559.749	219.308	266.599
52.516	944.261	238.505	165.362
67.1923	527.372	503.455	304.427
48.2504	232.003	309.287	258.969
62.8253	311.981	267.196	520.454
60.6786	470.634	479.056	431.079
66.5172	78.9286	247.9	403.032
73.704	1142.84	374.805	271.228
69.7058	1043.67	333.868	388.914
56.8691	876.439	421.726	165.304
45.2338	1139.61	273.917	393.78
20.4652	358.551	393.767	273.851
27.4379	997.956	607.588	568.473
35.3495	989.856	372.54	754.245
41.053	1040.42	415.285	856.645
52.836	996.552	610.998	479.118
62.2222	696.285	485.332	663.857
11.9248	481.484	433.84	598.288
62.4421	1063	359.188	676.004
53.6285	756.558	437.164	156.753
56.123	1781.96	232.045	435.343
51.3663	1750.23	282.529	434.125
41.5941	1035.47	452.113	292.881
41.7952	1206.72	368.848	424.707
26.162	1398.83	375.632	455.374
67.518	1137.44	480.288	1110.39
74.7426	1042.49	234.726	544.729
18.9974	606.169	348.402	274.058
25.6293	1242.72	456.083	463.383
40.2759	806.624	224.077	620.206
29.1753	586.682	254.14	914.035
60.0978	1334.6	209.463	394.566
54.359	804.622	531.55	523.89
67.8807	1203.19	392.196	572.989
51.0809	1457.71	496.207	140.71
77.114	839.325	371.554	531.355
13.3449	983.715	195.079
19.8288	799.2	181.641
50.4049	760.221	177.712
55.151	686.405	175.995
31.8302	714.871	246.264
15.0595	594.507	235.43
48.3123	520.523	295.721
36.7498	327.794	523.718
33.3602	775.434	257.242
40.3656	615.975	276.218
49.1379	671.719	315.028
42.4843	911.684	235.837
60.3627	466.764	345.005
36.937	291.276	201.632
82.053	450.479	279.64
65.9641	525.489	160.597
57.7855	1343.81	157.657
50.7126	565.09	180.016
70.5241	121.941	710.796
60.6196	359.805	280.765
61.1468	878.393	101.98
35.5738	496.448	358.468
48.4135	615.087	404.169
104.087	609.362	378.456
73.8296	565.277	468.778
76.7004	1334.53	433.518
97.2925	571.248	467.727
77.504	749.452	759.185
69.6063	1483.69	450.926
55.097	194.724	934.044
92.0979	69.5894	172.824
73.4953	649.845	189.085
79.7073	471.065	191.512
74.3888	1297.18	493.632
71.0061	988.399	619.94
78.3586	605.36	202.491
90.2097	754.158	296.152
64.5163	791.848	418.918
47.6125	1363.99	269.458
81.4957	393.787	270.512
55.4875	631.841	264.47
87.1457	859.613	367.099
70.3756	876.46	582.034
97.7422	123.418	496.501
61.9581	14.6565	599.101
79.8262	905.034	169.981
65.1643	1039.68	212.666
61.4262	1284.93	482.622
72.6326	259.436	409.937
54.945	910.336	267.646
103.244	974.002	481.531
90.5795	697.857	421.945
44.743	146.937	139.636
115.86	465.82	957.875
53.5718	65.0537	488.114
114.681	49.8098	371.097
39.3368	245.532	603.68
43.6891	663.323	725.568
66.5245	647.129	820.807
56.482	656.647	28.4193
45.3858	131.328	415.981
39.3027	730.051	378.469
19.2527	696.542	311.884
27.418	539.669	495.366
39.2304	1086.91	189.365
9.3756	302.835	557.561
33.0133	1483.47	115.426
76.9274	735.043	684.164
71.5807	864.001	649.805
60.986	688.866	259.103
30.7309	727.981	332.117
45.2563	505.899	1052.39
28.332	633.729	469.395
63.5242	672.546	231.25
30.15	624.937	209.029
35.5478	81.5687	1215.86
57.4561	1024.15	545.731
54.852	803.109	436.926
76.0722	853.259	264.5
53.0377	601.561	320.086
86.7542	1693.35	986.852
112.376	919.494	192.61
91.6801	757.567	459.13
56.2333	206.09	663.345
15.5728	1891.92	440.632
73.5339	901.83	326.784
111.403	430.833	88.7744
69.9459	1289.6	668.146
30.0451	413.989	161.519
73.7112	645.655	430.589
77.2406	1302.82	79.6013
83.15	958.52	550.429
67.2922	581.534	80.6642
76.7752	1138.11	396.131
66.784	1022.55	322.229
45.2025	753.235	196.49
34.3008	360.928	493.917
53.2114	1149.04	241.408
62.6975	1221.54	355.569
37.3821	988.91	255.022
48.4713	1341.75	403.335
44.8164	537.686	597.255
32.9272	465.135	218.461
52.7869	485.731	507.246
53.0036	670.642	437.4
44.8402	399.191	157.01
61.0383	686.867	225.234
61.0447	1424.18	326.817
56.9893	401.671	620.656
49.6666	244.844	710.974
72.4294	608.098	223.084
85.5936	218.851	766.321
72.8623	825.914	531.679
77.1202	41.4402	309.146
80.6207	126.628	598.696
115.477	739.232	451.08
100.232	298.75	246.931
79.976	246.878	121.384
77.1901	239.987	549.233
97.6025	230.958	179.425
96.5223	899.258	722.773
77.8647	222.705	734.153
76.7635	568.468	497.963
91.0835	242.026	249.243
88.6226	306.828	565.655
46.9761	690.476	573.641
133.524	841.108	501.515
86.6292	660.897	230.285
100.057	239.96	578.36
89.7009	980.935	730.758
74.2929	1328.71	764.281
68.1536	427.735	461.119
63.3257	651.41	322.207
79.863	358.641	747.655
97.8484	569.137	578.244
67.2598	853.29	502.801
80.4867	318.247	654.601
80.7456	718.226	261.768
69.7896	999.063	428.984
58.1669	551.84	1007.2
84.5513	311.883	369.159
66.9912	1663.62	513.633
92.3715	301.938	604.242
49.0877	415.311	537.026
81.3092	306.413	381.497
59.1204	1009.78	987.026
43.7914	953.765	370.546
47.4622	725.56	351.541
47.9212	1038.64	414.92
44.4303	1115.74	54.5349
75.2737	49.4272	417.238
88.7886	34.6894	123.18
104.614	757.179	171.089
54.4292	653.428	440.651
59.0993	104.79	194.058
57.7943	1158.71	546.825
38.195	464.829	239.184
52.1943	1135.88	59.7871
77.7479	302.011	469.389
36.1288	465.5	252.908
50.3388	698.396	303.69
72.4018	837.23	143.519
56.2891	256.195	238.329
55.4362	724.291	621.178
52.3885	853.749	713.418
60.9752	176.402
61.8589	291.757
82.0395	72.2342
62.0557	931.785
88.5715	269.273
67.3016	338.406
93.3281	182.806
93.0849	704.373
77.1765	490.17
78.3539	148.724
74.9686	1804.69
82.4412	718.474
86.2418	552.427
86.0833	537.708
74.0893	629.91
73.4659	460.762
88.7196	1242.76
132.089	134.745
108.803	783.586
91.0121	892.033
97.1772	660.087
111.819	1310.41
76.6501	441.998
64.8832	1038.99
54.156	936.746
87.5645	863.562
82.3999	649.14
71.9136	196.134
73.0888	672.669
54.444	433.416
59.6493	525.22
82.4114	772.505
65.5792	8.53805
50.5337	218.521
38.807	2.50409
57.3984	314.967
43.5325	896.039
39.4883	159.699
25.2243	698.46
71.2454	666.639
24.7546	879.819
144.761	178.755
86.2185	38.2718
62.0766	13.5322
81.5268	895.859
78.8346
74.4816
92.9403
73.3485
74.9432
102.828
95.0815
77.6493
56.4126
35.624
71.0677
76.1307
88.6554
83.3423
Figure S2J
Violin plots comparing the distribution of growth rates of the oldest MG1655 ibpA-msfgfp cells to that of the remainder of the population (nmicrolonies = 10, ncells = 478) during growth after application of a sub-lethal heat shock (47 °C, 15 min).
Growt rate (min-1)
Old	Not old
	0.0262311
0.023583
0.0248218
	0.0278845
	0.0290326
	0.0264393
	0.0289468
	0.0265296
	0.0270158
	0.0277506
	0.027637
	0.0284224
	0.0287866
	0.0262451
	0.0268403
	0.0290696
0.0252125
	0.0260326
	0.02744
	0.0250295
	0.0274466
	0.0258009
	0.0243406
	0.026038
	0.0265022
0.0252258
	0.0247443
	0.0295572
	0.0293856
	0.0269755
	0.0288655
	0.0244808
	0.0242142
	0.026274
	0.026902
	0.0222883
	0.0274758
	0.0291313
	0.0274127
	0.0292875
	0.0284879
	0.0278681
	0.027067
	0.0260435
	0.0283598
	0.0270051
	0.0215738
	0.0220564
	0.026956
	0.0239726
	0.0243794
	0.0265294
	0.0230433
0.019718
	0.0241836
	0.0248231
	0.0270847
	0.0252858
	0.0259466
	0.0267896
	0.0244455
	0.0249073
0.026054
	0.0259172
	0.0247131
	0.0265255
	0.0272624
	0.0250751
	0.028626
	0.0268533
	0.0271066
	0.0227399
	0.0243258
	0.026071
	0.0229378
	0.0263043
	0.0280108
	0.026503
	0.028557
	0.0251478
	0.0281001
	0.027704
	0.0239145
	0.0300364
	0.0298059
	0.0276192
	0.0235952
0.0172799
	0.0262761
	0.0285842
	0.0272258
	0.0289992
	0.0249281
	0.0288439
0.0240808
	0.028042
	0.0262909
	0.02616
	0.0237256
	0.0244717
0.0221892
	0.0240028
	0.0257766
	0.0291425
	0.026447
0.0221016
	0.026706
	0.0266288
	0.02627
	0.0223369
	0.0248246
	0.0270397
	0.0264023
	0.0275652
	0.0268716
	0.0265233
	0.0236034
	0.0269669
	0.0264262
	0.0266674
	0.0246992
	0.0268037
	0.0256308
	0.0280675
0.0248033
	0.0267572
	0.0253649
	0.0267639
	0.0227609
	0.0259561
	0.0246233
	0.0238671
	0.0227259
	0.0286502
	0.0273796
	0.0289937
	0.0270782
	0.0273823
	0.0284292
	0.0210995
	0.0262031
	0.0267517
	0.0234261
	0.0254409
	0.026711
	0.0264984
	0.0239762
	0.026104
	0.0247362
0.0233264
0.0240146
	0.0296804
	0.0289943
	0.0243189
	0.0259418
	0.0256461
	0.0253553
	0.0274055
	0.0265292
	0.0249771
	0.0276982
	0.0281597
	0.0266866
	0.0300233
	0.0280974
	0.0261496
	0.0229158
	0.0262242
0.0266484
	0.0280441
	0.0259164
	0.0278459
	0.0261069
0.0229411
	0.0281435
	0.0243906
	0.0264834
	0.0279066
	0.0268039
	0.0280649
	0.0273003
	0.0279288
	0.0239363
	0.0260043
	0.0274118
	0.0279743
	0.028676
	0.0253354
	0.0272396
	0.027644
	0.0279005
	0.0280906
	0.0249226
	0.0245257
0.0249584
	0.0244801
	0.0269966
	0.0248988
	0.0266133
	0.0226947
	0.0229711
0.0228733
	0.0254218
	0.0254872
	0.0254304
	0.0241459
	0.0281236
	0.0269834
	0.0274263
	0.0275126
	0.0300172
	0.0257014
	0.0255141
	0.0240962
	0.0256112
	0.0226769
0.0253149
	0.0270811
	0.0250533
	0.0275552
	0.0262684
	0.0257817
	0.0293056
	0.0275755
	0.0261199
0.0209103
	0.0263263
	0.0277783
	0.0260334
	0.0243888
	0.0302923
	0.0295089
	0.0259374
	0.0261215
	0.0282904
	0.0303474
	0.0272658
	0.0286843
	0.0247361
	0.0240184
	0.0243804
	0.0253913
0.022118
	0.0241085
	0.024222
	0.024523
	0.0241833
	0.0255195
	0.0231596
	0.023187
	0.025772
0.0215136
	0.0270908
	0.0256607
	0.0260698
	0.02557
	0.0269697
	0.0244816
	0.0302545
	0.025149
	0.0280829
	0.0245257
	0.0263137
	0.02702
	0.0261061
	0.0277123
	0.0236827
	0.0262673
	0.028702
	0.0221201
	0.0258591
	0.0307134
	0.028242
	0.0290478
0.0231577
	0.0222669
	0.0268833
	0.0261775
	0.0251476
	0.0252059
	0.0292733
0.0254395
	0.0297414
	0.0259385
	0.0270612
	0.0254779
	0.0267396
	0.0287324
	0.0229865
0.0222834
	0.0253803
	0.0261061
0.0248727
	0.0270544
	0.0272962
	0.0256017
	0.0256524
	0.0262092
	0.0279198
	0.0302487
	0.0276025
	0.0240782
	0.0264392
	0.0244011
	0.0284068
	0.0290452
	0.0259238
	0.02723
	0.0261934
	0.0251003
	0.0280264
	0.0248709
	0.0255467
	0.0292358
	0.0274676
	0.0268251
0.0248992
	0.0243845
	0.0255583
	0.025943
	0.026088
	0.0265016
	0.0239609
	0.0239741
	0.0252317
0.0274038
	0.0242903
	0.0262506
	0.0273568
	0.0250063
	0.0253093
	0.0303882
	0.0308721
	0.0273746
	0.0252542
	0.0237224
	0.0250873
	0.0230545
	0.0248943
0.0222019
0.023993
	0.0258939
	0.025816
	0.0235454
	0.0243773
	0.0233356
	0.0254222
	0.0251147
	0.0246218
	0.025905
0.0243789
	0.0241051
	0.0291542
	0.0250476
	0.0243127
	0.0257877
	0.0271437
	0.0271766
	0.0261674
	0.026678
	0.0258309
	0.0241375
	0.0292242
	0.0242016
	0.0281875
	0.0267942
	0.0242869
	0.0250645
	0.0285314
	0.0246097
	0.0285318
	0.024581
	0.024578
	0.0279561
	0.02948
	0.0266312
	0.0266731
0.0293191
	0.029251
	0.0322093
	0.0274174
	0.0253088
	0.0250574
	0.0243039
	0.0253754
	0.023802
	0.0230042
	0.0257683
	0.0224906
	0.0246061
	0.0283295
	0.0245194
0.0232388
	0.0255185
	0.0237872
	0.0259044
	0.0247158
0.0223552
	0.0232256
	0.0263555
	0.0271389
	0.0264195
	0.0276267
	0.0247825
	0.0233412
	0.0244439
	0.0262521
	0.0263527
	0.0276805
	0.0245838
	0.0274231
	0.0248513
	0.0286172
	0.0261706
	0.0270292
	0.0251436
0.0247496
	0.0257212
	0.0266931
	0.0252758
	0.0227541
	0.0305962
	0.0256953
	0.0256469
	0.0271852
0.0263196
	0.0278152
	0.025728
	0.0298237
	0.0322355
	0.0283525
	0.0270481
	0.024863
	0.0281546
0.0257525
	0.0251376
	0.0258169
	0.0243035
	0.0239317
	0.0264133
	0.0267598
	0.0246358
	0.0287925
	0.0284637
	0.0271641
	0.0276716
	0.0282828
	0.0247797
	0.0298239
0.0271657
	0.0293542
	0.0308144
	0.0276283
	0.0271188
0.0231823
	0.0250946
	0.0311085
	0.0251962
	0.0262223
	0.0263997
	0.0283922
	0.0236306
	0.0246842
	0.0268233
	0.0263376
	0.0277707
	0.0246792
	0.0238955
	0.0253284
	0.0292552
	0.0247343
	0.0264019
	0.024159
0.0229486
	0.0321758
	0.0248143
	0.0230252
	0.0232034
Figure S2K
Violin plots comparing the distribution of growth rates of the oldest MG1655 ΔlacY pTrc99A-mCer-cI78EP8 cells (nmicrolonies = 8, ncells = 384) during growth after expression of the aggregating protein was halted.
Growt rate (min-1)
Old	Not old
	0.0176624
	0.0177312
	0.0179617
	0.0209678
	0.0152908
	0.0188498
	0.0199037
0.0184253
0.017303
	0.0197994
	0.0210312
	0.0193645
	0.0176025
	0.019581
	0.0198504
	0.0218836
	0.0211027
	0.0209336
	0.015935
	0.0213569
	0.0177278
	0.0190937
	0.0218726
	0.0202928
	0.0220773
	0.0227203
	0.0162207
	0.018539
	0.0201611
	0.0188782
	0.0223082
	0.0216885
0.0168368
	0.0178999
	0.0185757
	0.0204796
	0.0137979
	0.0188311
	0.0192575
	0.0178995
	0.0188284
	0.0196761
	0.0197987
	0.0196144
	0.017241
	0.0158065
	0.0149721
	0.0174405
	0.0198156
	0.020954
	0.0208754
0.0194728
	0.0209627
	0.0194583
	0.0197435
	0.0235374
	0.0202166
	0.021109
0.0198943
	0.018324
	0.0222129
	0.0183037
	0.0187054
	0.0193481
	0.0208896
	0.0215429
	0.0158924
	0.0188305
	0.0217553
	0.0204506
	0.0223656
	0.0163626
	0.0211399
	0.0177719
	0.0207413
	0.0177447
0.0171639
	0.0210499
	0.0209646
	0.0199779
	0.0200887
	0.0207797
	0.0208055
	0.0213223
	0.0224732
	0.0179698
	0.0211474
	0.0172232
	0.0218565
	0.0218621
	0.02018
	0.0214511
	0.0255552
	0.0210867
	0.0218189
	0.021722
	0.0166406
	0.0196065
	0.0165122
	0.0152338
	0.0191506
	0.0208791
	0.0196797
0.0183686
	0.0177991
	0.0191099
	0.0161164
	0.0146933
	0.017849
	0.0192331
	0.0175147
	0.0180461
	0.0219928
	0.0182956
	0.0187361
	0.0172717
0.0078068
	0.0133606
	0.0163907
	0.0192272
	0.018056
	0.0233376
	0.0118115
	0.014524
	0.0199679
	0.0177969
	0.0146945
	0.0139487
	0.017778
	0.0173654
	0.0181829
	0.0193996
	0.0184574
	0.0192318
	0.0162002
	0.0177344
	0.0188577
	0.0169491
	0.016257
	0.0207562
	0.00728376
	0.0103111
0.00851933
	0.0126739
	0.0161619
0.014748
	0.0218396
	0.0189899
	0.0198233
	0.0191319
	0.0189086
	0.0192937
	0.0161315
	0.0176612
0.0161047
	0.019569
	0.0177749
	0.0213527
	0.0240996
	0.0224432
	0.0167477
	0.0214539
	0.0183189
	0.0180353
	0.0194836
	0.0208044
	0.0232752
	0.0198053
	0.0179408
	0.0221344
	0.020999
	0.0176949
	0.0200222
	0.0192318
	0.0148372
	0.0117556
	0.0219789
	0.0207933
	0.0168239
	0.0199537
	0.0145897
	0.0171505
	0.0181476
	0.019857
	0.0214922
	0.0193687
0.0154062
	0.0199971
	0.022509
	0.018998
	0.0247086
	0.0199636
	0.014618
	0.0160103
	0.0143641
	0.0157998
	0.014983
0.0133951
	0.0137204
	0.0122415
	0.0162491
	0.0170978
	0.0141
	0.0144816
0.0103325
	0.0144588
	0.0112345
	0.0157581
	0.0132961
	0.0146024
	0.0119028
	0.0142924
	0.0109441
	0.0125557
	0.0151303
	0.0156939
	0.0172979
	0.0158918
	0.0176087
	0.0182921
	0.0148171
	0.0161843
0.0113861
	0.0122458
	0.0127567
	0.00895599
	0.0117441
	0.0117634
	0.012932
	0.0161837
	0.0144628
	0.0143187
	0.0105334
	0.0105676
	0.0138943
	0.012533
	0.0137862
	0.0129455
	0.0168537
	0.0144271
	0.0181809
0.0181819
	0.0187678
	0.0208798
	0.0185489
	0.0209226
	0.0170765
	0.0195723
	0.0189414
	0.0182679
0.0172586
	0.01813
	0.0154075
	0.0170395
	0.0182634
	0.0166248
	0.0229158
	0.0173174
	0.0151836
	0.0197921
	0.0182224
	0.0183125
	0.0217564
	0.0199859
	0.0208802
	0.0185482
	0.0204806
	0.0223684
	0.0195129
	0.020472
	0.0203017
	0.0215149
	0.018241
	0.0164599
0.0160205
	0.0217699
	0.0171043
	0.0159289
	0.0188475
	0.0192293
	0.0197068
	0.0203732
	0.017594
	0.0146789
	0.0219915
	0.0154042
	0.0158737
	0.0183183
	0.0166879
	0.0160797
	0.0194897
	0.01921
	0.0173879
	0.0188314
0.0148373
	0.0162647
	0.0197979
	0.0170501
	0.0170247
	0.0200386
	0.01597
0.0120322
	0.0205964
	0.0189683
	0.0219599
	0.0192974
	0.0211014
	0.0229828
	0.0144407
	0.0139476
	0.017271
	0.0197079
	0.0194237
	0.019368
	0.016359
	0.0203484
	0.0177897
	0.0195857
	0.0168926
	0.0221021
	0.0197022
	0.0174056
	0.0207524
	0.0177049
	0.0196231
	0.0180133
	0.0166188
	0.0195075
	0.0118155
	0.0129415
0.0154543
	0.0168243
	0.0183597
	0.0180867
	0.00784333
	0.0091426
	0.0192687
	0.0194858
0.0133489
	0.0216065
	0.0167922
	0.0156634
	0.017557
	0.017074
	0.0164707
0.0148898
	0.0145727
	0.0170444
	0.0132496
	0.0120549
	0.014678
	0.014493
	0.0166308
	0.0177014
	0.0180814
	0.0183137
	0.0144007
	0.018899
	0.0189701
	0.0150539
	0.0182276
	0.0159038
	0.0148858
	0.0168896
0.0135572
	0.0161896
	0.0163416
	0.0200397
	0.0184733
	0.0176534
	0.0158206
	0.0141234
	0.0155763
	0.019693
	0.0114503
	0.015054
	0.0163884
	0.0172335
	0.0168663
	0.0169398
	0.0155687
	0.012894
	0.0161868
	0.0150667

## Sheet: Figure S4
Figure S4A
Correlation between ibpA promoter activity (as measured by average cellular mCherry fluorescence) and IbpA concentration (as measured by average cellular GFP fluorescence) for individual MG1655 ibpA-msfgfp pSG1 cells (Pearson’s r = 0.5325, p-value = 3.96 x 10-22) in unstressed control populations.
GFP	mCherry
11.4221	5.61875
15.7753	8.07634
13.3736	5.71441
15.9301	5.78379
19.4138	7.34497
20.8068	7.52889
25.1904	6.57725
24.1055	5.12011
21.5594	5.21478
21.5434	8.00077
25.9934	6.21221
24.7765	6.16891
6.69388	5.27011
11.8525	5.4181
10.5145	5.42315
46.2861	21.3967
26.4343	5.74066
32.218	7.98793
31.6773	5.88231
12.0058	6.88178
29.2461	6.74843
7.29588	5.3775
33.9301	8.01755
38.7807	5.77812
35.7746	7.80925
24.8127	5.08034
44.1822	6.16993
29.9013	9.28501
44.9852	12.1754
40.752	5.70243
41.3886	5.20257
37.3568	9.79956
29.2611	5.30976
29.3307	5.32452
41.7972	8.51563
17.4127	4.47247
15.9318	4.52311
28.3205	4.73034
9.67673	6.77357
26.0928	7.71735
32.8479	8.31813
20.1632	4.54091
13.2826	5.95871
5.76133	3.60797
25.5625	8.10671
21.1316	4.85116
7.31829	4.90206
16.5778	9.41397
8.15249	5.22583
30.525	7.02066
12.2961	4.94602
28.2087	7.33066
17.1966	8.53996
9.48113	6.70446
13.9737	7.9713
9.83995	3.75653
1.65815	3.91205
1.53884	3.53188
6.94641	6.2074
35.6848	8.92139
14.8696	6.31184
10.7046	4.01555
9.1558	5.42438
41.6389	7.45014
17.7049	5.38804
26.3588	10.4604
25.7611	10.223
23.9692	6.49668
5.03285	4.98555
7.22441	4.78577
27.1558	10.0296
26.6227	10.1068
10.974	5.1583
28.1595	5.93652
39.817	8.30073
21.9662	6.2186
19.3345	6.61597
34.796	8.08693
32.4285	6.09867
29.8954	7.00287
30.6137	7.35481
45.1679	8.79597
41.5668	10.0808
42.9672	6.36461
41.058	6.11264
21.521	9.75641
18.1928	10.8366
39.7351	8.40719
42.4599	5.59174
36.262	5.5686
49.8349	9.20409
24.4521	8.81044
17.5784	8.13243
22.1841	7.5562
29.6384	4.77087
35.5192	5.75177
12.7775	4.59695
38.849	13.9774
11.2902	5.27481
33.5418	8.17479
35.0543	4.64884
7.75321	4.62279
35.6651	8.50095
16.1308	8.16591
14.2712	6.92244
7.07245	5.53646
13.6542	5.87413
39.1095	15.1162
36.7626	14.201
19.2351	7.8462
23.9388	5.79447
25.0372	5.4514
17.35	5.42332
16.1131	6.66706
18.8622	5.94408
16.3908	6.43243
9.36587	5.58636
8.28997	5.27891
55.8376	10.7909
36.3561	7.69262
10.024	7.55019
3.82123	1.20754
23.096	9.56429
39.7734	10.6303
43.2009	15.8326
46.1172	10.4449
42.625	6.32175
55.5921	11.0678
50.1373	7.73761
41.9134	7.71492
57.0784	14.7935
59.9768	10.1079
56.1557	10.0867
15.9696	7.03376
66.5954	19.0136
62.1493	18.4679
48.5596	10.1135
59.3458	12.789
35.3202	8.60874
36.3172	8.30171
64.2851	27.1754
39.6491	13.3388
50.3294	10.1997
60.9684	17.6289
57.9469	12.7273
40.3302	9.47406
50.6105	14.9334
42.2273	10.64
58.1125	16.7626
17.3587	8.03807
41.5968	12.918
31.1494	12.0903
31.3441	7.17064
14.0852	13.0543
8.06448	7.37263
32.2513	11.8646
19.4387	13.0212
26.8105	14.2185
26.1427	7.82868
17.9872	20.6162
1.12465	3.84888
13.9759	5.447
20.6218	6.63576
22.1792	14.1099
60.7053	20.302
17.1802	11.4547
38.1277	10.9411
41.5926	16.4496
17.1526	11.2914
34.6481	7.8732
52.4945	9.96939
46.4947	19.2597
23.3639	9.26106
60.0507	13.1506
54.1071	12.011
76.4895	18.1484
54.672	14.4935
37.358	12.891
35.4585	12.4407
15.4368	6.10299
43.5061	10.2917
44.6475	8.57755
41.4694	12.4465
24.8528	13.1463
14.0948	4.86899
26.4038	12.2572
29.341	10.2391
5.887	5.10023
30.5599	10.8837
24.6691	10.2868
37.6442	11.2441
16.5385	19.7961
14.9017	9.72949
29.7823	18.9567
18.1538	9.63077
8.61007	6.39978
17.4914	6.2925
8.05285	9.29643
14.7531	5.5095
5.79083	6.6086
5.19898	7.20303
1.07176	5.80105
11.5352	6.73849
15.6029	6.93821
16.9812	8.66686
13.3845	4.5463
11.3832	14.3116
10.0062	6.00935
14.7487	4.0184
11.6324	12.2786
34.2641	10.8926
43.4185	9.20533
41.3619	9.10058
41.088	10.276
44.6328	8.6211
35.0038	6.82769
41.8529	8.77337
30.9295	5.90142
16.3464	5.92384
55.9486	7.51009
57.0566	8.41417
54.0819	9.42902
55.1102	9.28664
56.0088	9.60224
42.9609	9.19447
54.25	8.31062
63.0296	11.1356
33.5607	7.25954
68.3999	10.607
57.4658	10.5929
72.8927	13.0833
23.0945	9.88028
49.2373	8.29893
29.4245	7.91163
43.2716	7.50639
36.7702	5.62168
51.5713	12.1181
51.6489	12.0573
50.9208	10.0989
20.1261	6.80042
32.6343	9.38708
17.4896	6.37925
28.5066	9.08727
32.7984	11.817
29.1018	11.9301
33.251	11.4818
32.8215	12.4975
26.966	9.01041
3.26296	13.3194
1.79897	6.64699
2.73311	6.79536
10.5848	8.46751
12.1858	6.5527
13.2873	5.45264
15.2023	6.18874
25.9287	4.55928
10.0228	4.29833
29.9748	5.05344
29.0475	8.61251
36.9102	8.54835
36.4518	8.61599
4.61299	3.80329
37.7113	8.22076
41.2571	6.03159
13.3337	7.48186
40.8431	6.12927
13.5541	7.6583
11.5717	6.12638
33.336	8.30377
36.1074	6.99018
43.2716	7.13483
41.4175	7.59627
28.0463	8.71526
23.3832	6.32518
40.7697	8.52689
25.3998	6.88141
47.6213	5.62429
21.987	15.4086
46.533	8.97275
40.8335	10.6922
32.079	8.6937
55.5766	15.2224
30.4553	5.7021
35.9624	9.11905
45.8467	7.43528
35.1601	10.5788
42.5418	7.83045
5.39727	6.62164
33.0651	7.48884
26.1379	9.50713
39.772	6.44363
Figure S4C
Correlation between ibpA promoter activity (as measured by average cellular mCherry fluorescence) and IbpA concentration (as measured by average cellular GFP fluorescence) for individual MG1655 ibpA-msfgfp pSG1 cells (Pearson’s r = 0.1025, p-value = 5.96 x 10-2) 130 min after exposure to a sub-lethal heat shock (47 °C, 15 min).
GFP	mCherry
3.96908	7.58116
21.0523	25.1453
5.1891	11.444
8.42962	16.5083
8.7786	10.5629
2.19332	2.26874
4.48243	7.63819
9.98533	16.4699
10.8873	10.807
70.5609	4.8464
35.8466	19.4475
28.1441	25.6617
19.0137	22.9041
19.4308	19.596
38.9147	25.6579
78.1454	27.2236
375.002	9.01401
40.5522	16.8152
27.0139	13.0575
17.4668	9.72516
40.2129	27.1098
27.4855	19.4397
14.6031	16.1539
42.7232	5.71332
44.7001	10.185
61.2104	11.3041
127.129	15.428
96.05	12.0037
76.3286	9.7638
55.8532	10.5174
74.7662	16.1736
95.6854	19.783
122.026	22.0779
136.671	20.4935
85.0035	21.1538
52.7317	14.1191
82.3551	18.9525
99.3058	23.3637
67.9633	15.5145
93.4199	22.1747
107.868	22.6229
103.846	21.4568
126.66	17.5476
58.086	8.62575
68.6448	7.4935
103.181	15.6625
192.166	17.9291
455.132	9.74347
173.916	10.1365
99.805	7.33482
53.9894	5.26525
54.1046	11.3244
66.6256	14.9963
79.9448	16.6878
86.9371	17.1046
135.928	19.4607
14.5466	6.17799
25.5654	4.07831
20.9247	3.21895
20.8008	6.39641
33.1244	10.6242
34.0859	13.2346
30.9222	15.0167
37.2453	10.6405
14.4126	6.64375
26.5863	14.4462
16.5352	8.15081
33.5052	16.7225
47.4336	15.4108
34.4323	13.3634
35.2821	11.53
26.0751	11.4487
13.7239	6.85459
3.2096	0.900909
5.16438	3.84471
16.5366	9.5302
23.5872	8.70653
33.3764	13.1669
39.5342	11.5635
23.5545	7.83207
16.0761	10.2166
7.97435	5.27608
6.558	3.04747
14.2299	6.90074
194.053	16.9281
125.657	15.7484
83.7128	32.4254
43.931	10.5963
57.1918	17.6718
57.0577	21.4427
79.6331	24.611
73.7365	33.1771
81.139	36.2073
129.16	33.21
102.843	31.562
90.0173	28.6581
72.9879	17.344
117.654	35.1475
100.093	38.4173
120.486	34.6726
110.955	39.1155
99.4389	37.8852
79.1151	21.115
107.666	22.5719
147.425	19.6844
121.425	39.6219
129.564	38.2612
144.01	29.9102
132.92	35.5642
118.905	34.1892
112.984	31.8724
95.7252	16.4554
161.19	6.1718
147.504	26.0073
241.063	7.4313
416.657	12.4533
56.4007	21.2469
73.4272	23.1612
86.6929	36.8744
96.6247	32.9415
52.7738	19.5559
59.7348	15.3788
77.7335	19.7071
97.3664	37.9773
114.112	38.9367
82.7155	20.8806
110.477	27.4175
275.532	12.9635
69.2227	17.479
173.318	33.679
89.8482	33.7506
59.3158	25.0868
152.8	9.96697
104.886	26.7477
83.5169	12.6297
81.204	18.6205
47.4395	13.6131
41.0652	18.7682
34.9755	9.99973
70.9467	18.4944
35.0622	18.2916
49.5818	8.10172
87.1906	32.7116
85.2513	30.1956
67.1477	29.5373
83.9196	37.3447
88.5057	38.8025
99.2858	40.0172
91.171	37.9783
99.8774	37.7952
79.6349	29.3569
80.4935	35.1416
90.4007	37.1639
132.683	33.2685
226.046	10.3919
97.5546	32.9653
178.32	27.7673
111.53	36.4258
87.2831	40.474
67.7845	26.8765
62.5865	21.87
103.48	33.9771
177.348	29.1909
829.07	9.41241
28.1376	6.65673
29.4549	9.31015
30.8029	6.54279
20.1191	7.82218
7.87649	7.41058
7.63332	5.54471
23.2484	12.9186
48.7966	15.2673
60.8847	14.401
113.471	18.3081
41.1342	17.3258
17.3333	4.69552
39.8521	16.2101
28.7863	8.34242
40.3397	13.2566
54.3099	13.8809
136.081	13.8002
185.051	5.09562
34.0867	6.85774
565.589	2.26378
149.912	9.7479
79.5462	14.948
61.8705	6.7099
54.5993	17.7353
52.3518	19.4155
54.1123	15.6594
51.4357	14.5917
68.8214	6.06463
91.7421	8.62661
41.5156	9.29536
44.6711	9.99075
61.393	18.7804
61.8352	15.827
88.9882	21.3065
90.3681	21.299
83.8229	23.0149
86.7071	23.6276
165.679	19.7761
92.3731	19.4303
91.6583	33.6157
78.5746	29.0955
87.2843	27.2411
102.446	36.7567
61.1227	17.0421
65.3929	26.6551
88.2558	32.2715
113.508	30.1039
520.686	21.9924
234.785	22.6089
24.4714	13.5919
41.6047	29.3538
40.8421	26.2436
48.5013	34.3557
50.9959	31.0495
55.2775	33.5005
79.2082	38.1511
63.8907	29.3633
108.96	17.7779
116.025	26.8008
86.1752	31.1864
74.1158	18.5154
88.5573	15.2258
424.38	12.0432
75.9406	33.0726
53.3417	32.012
25.7819	18.0441
45.7798	31.1511
59.9049	36.4655
62.3931	38.2673
44.6345	34.341
413.486	14.0228
132.883	24.5206
100.514	30.5024
79.9517	13.5501
57.8075	11.686
52.2436	17.0432
78.8709	33.157
82.6648	43.3586
83.1391	39.5567
39.6903	16.3745
66.6219	26.3765
81.6206	40.9906
73.6406	35.5573
361.029	26.3974
187.717	34.0471
91.4266	28.7748
71.9	31.1384
98.4641	41.8667
110.887	44.6205
99.4179	45.9361
79.3838	34.0513
50.8705	18.269
115.701	44.901
144.809	36.5786
336.89	20.7055
62.9037	23.2951
67.3282	35.3965
136.973	2.63877
50.6757	9.13832
49.9126	14.8484
57.3167	20.0044
57.7696	12.642
77.1308	23.7327
62.012	24.7497
42.8963	19.8471
44.6084	16.7581
22.2721	12.4642
30.3367	19.3515
47.4493	20.14
28.9253	11.3614
14.7101	8.91008
20.7957	14.8356
9.78984	10.0962
30.3618	3.58125
67.9981	23.4181
102.502	21.617
266.623	12.9857
81.4287	23.6138
115.875	16.5655
37.0552	8.2304
191.635	8.82764
76.5569	17.7287
90.3386	27.8747
38.8047	10.473
61.4927	21.2698
66.2846	16.2266
99.8101	26.2464
84.8701	14.3716
152.966	15.3425
66.3947	18.7051
80.0169	28.9382
38.604	14.8619
91.5532	27.3038
87.1358	28.8469
103.438	29.0241
249.775	28.461
682.949	29.3597
201.375	29.13
105.988	28.1005
54.2722	15.3544
60.551	15.3162
69.0824	9.96418
114.287	26.6077
56.7604	20.2299
26.6499	9.32144
60.5067	11.9007
29.8084	8.22772
60.5998	20.9389
46.1051	19.9385
47.1255	26.035
21.0569	13.4382
23.8057	15.1472
52.6034	12.7214
64.5824	23.7136
84.0171	30.5355
68.2282	18.7506
60.6882	19.3178
33.0496	13.5417
51.5606	13.9475
66.6997	19.9684
77.6102	28.6735
69.146	30.8714
87.0253	37.4425
93.0015	38.957
86.7108	34.5666
77.9694	34.1617
83.1465	39.2861
85.3603	36.7666
83.6901	35.7235
84.3253	38.2302
71.9383	35.3404
47.4788	21.7392
59.2646	27.7992
99.9877	16.0851
124.2	11.6336
92.5262	15.7145
73.2369	13.2728
54.4714	17.0233
73.815	21.3474
119.56	16.3277
339.499	21.6723
93.2912	24.3833
206.62	27.8988
327.306	26.084
142.592	19.6527
86.2543	7.42881
85.7745	10.7933
105.337	22.4756
140.763	22.127
60.3853	19.0696
55.1019	11.8797
63.4526	16.192
103.47	23.2913
42.2575	20.5352
29.8738	15.1965
21.0835	13.3132
39.9565	14.2719

## Sheet: Figure S6
Figure S6A+B
All data for PA-containing microcolonies (sub-lethally heat shocked)
Same data as in Figure 4
Microcolony	Cell	GFP concentration	Survival	PA focus	Cell age
3.1	14	82.5429	0	0	1
	15	134.23	0	0	3
	16	42.3861	1	0	4
	17	73.9846	1	0	1
	18	81.3942	0	0	1
	19	93.5238	1	0	2
	20	76.1873	1	0	2
	21	96.1345	1	0	1
	22	155.403	1	0	1
	23	564.646	0	1	3
	24	42.0752	0	0	3
	25	63.331	0	0	1
	26	35.7011	1	0	1
	27	50.0705	1	0	2
3.2	12	405.411	1	1	2
	16	276.879	1	1	4
	17	131.021	1	0	1
	18	129.914	1	0	1
	19	123.632	1	0	2
	20	68.9042	0	0	2
	21	72.0997	0	0	1
	22	64.4399	0	0	1
	23	42.6846	1	0	3
	26	132.575	0	0	1
	27	141.916	0	0	2
	28	299.314	1	1	2
	29	142.664	0	0	1
	30	77.9979	1	0	1
	31	61.3641	1	0	4
3.3	10	116.414	1	0	1
	11	69.4961	1	0	2
	12	122.914	1	0	2
	15	95.1427	0	0	3
	16	80.6278	0	0	4
	17	111.278	0	0	1
	18	67.3017	1	0	1
	19	79.137	0	0	2
	26	135.127	1	0	1
	27	149.314	1	0	2
	28	84.9819	0	0	2
	29	98.7828	1	0	1
4.1	8	83.4113	1	0	3
	18	130.629	1	0	1
	19	130.17	1	0	2
	20	241.902	1	1	2
	21	171.293	1	0	1
	22	104.868	1	0	1
	23	90.3959	0	0	3
	24	60.7395	1	0	3
	25	96.2004	1	0	1
	26	68.614	0	0	1
	27	98.3974	0	0	2
	28	67.515	0	0	2
	29	74.6332	0	0	1
	30	94.8683	1	0	1
	31	43.7945	1	0	4
4.2	8	85.2104	1	0	3
	10	76.096	0	0	1
	11	62.9162	0	0	2
	12	241.388	1	1	2
	13	120.998	1	0	1
	15	57.5245	0	0	3
	18	104.7	1	0	1
	19	102.88	0	0	2
	28	90.023	1	0	2
	29	82.1274	1	0	1
4.3	8	77.2535	1	0	3
	9	71.9312	1	0	1
	13	87.651	0	0	1
	20	103.291	1	0	2
	21	84.7861	1	0	1
	22	96.9293	1	0	1
	23	57.3362	1	0	3
	24	58.7552	0	0	3
	25	102.266	0	0	1
	28	63.4685	1	0	2
	29	69.2847	1	0	1
	30	88.4255	0	0	1
	31	60.9906	0	0	4
5.1	16	74.5244	1	0	4
	17	127.847	0	1	1
	19	86.436	0	0	2
	20	114.763	0	0	2
	21	128.939	0	0	1
	22	172.023	0	0	1
	23	705.092	1	1	3
	24	50.8761	1	0	3
	25	64.6192	1	0	1
	26	74.6087	1	0	1
	27	115.154	0	0	2
	28	119.032	0	0	2
	29	119.456	0	0	1
	30	227.936	0	0	1
	31	312.722	1	1	4
	36	86.9778	0	0	2
	37	77.3073	1	0	1
5.2	9	89.9619	0	0	1
	10	94.0072	0	0	1
	12	66.367	0	0	2
	14	95.264	0	0	1
	15	69.2474	0	0	3
	16	65.8277	0	0	4
	17	83.4879	1	0	1
	22	100.469	1	0	1
	23	81.2498	1	0	3
	26	83.7354	1	0	1
	27	76.8551	1	0	2
5.3	11	58.7473	0	0	2
	16	59.7013	0	0	4
	17	64.97	1	0	1
	18	62.0455	1	0	1
	19	61.2884	1	0	2
	20	65.9212	1	0	2
	21	86.4655	0	0	1
	24	55.2688	1	0	3
	25	70.1334	0	0	1
	26	70.559	1	0	1
	27	42.8921	1	0	2
	28	43.9517	1	0	2
	29	59.2401	1	0	1
	30	46.6996	0	0	1
	31	39.5251	0	0	4
3.1	16	72.5409	1	0	4
	17	82.6505	1	0	1
	18	92.3158	1	0	1
	19	87.5013	1	0	2
	20	92.1684	0	0	2
	21	113.178	1	0	1
	22	111.15	1	0	1
	23	93.09	0	0	3
	24	105.127	1	0	3
	25	129.522	1	0	1
	26	198.378	1	1	1
	27	136.624	1	0	2
	28	114.896	1	0	2
	29	134.588	1	0	1
	30	133.115	1	0	1
	31	113.284	1	0	4
3.2	16	115.559	1	0	4
	17	118.621	0	0	1
	18	106.016	1	0	1
	19	93.4098	0	0	2
	20	192.607	1	0	2
	21	434.12	1	1	1
	22	163.219	0	0	1
	23	140.144	0	0	3
	24	126.554	0	0	3
	25	83.6331	1	0	1
	26	90.6239	1	0	1
	27	78.3476	1	0	2
	28	118.337	0	0	2
	29	103.328	0	0	1
	30	102.648	1	0	1
	31	72.9738	0	0	4
3.3	6	68.9133	0	0	1
	15	89.422	1	0	3
	16	69.0633	0	0	4
	17	74.4643	0	0	1
	18	87.7421	1	0	1
	19	86.0812	1	0	2
	20	108.113	1	0	2
	21	102.516	1	0	1
	22	134.792	1	0	1
	23	217.74	1	1	3
	28	87.4847	0	0	2
	29	89.5566	0	0	1
3.4	12	127.066	1	0	2
	15	170.001	0	1	3
	16	92.4967	1	0	4
	17	97.1542	1	0	1
	18	116.027	1	0	1
	19	106.009	1	0	2
	20	125.097	0	0	2
	21	120.361	1	0	1
	22	134.803	0	0	1
	23	117.285	1	0	3
	26	119.858	1	0	1
	27	124.201	1	0	2
	28	177.214	1	0	2
	29	160.31	1	0	1
4.1	8	50.8829	1	0	3
	9	89.4164	0	0	1
	20	85.0486	1	0	2
	21	100.881	0	0	1
	22	171.055	1	0	1
	23	555.319	0	1	3
	24	23.3428	0	0	3
	25	65.0025	1	0	1
	26	48.1116	0	0	1
	27	73.1739	1	0	2
	28	27.1865	0	0	2
	29	48.5798	0	0	1
	30	41.4493	1	0	1
	31	56.329	0	0	4
4.2	14	88.2022	1	0	1
	15	210.498	0	1	3
	16	120.465	1	1	4
	17	90.5882	1	0	1
	18	61.3751	1	0	1
	19	85.7669	0	0	2
	20	36.4287	1	0	2
	21	55.7666	0	0	1
	22	57.9578	1	0	1
	23	54.2011	1	0	3
	24	60.734	1	0	3
	25	62.1364	1	0	1
	26	192.496	1	1	1
	27	118.078	1	0	2
4.3	11	30.8468	0	0	2
	16	41.1298	1	0	4
	17	29.7195	0	0	1
	18	24.119	1	0	1
	19	11.4406	1	0	2
	20	112.557	1	0	2
	21	64.9936	0	0	1
	24	627.254	1	1	3
	25	116.941	1	0	1
	26	66.2032	0	0	1
	27	44.4962	0	0	2
	28	153.874	0	0	2
	29	44.6562	0	0	1
	30	24.3573	0	0	1
	31	11.2522	0	0	4
5.1	16	398.418	1	1	4
	17	99.8643	0	0	1
	18	68.0223	0	0	1
	19	79.5913	1	0	2
	20	49.1628	0	0	2
	21	40.4779	0	0	1
	22	59.3045	0	0	1
	23	90.4307	1	0	3
	24	217.597	1	1	3
	25	114.081	0	0	1
	26	84.4886	1	0	1
	27	91.7822	0	0	2
	28	62.4219	1	0	2
	29	70.0491	0	0	1
	30	82.0878	1	0	1
	31	277.096	1	1	4
5.2	16	293.802	0	1	4
	17	69.4464	1	0	1
	18	66.4902	1	0	1
	19	40.3498	1	0	2
	20	41.9994	0	0	2
	21	23.9792	0	0	1
	22	32.5644	1	0	1
	23	19.8945	1	0	3
	24	719.402	1	1	3
	25	120.175	0	0	1
	26	79.9349	0	0	1
	27	56.4794	0	0	2
	28	40.7917	1	0	2
	29	21.9348	0	0	1
	30	20.7817	0	0	1
	31	14.0033	0	0	4
3.1	12	77.9696	1	0	2
	13	91.0303	1	0	1
	14	89.4971	1	0	1
	15	81.0795	1	0	3
	16	85.3781	0	0	4
	17	113.665	1	0	1
	18	187.185	1	1	1
	19	153.737	1	0	2
	20	137.981	1	0	2
	21	108.462	1	0	1
	22	102.135	1	0	1
	23	93.725	1	0	3
3.2	12	68.2441	1	0	2
	16	52.9529	1	0	4
	17	75.4694	1	0	1
	18	56.9557	0	0	1
	19	60.8336	0	0	2
	20	83.7918	1	0	2
	21	69.6413	0	0	1
	22	76.7231	0	0	1
	23	43.7871	0	0	3
	26	74.5085	1	0	1
	27	89.8637	1	0	2
	28	64.1395	0	0	2
	29	62.7036	0	0	1
	30	73.0633	1	0	1
	31	41.8726	1	0	4
3.3	16	45.9535	1	0	4
	17	72.3718	1	0	1
	18	50.3793	1	0	1
	19	67.8961	1	0	2
	20	43.9753	1	0	2
	21	62.9204	1	0	1
	22	50.8117	1	0	1
	23	39.9875	1	0	3
	24	49.1409	1	0	3
	25	76.4049	0	0	1
	26	59.3608	1	0	1
	27	72.9475	1	0	2
	28	65.5969	1	0	2
	29	49.6368	1	0	1
	30	76.8563	1	0	1
	31	42.991	1	0	4
4.1	16	50.8826	0	0	4
	17	64.5648	0	0	1
	18	67.6695	0	0	1
	19	71.0998	0	0	2
	20	63.4378	1	0	2
	21	99.6903	1	0	1
	22	121.449	1	0	1
	23	155.07	1	1	3
	24	29.652	1	0	3
	25	48.8539	1	0	1
	26	76.1787	1	0	1
	27	68.1684	1	0	2
	28	44.1254	0	0	2
	29	41.9307	0	0	1
	30	67.3678	0	0	1
	31	38.4383	1	0	4
4.2	16	40.8712	0	0	4
	17	82.1152	1	0	1
	18	69.1666	1	0	1
	19	77.2611	1	0	2
	20	114.972	1	0	2
	21	135.705	1	0	1
	22	62.6433	1	0	1
	23	66.2265	1	0	3
	24	59.5564	1	0	3
	25	87.4158	1	0	1
	26	163.188	0	0	1
	27	304.002	1	1	2
	28	106.492	1	0	2
	29	126.16	1	0	1
	30	78.554	1	0	1
	31	71.9375	1	0	4
4.3	16	26.795	0	0	4
	17	38.7857	1	0	1
	18	41.7809	1	0	1
	19	34.6047	0	0	2
	20	52.3113	0	0	2
	21	63.1632	1	0	1
	22	63.9445	1	0	1
	23	46.0929	1	0	3
	24	45.943	1	0	3
	25	59.9753	1	0	1
	26	59.8069	1	0	1
	27	47.3823	1	0	2
	28	60.174	1	0	2
	29	69.7313	1	0	1
	30	72.1558	0	0	1
	31	41.6699	0	0	4
5.1	9	69.1648	0	0	1
	12	46.1995	1	0	2
	16	42.8472	0	0	4
	17	48.9351	0	0	1
	20	77.3142	0	0	2
	21	74.8523	1	0	1
	22	145.992	0	0	1
	23	453.345	1	1	3
	26	73.7209	1	0	1
	27	90.5904	1	0	2
	28	99.3127	0	0	2
	29	112.528	0	0	1
	30	101.943	0	0	1
	31	179.603	0	1	4
5.2	17	60.5574	0	0	1
	18	37.8038	1	0	1
	19	51.8586	0	0	2
	20	100.769	0	0	2
	21	77.4188	1	0	1
	24	54.6376	1	0	3
	25	76.1402	1	0	1
	26	85.1819	0	0	1
	27	78.2671	1	0	2
	28	82.3414	1	0	2
	29	125.493	1	0	1
	30	66.3148	1	0	1
	31	125.402	0	0	4
	32	46.8511	0	0	5
	33	59.5568	1	0	1
	44	121.692	0	0	2
	45	180.254	0	0	1
	46	206.634	1	0	1
	47	779.218	1	1	4
5.3	18	111.246	1	0	1
	19	178.951	0	1	2
	21	79.7103	1	0	1
	24	623.276	1	1	3
	25	103.04	1	0	1
	26	90.5442	1	0	1
	27	123.528	1	0	2
	28	61.2043	1	0	2
	29	87.4176	1	0	1
	32	130.447	0	0	5
	33	87.3071	0	0	1
	34	65.3165	1	0	1
	35	61.7558	1	0	2
	40	88.5029	0	0	3
	41	93.5041	0	0	1
	44	88.6755	0	0	2
	45	86.9337	1	0	1
	46	78.1937	1	0	1
	47	62.762	1	0	4
	60	63.9215	1	0	2
	61	67.0602	1	0	1
	62	57.1971	0	0	1
	63	44.7035	1	0	5
5.4	10	58.623	0	0	1
	12	172.62	0	1	2
	14	65.4393	0	0	1
	16	222.593	1	1	4
	17	88.4916	1	0	1
	18	131.929	1	0	1
	19	105.678	1	0	2
	22	42.485	1	0	1
	23	19.09	0	0	3
	26	73.7367	1	0	1
	27	49.5721	1	0	2
	30	38.9684	1	0	1
	31	11.6917	1	0	4
3.1	8	169.46	0	1	3
	10	49.5366	1	0	1
	11	43.9724	0	0	2
	12	58.893	0	0	2
	18	66.9582	1	0	1
	19	65.5515	1	0	2
	26	53.3953	0	0	1
	27	52.9451	0	0	2
	28	39.8128	1	0	2
	29	45.6746	0	0	1
	30	39.6059	0	0	1
	31	28.486	1	0	4
3.2	8	83.1524	1	0	3
	9	85.637	0	0	1
	10	117.994	0	0	1
	11	193.907	1	1	2
	12	43.6894	1	0	2
	13	55.4005	1	0	1
	15	68.5861	0	0	3
	28	70.8053	0	0	2
	29	42.1534	1	0	1
3.3	8	59.2568	0	0	3
	18	90.5385	0	0	1
	19	90.8476	1	0	2
	20	85.2626	1	0	2
	21	97.841	1	0	1
	22	120.003	1	0	1
	23	267.204	1	1	3
	24	46.4499	0	0	3
	25	70.6275	0	0	1
	26	39.3635	0	0	1
	27	54.5679	0	0	2
	28	37.932	0	0	2
	29	54.2088	0	0	1
	30	101.966	0	0	1
4.1	14	82.2315	1	0	1
	15	97.6444	1	1	3
	16	195.17	0	1	4
	17	82.0952	0	0	1
	18	76.116	1	0	1
	19	45.7479	1	0	2
	20	82.666	0	0	2
	21	53.424	0	0	1
	22	26.404	1	0	1
	23	22.6214	1	0	3
	24	846.717	0	1	3
	25	176.076	0	0	1
	26	280.674	1	0	1
	27	93.1024	1	0	2
4.2	6	49.6642	0	0	1
	8	149.534	1	1	3
	9	39.3583	0	0	1
	10	46.3055	0	0	1
	14	43.6543	0	0	1
	15	84.3396	1	1	3
	22	65.3533	0	0	1
	23	130.13	0	1	3
4.3	9	68.7868	0	0	1
	16	38.4851	0	0	4
	17	51.0965	0	0	1
	20	83.6016	0	0	2
	21	80.4813	1	0	1
	22	71.5079	0	0	1
	23	58.102	0	0	3
	24	72.1151	0	0	3
	25	79.8029	0	0	1
	26	73.6492	0	0	1
	27	45.7841	0	0	2
	28	63.28	0	0	2
	29	66.8435	0	0	1
	30	70.1435	1	0	1
	31	53.3627	0	0	4
3.1	9	50.8027	0	0	1
	16	224.279	1	1	4
	17	82.3068	0	0	1
	20	57.5117	0	0	2
	21	46.9829	0	0	1
	22	95.1442	1	0	1
	23	187.651	1	1	3
	24	272.816	1	1	3
	25	95.1601	1	0	1
	26	53.197	1	0	1
	27	24.5839	1	0	2
	28	33.976	0	0	2
	29	56.4862	1	0	1
	30	74.4869	1	0	1
	31	396.746	1	1	4
3.2	16	18.3064	0	0	4
	17	43.8155	0	0	1
	18	60.6519	0	0	1
	19	66.4243	0	0	2
	20	70.7099	0	0	2
	21	82.7418	0	0	1
	22	106.849	1	0	1
	23	276.811	1	1	3
	24	15.9242	0	0	3
	25	26.7151	0	0	1
	26	30.7833	0	0	1
	27	30.9698	0	0	2
	28	50.4591	0	0	2
	29	23.9575	0	0	1
	30	72.0385	0	0	1
	31	55.721	0	0	4
3.3	16	253.124	1	1	4
	17	71.953	1	0	1
	18	61.3513	1	0	1
	19	86.1239	0	0	2
	20	142.115	0	0	2
	21	584.556	1	1	1
	22	132.286	0	0	1
	23	35.8202	0	0	3
	24	49.3975	1	0	3
	25	58.2442	1	0	1
	26	104.997	1	0	1
	27	65.6015	0	0	2
	28	300.043	1	1	2
	29	144.099	0	0	1
	30	61.9088	0	0	1
	31	33.5989	0	0	4
3.4	16	59.0543	0	0	4
	17	79.3229	0	0	1
	18	81.4822	0	0	1
	19	114.852	0	0	2
	20	79.6932	0	0	2
	21	145.955	0	0	1
	22	88.6399	0	0	1
	23	616.509	1	1	3
	24	102.75	0	0	3
	25	106.523	0	0	1
	26	110.204	0	0	1
	27	122.796	0	0	2
	28	184.931	1	1	2
	29	127.352	0	0	1
	30	83.6059	1	0	1
	31	142.622	0	0	4

## Sheet: Figure S7
Figure S7D
Cumulative histograms showing the distribution of average cellular mCherry fluorescence of MG1655 ΔlacY pTrc99A-mCer-cI78WT pSG1 and MG1655 ΔlacY pTrc99A-mCer-cI78EP8 pSG1 cells under inducing conditions
cI78WT	cI78EP8
92.6769	121.429
69.8019	547.905
15.0777	287.051
64.3216	376.684
30.8093	194.342
61.8019	4.22581
161.519	176.41
61.9039	129.662
61.4087	141.796
149.501	129.834
37.8596	787.897
108.869	271.965
317.674	90.0177
57.1857	235.826
106.295	403.008
120.22	148.307
72.7581	128.829
227.308	103.169
45.7242	127.608
157.699	103.995
241.084	511.578
284.44	412.09
260.288	145.215
115.089	68.286
251.968	610.82
68.7477	269.519
156.33	140.372
241.696	128.926
65.6757	2501.93
414.935	369.857
125.482	222.487
412.857	164.121
68.5669	669.004
397.661	752.223
105.432	1501.66
262.528	436.05
125.774	305.599
74.6286	280.672
263.81	42.5284
112.218	127.067
293.37	370.744
139.132	1137.6
141.564	277.46
135.465	169.772
87.8794	239.339
53.1203	820.78
103.837	831.452
153.426	996.522
225.808	234.014
231.274	191.298
95.8857	413.036
142.456	438.279
90.4994	367.025
94.6242	312.451
160.904	29.453
714.565	125.163
298.354	339.145
317.559	294.566
143.504	74.4637
794.3	290.899
110.617	134.64
139.4	262.456
92.9881	1703.14
222.809	233.473
220.99	169.655
201.075	1175.03
157.301	511.552
108.437	438.444
194.061	285.845
149.226	89.0979
478.19	108.028
123.016	333.02
311.963	141.655
142.465	30.1707
163.451	323.784
209.666	303.662
97.7119	2351.73
116.347	245.088
78.4909	301.725
183.22	175.15
164.951	53.5025
64.4757	155.269
91.4577	207.219
200.194	125.592
103.14	356.034
345.312	771.459
139.769	373.55
159.008	58.4585
140.322	29.9618
156.403	347.72
545.459	250.556
316.232	154.154
225.367	20.4937
215.513	1847.56
168.371	299.615
117.251	139.495
370.704	515.224
115.175	890.574
218.386	382.372
256.337	198.59
144.713	146.494
266.298	501.132
118.772	285.62
170.814	96.5952
249.26	210.252
209.88	300.067
267.197	205.86
161.535	455.127
180.667	0.0918024
184.467	127.624
149.249	239.185
91.2949	148.556
206.396	318.851
172.514	282.485
200.041	51.1181
92.212	95.2838
218.963	95.3163
246.912	206.652
105.368	608.729
208.901	163.591
150.33	205.033
333.383	210.739
160.829	367.942
163.715	16.0675
124.213	29.6847
115.827	585.755
252.711	172.45
151.375	521.668
119.097	199.843
172.035	0.0300043
213.822	316.597
246.169	311.191
135.196	431.775
221.933	371.324
117.496	101.501
238.156	110.689
124.907	120.621
299.539	193.229
147.951	86.4269
148.636	124.407
137.317	138.542
246.83	160.757
131.079	41.6342
170.549	217.21
211.199	243.865
150.267	53.8257
163.716	2387.57
32.4854	504.389
74.425	254.714
89.4388	306.086
147.568	284.573
176.511	309.285
51.7522	375.81
285.456	433.753
52.0365	281.077
132.276	475.209
300.266	2355.58
140.794	468.698
282.073	521.889
296.416	189.424
72.0029	150.381
91.8204	421.098
53.0656	650.221
153.877	284.948
73.5947	458.183
40.8251	451.027
295.358	569.199
113.415	692.914
75.4129	690.27
75.3821	652.254
40.3376	234.391
90.4008	691
102.116	460.169
98.9933	931.988
146.785	470.089
112.513	73.3579
117.83	185.813
1745.84	315.189
179.868	5.33403
156.267	424.744
61.057	413.921
136.482	288.378
202.186	177.908
151.589	742.538
211.812	459.866
155.274	82.2527
506.329	31.776
245.49	124.08
96.4192	85.7487
104.041	340.01
84.4746	116.259
117.422	105.585
53.5512	363.518
477.354	347.073
253.024	46.2412
167.273	38.4793
130.491	800.28
83.2256	57.0118
144.036	355.463
102.967	332.389
116.354	149.251
115.29	360.145
124.63	357.624
166.283	573.37
87.3022	627.194
151.949	577.666
322.964	354.936
150.932	268.308
175.626	318.692
673.599	551.734
160.303	245.908
93.7197	664.032
331.729	181.372
171.889	214.954
92.7294	491.701
123.45	806.835
179.377	399.591
281.051	132.025
249.381	125.993
182.73	443.405
99.4955	148.203
176.734	217.996
45.3053	157.568
349.773	89.7737
243.162	74.7502
170.788	107.285
175.839	104.604
254.591	34.1409
68.8254	274.766
29.0284	270.29
144.52	1360.94
367.752	162.22
46.7195	1104.83
153.554	2870.33
59.1662	117.875
199.93	4045.87
161.377	508.312
24.0363	179.41
204.535	686.698
311.969	549.96
36.8349	269.519
42.9367	680.141
127.425	705.61
195.452	223.305
358.102	339.777
222.593	1307.53
139.276	199.018
499.21	758.222
45.3983	363.379
109.827	182.416
91.6073	50.4111
156.302	309.707
97.5112	231.013
146.188	332.875
185.633	3801.21
37.8826	570.703
63.4924	363.132
119.786	502.153
135.534	737.954
92.7659	432.364
74.4569	355.242
239.599	396.507
221.752
88.0258
69.3708
44.7683
326.415
41.8117
62.9902
493.054
102.367
326.562
318.185
160.052
102.15
53.0156
117.377
102.184
101.231
114.718
341.288
1880.37
20.44
35.6431
43.9409
99.0201
80.5581
48.1177
124.052
198.781
220.241
134.256
50.8843
41.9057
20.0881
205.973
36.7359
88.5254
470.924
67.4323
53.7559
108.805
89.9652
104.603
113.462
64.4586
170.598
31.0576
317.524
90.8717
168.207
97.6968
95.1414
144.379
42.8596
44.3064
183.7
134.747
65.8754
49.1418
247.623
109.233
200.014
69.0979
32.8953
516.925
31.2047
79.7914
131.116
776.456
39.8036
175.948
170.524
64.3077
173.74
117.582
451.481
284.812
172.319
194.139
77.4528
96.3678
198.072
203.824
99.8699
53.6838
56.2229
382.976
52.7167
276.712
36.7088
109.851
53.1888
29.1208
158.491
174.777
103.72
102.782
52.1847
70.0579
57.0537
92.5677
719.251
124.788
57.2167
63.7778
Figure S7G
Relative fitness of the MG1655 ΔlacY pTrc99A-mCer-cI78EP8 strain as compared to the MG1655 ΔlacY pTrc99A-mCer-cI78WT strain under different induction regimes (from left to right: no IPTG, 10, 25, 50, 100, 200, 500 and 1000 µM IPTG).
The means of three independent experiments are shown, with error bars representing the standard deviation between experiments.
IPTG	0	10	25	50	100	200	500	1000
clone1	-0.396532	-2.47155	-1.04456	-2.20998	-6.51414	-4.26673	-2.87939	-5.44214
clone2	0.329914	-1.11715	-4.68353	-4.08659	-4.34342	-5.1567	-2.3485	-3.72897
clone3	-0.521439	-1.14909	-3.10721	-3.12432	-3.85409	-3.94361	-7.87352	-6.83809
clone4					-3.91769		-6.79588
Figure S7H
Correlation between microcolony growth rate and average microcolony fluorescence in fully induced conditions (1mM IPTG) for MG1655 ΔlacY pTrc99A-mCer-cI78EP8 microcolonies
Fluorescence (A.U.)	Growth rate (min-1)
50.9133	1.20044
50.7433	1.07836
81.9233	1.04873
51.9133	1.06816
37.3633	1.19839
49.5633	1.05407
47.0433	1.08795
60.8133	1.0204
36.7433	1.01489
51.1933	1.15312
51.0833	1.11633
101.123	0.973576
61.4033	1.07456
47.4233	1.06745
34.7633	1.08266
85.0833	1.04243
42.5133	1.1096
58.8533	1.02325
54.8933	1.11899
77.5933	0.988471
47.0633	0.843949
48.9133	1.11842
47.3933	1.19911
73.0933	1.09262
44.2333	1.15871
45.7933	1.18084
73.0133	1.00692
51.3833	1.17739
136.163	0.982374
49.9033	1.19743
40.2133	1.08898
60.9033	0.959393
52.2533	1.11761
63.4233	1.13193
47.1133	1.22956
60.7033	1.05895
111.893	1.07064
67.8133	1.06246
40.9833	1.25397
42.6633	1.14381
52.3633	1.12309
65.3733	1.22392
66.5033	1.08764
41.4933	1.1742
47.3733	1.09741
30.8533	1.18884
78.4433	1.00008
65.8033	1.06536
56.9733	1.10285
34.4833	1.19475
45.8033	1.20226
57.4033	1.10386
93.8633	1.09662
59.9433	1.08757
51.8433	1.10772
53.3533	0.990223
54.7233	1.05714
51.3533	1.10595
76.3833	0.989892
190.103	0.730052
50.0533	1.0968
133.973	0.783568
32.9833	1.14437
75.0133	1.0874
35.8433	1.24221
52.5933	1.13032
52.7533	1.12079
40.1633	1.20018
60.7133	1.04455
32.5733	1.15625
35.5433	1.19505
58.1033	1.21177
53.5233	1.07653
50.7433	1.10453
40.2633	1.10779
57.1833	1.184
115.693	0.849976
64.7533	1.14382
68.5033	1.05437
53.4133	1.08504
43.5633	1.17078
112.283	0.963376
38.0333	1.23351
108.273	1.14025
35.1533	1.26951
58.9533	1.20655
75.3233	1.04753
49.8333	1.07291
58.1133	0.974711
40.2933	1.1565
36.4233	1.13676
73.3633	1.10832
39.4633	1.25996
51.2233	1.12704
36.3033	1.25342
38.4733	1.14989
49.8333	1.1606
44.5033	1.16282
54.5233	1.2075
25.9933	1.18405
46.1633	1.13756
29.7133	1.26236
40.9233	1.19357
43.4533	1.20861
93.0233	1.05711
46.6133	1.1784
41.7133	1.21693
64.3733	1.10475
57.2033	0.968282
40.4733	1.19085
58.5433	1.15551
45.3433	1.19387
32.8533	1.26627
54.4733	1.17025
54.1133	1.11594
34.4233	1.21625
46.1933	1.13909
66.0233	1.08957
51.8233	1.19117
44.1333	1.17838
70.7333	1.12464
73.5633	1.09125
39.7833	1.24421
49.2533	1.16799
49.7633	1.15867
50.1033	1.21088
74.4333	1.06
43.4333	1.18758
42.4433	1.24441
47.4033	1.18314
61.5733	1.1224
34.9133	1.25589
38.3133	1.19023
Figure S7I
Correlation between microcolony growth rate and average microcolony fluorescence in fully induced conditions (1mM IPTG) for MG1655 ΔlacY pTrc99A-mCer-cI78WT microcolonies
Fluorescence (A.U.)	Growth rate (min-1)
147.113	1.20335
83.6933	1.22183
98.6033	1.27555
263.623	1.12797
107.023	1.29455
87.2033	1.31535
61.7733	1.29086
72.2933	1.27526
105.943	1.18672
99.9533	1.22287
101.083	1.26555
107.893	1.15251
106.123	1.22535
171.303	1.13027
86.8133	1.28775
92.5133	1.24045
113.113	1.28219
98.4933	1.26492
126.443	1.16719
106.553	1.19763
83.1433	1.29275
107.683	1.1674
112.233	1.211
109.563	1.27596
96.4933	1.24225
136.643	1.20865
143.333	1.13977
111.503	1.27509
93.2333	1.31245
124.613	1.13388
122.073	1.2533
95.4633	1.21193
94.0333	1.27152
112.953	1.27556
97.9633	1.28019
180.703	1.22182
95.4333	1.22336
87.3933	1.32181
137.773	1.2111
126.823	1.15542
88.7833	1.33173
117.153	1.26984
76.2233	1.19095
64.2633	1.18917
60.2333	1.15869
87.7233	1.17117
105.483	1.09974
94.5833	1.15703
81.4533	1.09334
84.7833	1.16806
96.5433	1.10047
107.873	1.14191
73.5633	1.1873
90.4633	1.06857
74.6233	1.12808
94.0433	1.08927
93.9933	1.17215
79.4433	1.15254
101.323	1.04729
79.3333	1.20461
81.9133	1.13674
75.0233	1.14174
120.583	1.13534
70.8133	1.15515
103.033	1.17
69.1133	1.21807
83.8233	1.20847
98.9033	1.09635
83.3233	0.984094
128.383	1.13415
90.4633	1.14547
85.1533	1.12248
85.9033	1.08935
69.3133	1.203
80.6633	1.19456
131.183	1.14459
65.1533	1.23147
74.3033	1.18793
100.293	1.14913
79.9933	1.16746
68.6133	1.28232
75.6233	1.23316
63.8633	1.32766
64.7833	1.26877
64.1733	1.18273
62.5633	1.20757
68.6833	1.17285
56.0833	1.21156
130.573	1.06422
64.2333	1.21846
78.5633	1.17921
89.2033	1.20852
91.3633	1.15534
55.2133	1.21947
63.8033	1.24852
69.4233	1.18256
82.7833	1.16602
80.3733	1.113
67.1433	1.23789
83.8133	1.22708
76.5533	1.23719
71.7433	1.22614
114.243	1.15903
77.2533	1.21418
72.3733	1.23234
92.3033	1.16413
91.4933	1.18399
67.8833	1.20543
69.4433	0.991372
71.8933	1.15568
78.6533	1.18158
97.7733	1.19974
69.8233	1.21718
59.3533	1.18794
78.5733	1.05151
91.0133	1.17443
62.7533	1.23165
101.503	1.13507
63.0333	1.22284
68.5233	1.15397
146.313	0.964472
69.2433	1.22814
67.8133	1.23814
64.4133	1.21003
58.0933	1.19352
60.0133	1.19819
69.1033	1.18951
80.8133	1.26565
105.323	1.08901
62.8033	1.23732
149.873	1.02467
69.1733	1.16972
69.7833	1.22525
66.6633	1.20519
62.2833	1.20819

## Sheet: Figure S8
Figure S8
Correlation between PA size and total cellular fluorescence.
Total CFP fluorescence (A.U.)	PA size (µm²)
1.14564	0.106659
2.24782	0.131152
0.98961	0.104992
0.421125	0.0769759
0.450406	0.0646888
4.28042	0.156452
3.24892	0.157259
0.50439	0.0428301
0.339001	0.0626992
0.401509	0.0667053
0.888321	0.122737
2.3356	0.171213
1.16612	0.148843
0.389445	0.0971407
0.639468	0.0759542
2.07822	0.135857
0.438074	0.0713566
1.35959	0.119914
0.301923	0.0795839
4.46105	0.127926
1.23471	0.0992379
0.612491	0.0795032
0.565449	0.0784546
0.42987	0.0858215
3.62006	0.144703
0.473134	0.0684798
1.01513	0.11666
8.80227	0.212215
1.2556	0.120102
0.802913	0.080982
0.485565	0.0712222
0.709613	0.0769221
6.27791	0.17409
1.44303	0.1101
0.757462	0.0854182
1.76889	0.103943
1.82073	0.134029
0.935447	0.0858753
0.63875	0.0792344
1.3959	0.112654
2.92696	0.140724
1.87936	0.126501
0.420617	0.0831867
1.99256	0.113918
3.07335	0.168659
1.16099	0.0925969
3.06397	0.155968
1.3774	0.122199
0.512561	0.0686142
1.83511	0.111874
0.81181	0.0895587
0.981813	0.11295
7.49206	0.143601
1.54833	0.0372108
0.478426	0.0672161
0.85311	0.0895319
0.639448	0.0863593
0.0665867	0.118784
3.95763	0.155404
0.286625	0.060145
2.22565	0.134136
2.50256	0.10639
0.651845	0.0829985
1.46972	0.117144
0.434166	0.0604407
0.281142	0.0592577
0.605664	0.0825683
3.60688	0.154032
0.640689	0.0832135
0.591499	0.0748519
1.71322	0.130426
0.201373	0.0590426
0.770911	0.0794763
0.267515	0.045465
0.35353	0.0673774
1.14709	0.104911
0.319591	0.0422924
3.82718	0.167368
1.50028	0.114106
0.320282	0.065576
0.361798	0.0681571
0.286095	0.0582092
0.251392	0.061086
4.75567	0.183392
0.813187	0.0860366
1.64285	0.114644
0.816447	0.0842083
0.494939	0.0605752
2.56529	0.191727
1.92719	0.11045
2.40759	0.138438
0.266873	0.0578327
1.52121	0.105529
0.569727	0.0774061
0.0557492	0.151075
3.6385	0.137282
0.837718	0.0726741
0.489675	0.0712491
2.29157	0.161749
2.61315	0.138922
0.52654	0.0698779
3.3657	0.134782
1.31022	0.107169
1.62755	0.0990228
3.19953	0.152957
0.665922	0.0430183
2.49248	0.149731
0.904896	0.0803636
1.47544	0.0941832
0.919808	0.106309
0.748298	0.105717
0.71298	0.0770028
1.19524	0.0970601
0.22591	0.0580747
0.932956	0.0868701
0.335729	0.0604138
1.59299	0.0589082
0.412639	0.0640704
0.659507	0.0769221
0.36508	0.0612473
0.218033	0.070093
0.212043	0.061086
1.05187	0.134163
1.61118	0.139756
1.1964	0.10924
9.27093	0.281555
0.339364	0.0961997
0.535874	0.0667859
0.276243	0.0609785
1.03363	0.0959308
3.19135	0.146746
0.460973	0.0753089
2.27681	0.136045
1.21508	0.158738
0.883912	0.103755
0.728638	0.118408
0.445052	0.0752283
0.252815	0.0485569
0.448328	0.0674043
1.10674	0.0948285
0.362105	0.0652534
0.184388	0.0566229
2.9245	0.156318
0.637881	0.0930809
2.68904	0.14887
0.672713	0.0815466
0.297407	0.0581554
0.331631	0.0612742
0.724178	0.0826489
0.660047	0.0850956
0.324745	0.0753627
1.68149	0.123032
0.911142	0.0928389
1.21972	0.100448
2.70389	0.101523
1.34087	0.121446
0.341331	0.074825
0.568404	0.0823263
0.384324	0.0715448
1.36095	0.158415
1.07527	0.0852569
0.726216	0.142579
0.557219	0.115719
2.25656	0.115854
2.30825	0.147284
0.359984	0.0633445
0.608954	0.0608709
0.297942	0.056112
0.496804	0.0814122
1.27803	0.0937799
0.337704	0.0811164
0.262472	0.106417
1.40531	0.134701
0.823197	0.158307
0.187937	0.06321
2.17568	0.139568
2.21392	0.143143
0.181236	0.0683185
0.494247	0.0841008
0.698082	0.0802292
0.842625	0.186565
1.16583	0.106901
0.213593	0.0776481
0.31989	0.0752283
0.462622	0.0711146
0.935256	0.0996143
1.3678	0.0996143
2.55778	0.149516
1.95655	0.183097
0.55209	0.1158
1.28592	0.112896
1.90516	0.160136
1.15619	0.120317
0.527369	0.0711146
2.9636	0.149247
0.555056	0.0533158
0.424333	0.130372
0.128491	0.0653609
0.424333	0.0950167
3.32626	0.151935
0.104689	0.0625916
0.130374	0.0569724
2.06233	0.128463
1.90089	0.0959846
3.34523	0.172423
1.95408	0.138089
0.571728	0.0732656
9.90265	0.222297
0.373088	0.0624303
0.509985	0.0668666
0.120458	0.0628874
1.43969	0.140697
0.295773	0.0619733
1.02203	0.132066
0.684984	0.0802829
0.34133	0.116015
0.132909	0.0695015
1.05901	0.093995
0.698746	0.128786
0.512349	0.154274
0.104833	0.0606558
0.444862	0.0706307
0.261627	0.0643124
0.374025	0.0699048
0.214752	0.057779
1.17563	0.0981355
1.90876	0.114886
1.14817	0.110342
0.270022	0.0403834
1.11187	0.127415
0.232263	0.0418891
3.70448	0.155565
4.86782	0.161776
1.00841	0.0944252
3.34578	0.169223
1.54113	0.115881
1.07854	0.101496
1.71328	0.145886
0.617971	0.0763844
0.831073	0.0843965
1.10426	0.101711
0.572027	0.0782127
0.356491	0.0568379
3.95353	0.152446
0.673936	0.0762768
4.61081	0.189415
1.21227	0.0981624
0.432195	0.0638553
0.516808	0.0886177
0.345904	0.059204
0.379519	0.0750401
0.416298	0.119322
0.797842	0.0843697
0.277341	0.0697166
4.18849	0.177182
2.76386	0.139756
1.05766	0.0525092
2.35602	0.125748
0.964351	0.0657105
0.261067	0.0838319
0.195476	0.0978935
0.754246	0.152661
0.382504	0.0735344
9.87324	0.249748
0.640792	0.0955007
8.18646	0.242381
0.317327	0.0900965
4.61983	0.163496
3.13105	0.138116
0.883121	0.082407
0.819798	0.0901771
0.701975	0.0770028
0.570292	0.0470513
0.44596	0.0866012
5.68284	0.17901
0.726291	0.07055
0.628834	0.0795301
0.457632	0.070093
0.761933	0.123866
1.70876	0.139675
0.669264	0.0963072
0.578343	0.0717061
1.09321	0.0891823
0.833238	0.0752014
0.48278	0.0661675
1.39393	0.113111
0.556574	0.0682378
0.429407	0.0622959
0.33914	0.0638553
1.07774	0.0910913
0.244408	0.0418084
0.385775	0.0375335
2.06898	0.143708
1.10223	0.0907686
0.252914	0.0656567
3.35551	0.158065
0.301275	0.107277
0.505296	0.087596
0.531472	0.0935648
0.330885	0.096603
1.66221	0.147983
4.45861	0.183258
0.696395	0.104319
1.43429	0.148574
0.600141	0.0764919
5.70918	0.195034
1.94398	0.0432603
3.24056	0.170137
0.561001	0.0816541
0.323134	0.0680227
0.692204	0.0848267
0.166825	0.0611667
2.19385	0.157286
2.12498	0.142713
1.71443	0.134755
1.32348	0.113031
0.963972	0.0938068
0.57143	0.0752552
0.21069	0.0691788
1.11462	0.136261
0.288394	0.0645006
0.898113	0.0922474
0.500722	0.0749863
0.927731	0.099668
0.385237	0.0683453
0.421891	0.050896
1.46897	0.117494
0.6338	0.093054
0.185936	0.0576445
1.85713	0.115881
0.158309	0.0553054
3.67496	0.139836
1.85819	0.12271
1.36968	0.107492
0.747546	0.085956
1.24687	0.0974365
2.9935	0.146182
0.292675	0.0608709
1.91861	0.133814
0.331085	0.0743679
1.06248	0.0951242
1.61246	0.100797
0.995309	0.0947747
0.596025	0.0775674
2.31418	0.165379
1.73974	0.179709
0.295048	0.0639091
1.47504	0.109186
0.767376	0.0698779
1.58426	0.117306
1.31341	0.109697
1.32823	0.112439

## Sheet: Figure S9
Figure S9
Fraction of surviving MG1655 ΔlacY pTrc99A-mCer-cI78WT and MG1655 ΔlacY pTrc99A-mCer-cI78EP8 cells after application of a semi-lethal heat shock (49 °C, 15 min) during induction of PA production
Replicate	cI78WT	cI78EP8
1	0.501377	0.0849624
2	0.253644	0.153448
3	0.277473	0.146154
4	0.578624	0.107416
5	0.332594	0.148451
6	0.346667	0.254108
7	0.256296	0.1
8	0.119697	0.142718
9	0.287619	0.12

## Sheet: Figure S10
Figure S10
Survival probability of PA-free and PA-bearing MG1655 ΔlacY pTrc99A-mCer-cI78EP8 cells (designated as WT) and their indicated deletion mutants upon exposure to a heat shock (52 °C, 7 min).
WT data is available in S1 Data, Figure 6
Each row corresponds to an individual microcolony
ibpA				ibpB				ibp				clpB
PA-free cells	Surviving PA-free	PA cells	Surviving PA	PA-free cells	Surviving PA-free	PA cells	Surviving PA	PA-free cells	Surviving PA-free	PA cells	Surviving PA	PA-free cells	Surviving PA-free	PA cells	Surviving PA
11	8	1	0	14	5	1	1	7	3	1	1	No surviving cells could be detected within the 8 h time frame after heat shock
16	7	1	1	11	4	1	1	15	4	1	0
12	7	1	1	15	8	1	0	21	7	1	1
15	13	1	1	7	3	1	1	15	6	1	1
15	15	1	1	17	8	1	1	13	7	1	1
18	8	1	0	15	9	1	1	19	5	1	1
8	4	1	1	15	7	1	1	13	2	2	0
15	11	1	0	11	5	1	0	14	5	1	1
14	6	1	1	15	11	1	1	13	6	2	1
11	4	1	1	16	6	2	2	7	3	1	1
15	3	1	1	14	5	1	1	7	2	1	1
12	6	1	1	17	12	1	1	14	7	1	1
17	7	1	1	15	9	1	1	12	5	1	1
23	9	1	1	15	11	1	1	7	3	1	1
15	11	1	1	15	11	1	1	15	7	1	1
7	4	1	1	8	3	1	1	18	7	1	1
10	4	1	1	9	6	1	1	15	4	1	0
12	7	1	0	10	2	1	1	13	7	1	1
14	10	1	1	7	4	1	1	23	9	2	2
13	9	1	1	15	11	1	1	15	5	1	1
15	5	1	1	15	7	1	1	11	3	1	0
15	11	1	1	12	6	1	1	14	10	1	0
15	10	1	1	13	7	1	1	12	7	2	2
10	8	1	0	17	7	1	0	15	8	1	1
				13	9	1	1	10	2	1	1
				9	4	1	0	14	9	1	1
								7	5	1	1
								15	9	1	1
								17	7	1	1
								8	4	1	1

## Sheet: Figure S11
Figure S11A
PA-containing populations of MG1655 ΔlacY pTrc99A-mCherry-cI78EP8 (designated as WT) and the indicated (A) transcriptional and (B) translational fusion strains were exposed to a heat treatment (52 °C, 15 min) after which cellular inactivation was determined.
The means of three independent experiments are shown, with error bars representing the standard deviation between experiments.
Log inactivation
		WT	DnaK	DnaJ	ClpB	ClpP	ClpX	Lon	HlsU	HtpG
Mean		1.28404	1.78657	1.26511	1.19637	2.20089	1.03483	1.14155	1.39928	1.12087
SD		0.532538	0.208819	0.3925	0.586269	0.246843	0.565642	0.496949	0.479247	0.391513
Figure S11B
PA-containing populations of MG1655 ΔlacY pTrc99A-mCherry-cI78EP8 (designated as WT) and the indicated (A) transcriptional and (B) translational fusion strains were exposed to a heat treatment (52 °C, 15 min) after which cellular inactivation was determined.
The means of three independent experiments are shown, with error bars representing the standard deviation between experiments.
Log inactivation
		WT	DnaK	DnaJ	ClpB	ClpP	ClpX	Lon	HlsU	HtpG
Mean		1.28404	1.68362	1.7849	1.1466	0.727287	1.20649	0.947469	0.560688	0.813195
SD		0.128333	0.203009	0.338102	0.351963	0.375444	0.451225	0.534428	0.134581	0.663399
Figure S11C
Quantification of the promoter activity of indicated protein quality control components (as measured by average cellular GFP fluorescence) in cells before and directly after a sub-lethal heat shock (47 °C, 15 min).
PdnaK		PdnaJ		PclpB		PclpP		PclpX		Plon		PhslU		PhtpG
Control	HS	Control	HS	Control	HS	Control	HS	Control	HS	Control	HS	Control	HS	Control	HS
0.0629474	0.0460836	0.00224777	0.0021113	0.00141013	0.00141214	0.00362456	0.00168526	0.0211551	0.0214367	0.00240548	0.00923406	0.00522858	0.00721216	0.000488793	0.00389835
0.0557537	0.0409131	0.00132604	0.00464598	0.00596805	0.00590622	0.00246636	0.00648386	0.0143442	0.0305159	0.00503286	0.00256607	0.00666556	0.011187	0.000850341	0.0103079
0.0558422	0.156594	0.00211688	0.00217238	0.00556387	0.00762945	0.0138441	0.00913263	0.0225134	0.0246094	0.00339637	0.00633698	0.0091071	0.00454863	0.00251495	0.0207601
0.0509779	0.0721522	0.00400879	0.0057438	0.0037551	0.012975	0.00933061	0.0124499	0.0234284	0.0340126	0.00429269	0.00535962	0.000629899	0.0108663	0.00277209	0.0169222
0.052873	0.126884	0.00161303	0.00322738	0.00585882	0.0145434	0.00357988	0.00606201	0.0322507	0.0183951	0.00315622	0.00696853	0.0081786	0.011063	0.00289413	0.00842491
0.0500192	0.155892	0.00365107	0.00603545	0.00558095	0.00776027	0.0201765	0.0111381	0.0348815	0.0219999	0.00370591	0.00323434	0.00363661	0.0101965	0.00902348	0.0145061
0.054389	0.112218	0.00149049	0.0072438	0.00538861	0.0137876	0.0123288	0.00315965	0.023522	0.0242803	0.00361789	0.00842786	0.0115523	0.0179377	0.00175693	0.0107919
0.06142	0.0560622	0.00162319	0.00437258	0.00516946	0.00960141	0.00112814	0.00891501	0.0279321	0.0301471	0.00436479	0.00746744	0.00214834	0.0134194	0.00937374	0.0221187
0.0509201	0.14949	0.00338132	0.00693035	0.00339161	0.0233198	0.000801331	0.00864656	0.0179788	0.00908664	0.00380846	0.00813428	0.000955243	0.0125973	0.00860021	0.013944
0.046834	0.0756104	0.00426886	0.0104349	0.0043598	0.0109336	0.00940398	0.0156733	0.0303221	0.0337393	0.00104211	0.00819078	0.00593665	0.00874373	0.00386092	0.0145095
0.0690762	0.0986505	0.0035304	0.00850401	0.0055947	0.0193676	0.00541355	0.0164925	0.0262387	0.030013	0.00328626	0.00521453	0.00523844	0.0114209	0.00202204	0.0202566
0.0657024	0.107892	0.00193833	0.00847809	0.00673355	0.0157851	0.00531353	0.0185669	0.0319001	0.0452238	0.000964614	0.0080897	0.00834658	0.0129323	0.00408086	0.0179213
0.0563876	0.0782718	0.00160857	0.00246567	0.00546877	0.00625443	0.00138441	0.0132527	0.0308438	0.0263171	0.00382664	0.011363	0.00783005	0.0110594	0.0055167	0.0252937
0.0597861	0.0754832	0.00145788	0.00571421	0.00959806	0.0188171	0.0113812	0.014711	0.0263263	0.0198405	0.00223708	0.00373054	0.0033699	0.0110118	0.00697113	0.0163686
0.0566326	0.0703109	0.00051154	0.0114271	0.00593699	0.00673759	0.0126014	0.0114501	0.032411	0.0291538	0.00423601	0.0125315	0.00412912	0.0137263	0.00436225	0.0317193
0.0427857	0.0643464	0.00260533	0.0123118	0.00444618	0.0139243	0.00593286	0.00482656	0.043292	0.0206112	0.00308116	0.011752	0.00831244	0.0140614	0.00277809	0.0150219
0.0491946	0.0660253	0.00343583	0.00698259	0.00830957	0.0131635	0.00998235	0.0084549	0.0266318	0.02856	0.00563488	0.00939776	0.00816765	0.0142598	0.00282034	0.00864105
0.0766288	0.0796232	0.00112751	0.00786089	0.00716206	0.0152946	0.0143388	0.00400356	0.0322872	0.0377042	0.0086482	0.00988298	0.00506188	0.0148336	0.00674282	0.00984856
0.0600428	0.0982349	0.00251916	0.00897965	0.00502821	0.00986455	0.00245654	0.0213214	0.0279881	0.0449151	0.00175672	0.00877457	0.00752594	0.0141233	0.00735686	0.0229286
0.0465475	0.0557861	0.00164058	0.0104431	0.00824004	0.0148286	0.00774715	0.0133236	0.0303155	0.0582653	0.00456312	0.00659803	0.00518701	0.0140642	0.00342343	0.0269113
0.0806046	0.0934445	0.00153569	0.012291	0.00722742	0.0150589	0.010204	0.0161972	0.0311968	0.0574997	0.00524542	0.0121649	0.0107377	0.0141103	0.00776977	0.016736
0.0450217	0.106098	0.00437852	0.0113876	0.00778456	0.0165932	0.00664721	0.0160742	0.0328126	0.0453847	0.00486153	0.00626149	0.00663112	0.0145518	0.00733756	0.0150368
0.0936527	0.151533	0.00264386	0.0102768	0.00788849	0.0216914	0.00779712	0.0050581	0.0251263	0.0408047	0.0038957	0.0117487	0.00801904	0.0125708	0.00750605	0.0123544
0.0849004	0.140869	0.0021981	0.0125213	0.00772552	0.0114454	0.00259997	0.00449137	0.0193818	0.0261522	0.00511887	0.00750457	0.01033	0.00934747	0.00502648	0.0352592
0.0562334	0.0839118	0.00220815	0.00727263	0.00807085	0.0128835	0.0109359	0.0154608	0.0159255	0.022707	0.00587126	0.0113804	0.0087816	0.0127027	0.0112019	0.0476763
0.0856446	0.0873594	0.00547616	0.00906011	0.00988998	0.00567228	0.00530131	0.00538881	0.0145892	0.0527449	0.00615166	0.00934709	0.00926869	0.0144719	0.0122091	0.01922
0.0627276	0.109471	0.00263491	0.0138825	0.00717099	0.0115961	0.00856941	0.0149112	0.0189567	0.0584983	0.00500402	0.0102246	0.00137214	0.00988166	0.00731032	0.00925747
0.0788761	0.073567	0.00296489	0.0170699	0.00588782	0.0192264	0.0084833	0.0122682	0.0151517	0.0519262	0.00488316	0.00645565	0.0105909	0.0138671	0.0149729	0.0458439
0.0591026	0.0826723	0.00324	0.00848534	0.0051134	0.0217873	0.00457549	0.0123684	0.0256563	0.0378631	0.00603329	0.00886608	0.0104516	0.0162722	0.0123785	0.03805
0.0717225	0.0995036	0.00749183	0.0152415	0.011361	0.00271034	0.00396993	0.0140606	0.0249175	0.0208896	0.00275125	0.00701173	0.016746	0.0171982	0.0120656	0.0329491
0.0424151	0.0827726	0.00274077	0.0132577	0.00240726	0.013602	0.0150648	0.0194758	0.0110128	0.0401802	0.00581966	0.002968	0.0146886	0.00854785	0.0123557	0.0196176
0.0720441	0.149647	0.00501012	0.0155592	0.00924819	0.0101401	0.00330123	0.024744	0.0114543	0.0478926	0.00155267	0.00677094	0.0102426	0.0167767	0.00436577	0.0184988
0.0774253	0.104018	0.0021761	0.0140107	0.0101922	0.0162071	0.0151671	0.0143629	0.0192061	0.0193688	0.00350289	0.00897995	0.00692662	0.0149434	0.0123974	0.0102371
0.0595548	0.157919	0.00229694	0.01648	0.00972334	0.0183273	0.00156457	0.0126753	0.0197403	0.0138475	0.00791531	0.00252436	0.00922432	0.00641645	0.0148183	0.0180078
0.0644606	0.123324	0.00483612	0.00586988	0.00960489	0.0161097	0.0154318	0.0146841	0.0218716	0.0333755	0.00743689	0.00870378	0.00595526	0.0147147	0.00803086	0.0555766
0.0341639	0.094112	0.00353401	0.00689291	0.00630771	0.014986	0.00751816	0.0126935	0.0229069	0.0259818	0.00829343	0.00443246	0.00713716	0.0145374	0.013382	0.024843
0.0673007	0.0939672	0.00075237	0.00879097	0.00934701	0.0130399	0.0109712	0.00830494	0.0203253	0.0430505	0.00638781	0.0032376	0.0098745	0.0117293	0.0146939	0.0258916
0.0523569	0.138849	0.0014483	0.0118818	0.016747	0.00779061	0.00865001	0.0145489	0.0211485	0.0367177	0.00398555	0.00105838	0.00281952	0.0162027	0.00866235	0.0130209
0.0713051	0.0866756	0.00239261	0.0123047	0.0081092	0.0125897	0.000853732	0.0159423	0.0265774	0.0210762	0.00271559	0.00118639	0.0141975	0.0120695	0.0134652	0.0238748
0.0559298	0.0898	0.00481284	0.00635323	0.0114565	0.0157238	0.00664767	0.0151369	0.0329573	0.0211017	0.00743787	0.01082	0.00730599	0.0110399	0.00775485	0.013391
0.0518322	0.0659353	0.00515494	0.00946717	0.0083344	0.0134584	0.00764063	0.0234275	0.0311986	0.0355756	0.010713	0.00848202	0.00808626	0.00909417	0.00697839	0.0134348
0.0540833	0.114993	0.00430036	0.010664	0.00681668	0.0194021	0.00825462	0.0220561	0.0301783	0.0210447	0.0022973	0.00682876	0.0134618	0.0123124	0.0135689	0.0180313
0.0357	0.121726	0.0055965	0.0114241	0.00755687	0.0129596	0.00892963	0.026139	0.0306434	0.0213598	0.00842886	0.00536309	0.00944473	0.015118	0.0142105	0.0178886
0.0519086	0.157045	0.0060381	0.00974936	0.0158591	0.0132832	0.0100646	0.0255051	0.0321507	0.0331877	0.00513011	0.00870234	0.00790315	0.00462026	0.00771871	0.0203393
0.0632346	0.0963439	0.00286488	0.00621656	0.0107097	0.0171326	0.00715104	0.0131749	0.0340644	0.0606775	0.00764734	0.00121799	0.0157706	0.00846692	0.0135707	0.0113737
0.085543	0.0879647	0.00544277	0.0103764	0.00748049	0.013143	0.00866864	0.0207097	0.0244532	0.0373338	0.00740642	0.0093923	0.0174942	0.0125515	0.00783866	0.016789
0.0377464	0.0851633	0.00605	0.0176385	0.0103523	0.0122198	0.00799876	0.020052	0.0254517	0.0253145	0.00783317	0.00707126	0.0135765	0.00994763	0.012625	0.0222058
0.064224	0.086262	0.00605582	0.014134	0.0115265	0.0116307	0.00866487	0.0212022	0.0443639	0.0397368	0.00768197	0.00147854	0.0120982	0.00862293	0.0112113	0.0374482
0.0476275	0.134482	0.00140956	0.0134046	0.0101866	0.00953569	0.00834075	0.0238872	0.0428555	0.0244003	0.00491686	0.00630183	0.0179103	0.00846901	0.00847297	0.0252267
0.0528654	0.107122	0.00787656	0.0117204	0.00703547	0.00312534	0.00377071	0.0239314	0.0132253	0.0355223	0.00402915	0.00132991	0.00852862	0.00248321	0.0153254	0.0208271
0.0540243	0.079564	0.00668281	0.0124107	0.00737384	0.00326471	0.0113882	0.0142319	0.0125666	0.0252615	0.00847849	0.00407122	0.0109668	0.00391596	0.0143966	0.0247349
0.0617715	0.0700032	0.00700763	0.0173402	0.00978462	0.0170913	0.00748703	0.00672077	0.0312834	0.0411685	0.00491262	0.00808621	0.0101916	0.00234269	0.0090859	0.018874
0.0700381	0.0806904	0.00739936	0.0192917	0.0122614	0.0171982	0.0187697	0.0196664	0.032345	0.0343807	0.00586596	0.0101504	0.010837	0.00946446	0.0121889	0.0246248
0.0601228	0.0734776	0.00686312	0.0148309	0.0131261	0.00179688	0.0178553	0.0182553	0.0277538	0.021973	0.00808756	0.00176974	0.0128572	0.0125345	0.00723311	0.0229522
0.0812164	0.04365	0.00764126	0.00593173	0.0120275	0.00219361	0.018473	0.0143634	0.0266843	0.0480438	0.00612616	0.00731195	0.00666317	0.0122577	0.0130302	0.0273537
0.0566656	0.0540957	0.00713151	0.00411192	0.00978803	0.0256708	0.00887323	0.0226372	0.0310729	0.0249402	0.00860435	0.00881002	0.0106061	0.00757121	0.012468	0.0309558
0.0539333	0.058667	0.0062656	0.0124445	0.00833802	0.0118199	0.0128561	0.0235989	0.0292288	0.0377128	0.00577667	0.00800683	0.0139881	0.0139531	0.0141143	0.0260384
0.0659482	0.111846	0.00497517	0.00987305	0.0128967	0.0114253	0.0187446	0.00410265	0.0318258	0.0290112	0.00783335	0.00855686	0.0127827	0.0132608	0.00793422	0.0348698
0.0425549	0.0497007	0.00145099	0.0173858	0.0105326	0.0175885	0.0177768	0.0123406	0.0281482	0.0387255	0.00845721	0.00698094	0.0122842	0.0058465	0.0112176	0.0224439
0.0645522	0.0765115	0.00831799	0.0168698	0.00319588	0.017114	0.00429114	0.011083	0.0274498	0.0384844	0.0056908	0.00708211	0.0165276	0.0086792	0.0109846	0.0336198
0.0678687	0.0595198	0.000965301	0.0135347	0.00869541	0.0170895	0.00751114	0.0125935	0.016214	0.0224768	0.00725561	0.00938163	0.00801955	0.0148867	0.00433783	0.0357459
0.0801016	0.0619212	0.00416707	0.0125901	0.0119508	0.0156343	0.0101482	0.0171805	0.00924628	0.0229244	0.00426511	0.00629325	0.0121991	0.0149864	0.00815807	0.0273198
0.080936	0.0780301	0.00793658	0.00657109	0.0101098	0.00182581	0.010309	0.0189016	0.0101865	0.0484899	0.00659666	0.00481814	0.01354	0.0178538	0.0102676	0.0221241
0.0519289	0.0623822	0.00616886	0.010564	0.00583058	0.0128819	0.0122646	0.0127112	0.0148254	0.0483527	0.0095893	0.00627993	0.0065457	0.0175711	0.0124212	0.0292123
0.0597134	0.0715886	0.00155758	0.0162583	0.00951842	0.0132439	0.0130267	0.0247466	0.0131943	0.0278557	0.00892912	0.00733539	0.0101579	0.00147437	0.0157391	0.0239755
0.0658055	0.0684869	0.00858954	0.0142582	0.0110837	0.00759695	0.0111224	0.00398504	0.0193011	0.0205415	0.00456919	0.00716116	0.0132545	0.00950389	0.00721849	0.00944109
0.0609127	0.082853	0.0058357	0.0141172	0.00950023	0.016007	0.0157373	0.00588008	0.0201277	0.0172797	0.00837989	0.00725861	0.0135485	0.0133206	0.00899967	0.0395298
0.0524445	0.117454	0.00177687	0.0134035	0.0104744	0.0223368	0.0146895	0.00714079	0.0203682	0.0424585	0.00728615	0.0084591	0.0107955	0.00951354	0.0148679	0.0312817
0.0552107	0.0728295	0.0079108	0.0167543	0.00704005	0.00919377	0.0167837	0.00794904	0.0154037	0.0547727	0.00812439	0.011804	0.0101992	0.0133928	0.0120015	0.0334436
0.0523913	0.0974177	0.00276587	0.0101281	0.014037	0.0117121	0.0140609	0.00900906	0.0154113	0.0417799	0.00807058	0.001575	0.0159615	0.0159698	0.0159143	0.0345658
0.0702188	0.0603144	0.00771264	0.00983944	0.0137269	0.0136461	0.016388	0.0132275	0.0321549	0.0426413	0.00508276	0.0106534	0.0121329	0.00796641	0.0160943	0.0362497
0.0690257	0.0753342	0.00238128	0.0141224	0.0144256	0.0189316	0.0166399	0.014885	0.0157908	0.0210798	0.00884182	0.009814	0.00836446	0.0186789	0.0117973	0.022571
0.0831068	0.0652896	0.00815527	0.00971138	0.00998057	0.0172711	0.0100888	0.00493184	0.0225318	0.0418144	0.00551321	0.00907646	0.00586056	0.0171056	0.0139004	0.0229995
0.0804886	0.0809845	0.00830946	0.00777488	0.0130765	0.0168116	0.0134456	0.0149486	0.009099	0.0241336	0.0068542	0.00971828	0.0164621	0.00983024	0.0101989	0.00341258
0.0847931	0.0848909	0.00890195	0.0126635	0.0115506	0.00565587	0.0148493	0.0161929	0.0261621	0.0277688	0.0076316	0.0127507	0.0119619	0.0156366	0.0143602	0.00923813
0.0585249	0.0828416	0.00172946	0.0140854	0.00704734	0.0200034	0.012205	0.0126085	0.0168955	0.028038	0.00535901	0.00761071	0.0115913	0.0150057	0.0145784	0.00632946
0.0640432	0.0875168	0.00709402	0.0130482	0.00531406	0.00678734	0.0121933	0.0131417	0.0236245	0.0267733	0.0065429	0.00925716	0.00767535	0.0181163	0.0103213	0.00680025
0.0774872	0.0843243	0.00677675	0.0146678	0.00938313	0.0132016	0.0100048	0.0183789	0.0243705	0.0413231	0.0088571	0.00506091	0.00994742	0.0155125	0.0131942	0.00351289
0.0595753	0.156319	0.00873179	0.0125321	0.00574039	0.0189583	0.0178596	0.006266	0.0161816	0.0155084	0.00459605	0.00195407	0.0135845	0.0099018	0.00914994	0.014498
0.0633794	0.135486	0.00210685	0.0100171	0.010819	0.0110338	0.0168475	0.0271408	0.0140053	0.0558993	0.00682427	0.0106331	0.019255	0.0169718	0.00659773	0.0225795
0.0551113	0.106314	0.00465271	0.00324993	0.00818279	0.0114125	0.00860547	0.0163069	0.00775714	0.04895	0.00492188	0.0124261	0.0158617	0.0117613	0.00781991	0.00903261
0.0832426	0.0995146	0.00501084	0.0141665	0.0114141	0.0203922	0.00646955	0.00952389	0.0115492	0.0478987	0.00416343	0.0128483	0.0123141	0.0134789	0.0160899	0.0132255
0.113626	0.0815487	0.00430364	0.0170165	0.00715586	0.0181091	0.0120726	0.00600001	0.0248194	0.0497667	0.00877327	0.0114629	0.0180323	0.0126082	0.0131544	0.0138336
0.0760627	0.0885758	0.00572281	0.00810811	0.00431396	0.00521422	0.0140086	0.00530232	0.0197668	0.0301299	0.00966461	0.00790812	0.0177079	0.0164772	0.0145202	0.00871137
0.0512188	0.0828669	0.00260777	0.0107423	0.0104284	0.0119371	0.00338515	0.00304815	0.0242092	0.0322009	0.0110148	0.00885419	0.011897	0.00799421	0.0188476	0.0193175
0.092479	0.109084	0.00410387	0.0101014	0.00550992	0.01334	0.0159018	0.00625629	0.04034	0.0459047	0.0119992	0.00807373	0.016137	0.0126575	0.0135014	0.0219064
0.0821366	0.0998042	0.00558728	0.0101838	0.0105817	0.0187407	0.0175944	0.00311599	0.0199716	0.0396196	0.012593	0.00131655	0.0193043	0.0156641	0.0119224	0.0109349
0.0684526	0.0964059	0.00298623	0.00377844	0.00798024	0.0130555	0.00492846	0.0101767	0.0122847	0.0215734	0.00813108	0.00425741	0.0133213	0.00945106	0.0179171	0.0106919
0.0697462	0.146541	0.0120552	0.00610928	0.0104121	0.0188448	0.0150378	0.0122434	0.0266667	0.0435674	0.011999	0.00345975	0.0160412	0.0114795	0.013903	0.0179439
0.0636348	0.0839158	0.00848968	0.00719435	0.0104308	0.0137628	0.0138983	0.00986259	0.0163016	0.0119581	0.00284489	0.00835173	0.00645016	0.00369631	0.0112058	0.0137032
0.0598717	0.116602	0.00968595	0.00418232	0.00915932	0.0118853	0.0146615	0.0108063	0.0165138	0.0357629	0.00497613	0.00941125	0.00904875	0.0187675	0.0126946	0.014615
0.0573283	0.115198	0.0108412	0.00786723	0.00816811	0.0237604	0.0170371	0.0117667	0.0161235	0.0568496	0.0114175	0.0132333	0.0109392	0.0182486	0.0165705	0.0198271
0.0749426	0.103957	0.00517245	0.00636414	0.00974684	0.0178343	0.0103124	0.00303243	0.0282931	0.0472773	0.0111687	0.0136465	0.0110702	0.022085	0.0163044	0.0200687
0.0551141	0.0796696	0.008294	0.00675806	0.0117533	0.0190754	0.0153646	0.0154393	0.0215375	0.0416374	0.00990279	0.000923584	0.00886539	0.0203494	0.0153714	0.0142554
0.0704778	0.150437	0.00769522	0.00684537	0.0132577	0.0209882	0.00549579	0.0146547	0.0165733	0.0456311	0.00713504	0.011581	0.00712486	0.0103269	0.00826796	0.0193418
0.0829713	0.118552	0.00855992	0.0102513	0.0122524	0.0248404	0.0143273	0.0126668	0.0281893	0.0630155	0.00927198	0.00227199	0.0116866	0.0102365	0.00860059	0.0192744
0.052771	0.126854	0.0100454	0.00938221	0.00531094	0.0157419	0.0155928	0.00745077	0.0273796	0.0704739	0.0119509	0.00723363	0.00863236	0.0159141	0.00749886	0.0144648
0.0517787	0.0702974	0.00772105	0.00834498	0.00733158	0.0123698	0.00655074	0.013085	0.0202385	0.0298044	0.0122147	0.00798709	0.0111652	0.0157942	0.0171403	0.0350479
0.0538101	0.0792884	0.00666437	0.00823518	0.0129086	0.0146419	0.0127648	0.0177158	0.0263898	0.0176444	0.0121747	0.0138497	0.0105985	0.00648164	0.0119209	0.0120594
0.0650638	0.0994844	0.0101018	0.012829	0.010813	0.0131142	0.0115584	0.00930778	0.00707039	0.0425168	0.0113485	0.0151334	0.0116673	0.00196134	0.0101005	0.0644827
0.0700981	0.0588551	0.0119105	0.00491323	0.00575827	0.0110584	0.00542347	0.0174279	0.0184228	0.0553996	0.00936281	0.0163547	0.00864266	0.00870554	0.016597	0.0351927
0.0667469	0.0549926	0.0110636	0.0120525	0.0105519	0.00754514	0.0174198	0.014901	0.0356669	0.0326283	0.00975483	0.0114859	0.00779585	0.00929274	0.0144646	0.0328734
0.061174	0.079555	0.00964458	0.0160889	0.00976755	0.0134247	0.00899609	0.0208261	0.0220482	0.0271937	0.00819007	0.00818628	0.011532	0.00880508	0.0106234	0.0165553
0.0592165	0.0773529	0.00809003	0.0101579	0.0084894	0.0138995	0.0169758	0.0182363	0.0221112	0.0127161	0.0105496	0.0119821	0.0114516	0.00952405	0.00901965	0.00954749
0.0606074	0.0294522	0.0111344	0.0142813	0.00852007	0.0120748	0.0223367	0.0209339	0.035161	0.0283679	0.00663296	0.0163046	0.00856498	0.00793122	0.0105805	0.0234781
0.0572071	0.0352945	0.00731232	0.0102608	0.0071848	0.0119731	0.0156698	0.00976067	0.0326533	0.0256938	0.0120364	0.0111403	0.0108035	0.0109259	0.0052621	0.0171117
0.0452275	0.0398658	0.0124082	0.0112511	0.0113014	0.00286728	0.0128245	0.0230243	0.0429135	0.0303446	0.0131563	0.00824815	0.0118879	0.00613603	0.0121207	0.0237654
0.0547344	0.0497741	0.0109976	0.00638668	0.00874954	0.0107428	0.012178	0.0198257	0.0190173	0.0304811	0.00941554	0.0114107	0.0133772	0.00925499	0.0119293	0.0395277
0.0600387	0.0622318	0.0121912	0.0103123	0.00975169	0.000665283	0.00713158	0.0196262	0.0238316	0.0273005	0.00509681	0.0132183	0.0177163	0.0101051	0.00814506	0.0228517
0.0625328	0.044508	0.010962	0.010562	0.00518108	0.00531469	0.0176769	0.00829362	0.0222421	0.032473	0.00980038	0.0087443	0.0108554	0.0125882	0.0126076	0.032423
0.0712151	0.0887706	0.010521	0.0187513	0.0144447	0.00704114	0.0169	0.0150825	0.017596	0.0303538	0.00366212	0.00909299	0.00777018	0.0142147	0.00615096	0.039326
0.0542652	0.0478545	0.00505364	0.0172913	0.00960144	0.00396578	0.0157891	0.0166409	0.0184431	0.0313768	0.0147693	0.000543634	0.0120994	0.00892065	0.0161181	0.0206289
0.0534952	0.0784806	0.00737558	0.0169011	0.00925271	0.0030183	0.0123534	0.0202549	0.0325006	0.0356899	0.00760342	0.00107062	0.0183084	0.0133113	0.0129482	0.0261797
0.0810145	0.0728464	0.0119663	0.0181716	0.00980443	0.0132495	0.0141598		0.0240929	0.0385786	0.0112305	0.00331554	0.014436	0.0137318	0.0159706	0.00957381
0.0464355	0.048273	0.0128986	0.000823816	0.0101568	0.0165838	0.0157768		0.0253817	0.0377322	0.0102709	0.0105881	0.0101007	0.0185778	0.00873168	0.0052887
0.0482886	0.0480499	0.00797692	0.00408359	0.015172	0.0205206	0.0192035		0.0198115	0.0435825	0.00874737	0.0140677	0.0144837	0.0161034	0.0119759	0.017094
0.06643	0.0502393	0.0103784	0.00372162	0.0137659	0.00867959	0.0169339		0.031905	0.0392635	0.00419657	0.0102098	0.0159472	0.00695019	0.0126188	0.016331
0.0833137	0.0788646	0.0130004	0.0019071	0.0106103	0.0122774	0.0144794		0.0348624	0.0363024	0.00752359	0.00894071	0.00836953	0.01192	0.0118759	0.00851507
0.0634775	0.0619828	0.00698371	0.000735019	0.0144097	0.0159469	0.0155573		0.0250564	0.0487681	0.0164614	0.00184819	0.00499159	0.0133807	0.0109117	0.0081908
0.0514946	0.152347	0.00965637	0.0063168	0.0151608	0.0152491	0.0151009		0.0286788	0.0510772	0.0134306	0.00943253	0.0130421	0.0122002	0.0119369	0.0223629
0.0621658	0.121916	0.00845529	0.00802473	0.00729654	0.0139366	0.0123813		0.0234879	0.0439316	0.00419353	0.00841113	0.0129595	0.0175964	0.00518391	0.0221696
0.062813	0.0877683	0.00878722	0.0092295	0.0112788	0.0129318	0.0142923		0.00936606	0.0417567	0.0054433	0.00940539	0.00873898	0.0167142	0.0116158	0.045896
0.0708418	0.0738169	0.00792912	0.00981163	0.0140796	0.0233557	0.0164067		0.0164405	0.0426847	0.0101167	0.00911492	0.0139873	0.0137492	0.00953979	0.0469018
0.0547421	0.0590087	0.00855389	0.00559831	0.0167491	0.0172981	0.0205786		0.0132449	0.0438864	0.00892682	0.0100898	0.00953959	0.00517555	0.00948914	0.0178086
0.06124	0.0545268	0.00847597	0.00513654	0.0148078	0.0100932	0.0163774		0.0416015	0.0363232	0.0130013	0.0110851	0.0188347	0.0103775	0.00822757	0.0183544
0.0497687	0.0841969	0.007852	0.014882	0.0167443	0.0208072	0.0207174		0.0289539	0.0389784	0.00694697	0.0117094	0.00818666	0.013606	0.00348019	0.0146584
0.0831059	0.104199	0.0085528	0.0156096	0.0161294	0.0239393	0.0114268		0.0244887	0.0560909	0.0114499	0.0101222	0.00885197	0.0128436	0.0114393	0.00850516
0.0589192	0.0986931	0.00869345	0.0173411	0.0128176	0.0233264	0.0160117		0.0222139	0.0571495	0.0118559	0.0113418	0.0215946	0.0124412	0.0147857	0.00464525
0.0578667	0.0880753	0.00864517	0.0160167	0.0123056	0.0141357	0.0169065		0.0300672	0.0296952	0.0114423	0.0106072	0.0152977	0.0123519	0.00225288	0.0107958
0.0525554	0.0890012	0.00872503	0.00917207	0.0150569	0.014665	0.0159398		0.0237322	0.0296728	0.00701568	0.0105865	0.0144538	0.00823933	0.0122921	0.0090434
0.0679611	0.0801005	0.0061772	0.0180415	0.0159693	0.00716106	0.0158467		0.0269266	0.0441466	0.00888044	0.00367366	0.00855111	0.0156235	0.00937702	0.0151415
0.0634641	0.0976886	0.0084116	0.00471357	0.0171526	0.0252792	0.0159052		0.0131812	0.03644	0.0106706	0.00880606	0.0180136	0.0128923	0.0125562	0.0250361
0.070984	0.156187	0.0088718	0.00490657	0.018392	0.0155932	0.0177511		0.0239652	0.0466502	0.00674273	0.00938945	0.0122424	0.0133292	0.00856097	0.0257838
0.075992	0.0801511	0.0115063	0.011378	0.013435	0.00718206	0.0158036		0.0317823	0.0536496	0.0106345	0.0103888	0.0111101	0.013108	0.0127302	0.0128827
0.0512088	0.0791266	0.00720174	0.0117351	0.0175199	0.017804	0.00892055		0.0323239	0.047131	0.0065574	0.0111838	0.0155199	0.0114983	0.0082476	0.0409447
0.0671257	0.158584	0.00752744	0.00982034	0.0219746	0.0069424	0.0169842		0.0265136	0.0348156	0.00977042	0.010636	0.00706846	0.00842031	0.012822	0.0471526
0.0656625	0.0830001	0.00742176	0.00662171	0.0175916	0.0178369	0.00823997		0.0268069	0.0404315	0.00926892	0.00839579	0.016368	0.0105858	0.0109062	0.0432849
0.0715119	0.161368	0.0116791	0.00463169	0.016032	0.0199146	0.0122194		0.0151822	0.0137908	0.010058	0.00727999	0.0100588	0.00950788	0.00328276	0.0206623
0.0613317	0.111142	0.00964033	0.00129821	0.0176006	0.0192578	0.0145698		0.0344067	0.0259288	0.00976171	0.0134737	0.0104263	0.00928122	0.000637486	0.0183928
0.0532771	0.0950459	0.00871501	0.00934745	0.017211	0.00607149	0.00593248		0.0201103	0.0411088	0.0110211	0.00379226	0.00626282	0.011111	0.0104913	0.0261801
0.0690713	0.121138	0.00895843	0.0102526	0.0116846	0.0230039	0.0128808		0.0291958	0.0184772	0.0102857	0.00366723	0.00855707	0.010421	0.0019327	0.0207664
0.0621311	0.0686374	0.00734672	0.0115514	0.0180874	0.0221872	0.0217685		0.00807996	0.0238928	0.0103201	0.0142346	0.00439504	0.0198203	0.00236586	0.0192015
0.0515615	0.0915247	0.011458	0.00523866	0.0123905	0.0152188	0.023722		0.0264862	0.0361418	0.00795626	0.0167708	0.00546091	0.0170584	0.00940662	0.0176017
0.0551767	0.152943	0.0169731	0.00993949	0.00967893	0.0110151	0.0267897		0.0187793	0.0253023	0.0104065	0.0147672	0.00579967	0.00922873	0.0124087	0.0239391
0.0642273	0.0938369	0.012169	0.0100418	0.0126014	0.0196441	0.0236715		0.0254107	0.0373374	0.00940973	0.00818801	0.0113045	0.00877009	0.0117466	0.0255786
0.0662079	0.0980996	0.00610249	0.00916145	0.0162608	0.0139884	0.0193337		0.0370213	0.0458807	0.00427867	0.0098858	0.00602351	0.0111809	0.0105959	0.0410791
0.0692022	0.155328	0.00389974	0.00867264	0.0128635	0.0188538	0.0257655		0.0206408	0.0370729	0.0111863	0.0113513	0.0107308	0.0113555	0.0101939	0.0225607
0.0620983	0.0988625	0.0102245	0.0107199	0.0172581	0.0165423	0.0248776		0.017112	0.0231881	0.00940015	0.0120623	0.0183994	0.0114605	0.0120296	0.0291664
0.060774	0.0889975	0.00942576	0.0110724	0.021073	0.0180056	0.0118358		0.0223436	0.0307573	0.0110516	0.00748103	0.0112989	0.0114002	0.0127381	0.0244854
0.0611402	0.0720665	0.0100818	0.00745026	0.0102852	0.0170845	0.0284296		0.0186239	0.0400857	0.0104838	0.0135786	0.012493	0.00467249	0.0117592	0.0280107
0.0527746	0.0697752	0.00904764	0.00789186	0.0177588	0.0180783	0.00842265		0.0306227	0.0486024	0.0113559	0.0151525	0.00898589	0.00421384	0.0124429	0.0379362
0.070044	0.0783317	0.0104829	0.009058	0.00889917	0.0210541	0.0292067		0.0113341	0.0204891	0.0103966	0.0122724	0.0127473	0.0125958	0.00941988	0.0214177
0.0756454	0.139171	0.00772461	0.00541969	0.0119107	0.00868946	0.0202505		0.025338	0.00986522	0.00871161	0.00859886	0.0071062	0.00935723	0.0100326	0.0278314
0.0929785	0.0918403	0.00955859	0.0109849	0.0110858	0.0161491	0.0272857		0.0204087	0.0297776	0.0110488	0.0101237	0.0126681	0.0158469	0.0106388	0.0303142
0.0764306	0.0909265	0.00702331	0.0120814	0.0103542	0.0116944	0.0157479		0.00542002	0.0294317	0.00978068	0.0135719	0.00965669	0.0175932	0.0102549	0.0193165
0.0669677	0.100386	0.0120382	0.0132196	0.00502838	0.0147691	0.0256791		0.0276136	0.0483738	0.00955223	0.0114727	0.0107844	0.00801887	0.00931208	0.0308414
0.0572034	0.0724025	0.00754366	0.0127696	0.0106128	0.0176119	0.0268246		0.0249597	0.0483386	0.00388914	0.0147819	0.0128502	0.0141405	0.0123881	0.0330164
0.0608461	0.0746182	0.00706176	0.00782993	0.00797875	0.00555365	0.0168022		0.010187	0.0385069	0.0121298	0.00782398	0.0117095	0.016451	0.013254	0.0353738
0.0929302	0.143674	0.0103201	0.0121228	0.0096433	0.0168788	0.0173653		0.0111895	0.0409008	0.00792162	0.0117321	0.0124475	0.0143197	0.00631543	0.0194611
0.0636023	0.111549	0.00606845	0.00400203	0.0129558	0.00972964	0.0227819		0.0186949	0.0163942	0.00535749	0.00697413	0.0106055	0.00889671	0.00614636	0.00845396
0.0401707	0.123788	0.0124616	0.0102381	0.0203002	0.0134011	0.0198732		0.0247064	0.0327848	0.0113575	0.0106886	0.00886555	0.0131865	0.013124	0.00900677
0.0697452	0.142498	0.0125513	0.0143352	0.0124183	0.0165649	0.0187547		0.0385467	0.0358921	0.0115128	0.00894641	0.0122488	0.0124946	0.012135	0.0334518
0.0656802	0.145069	0.00752394	0.0149578	0.0177173	0.00835904	0.0270053		0.0283104	0.0256503	0.0113037	0.0150806	0.0095603	0.0139564	0.00852935	0.0332156
0.0528473	0.130778	0.00431812	0.0149025	0.00671333	0.0187255	0.0201733		0.0383239	0.0433869	0.00518732	0.0106238	0.0149265	0.0131566	0.00968976	0.0215222
0.054681	0.116264	0.0152168	0.0101524	0.00624787	0.0155756	0.029354		0.0122922	0.0498128	0.0114812	0.0144007	0.00855585	0.0162546	0.0192155	0.0217571
0.0653796	0.0588757	0.00616731	0.011667	0.0129872	0.0201675	0.0268033		0.0394181	0.0306471	0.00426592	0.0118912	0.0126205	0.0167262	0.00750887	0.0251258
0.0608919	0.0832184	0.00938115	0.00810792	0.0100475	0.00776604	0.0276585		0.0335726	0.0274034	0.00929174	0.013794	0.00957301	0.00920364	0.00720545	0.00448424
0.0386939	0.0800635	0.0116519	0.0147325	0.000734857	0.0143408	0.016219		0.0452194	0.0358042	0.00767676	0.0130295	0.00855593	0.0159717	0.0107825	0.00887652
0.0623979	0.0756849	0.00921084	0.0117282	0.0173344	0.0141663	0.0224412		0.0393104	0.0503746	0.0129455	0.00881553	0.0107621	0.0160814	0.0105449	0.0132884
0.0441243	0.129366	0.0137481	0.00450662	0.0162704	0.0151675	0.0183752		0.0328133	0.0405125	0.0115826	0.014934	0.0124532	0.0144936	0.0141578	0.0143904
0.0559582	0.126827	0.00876911	0.0120883	0.0176081	0.0138324	0.0171853		0.032384	0.0441993	0.00941886	0.00898984	0.00800998	0.0151805	0.0120083	0.0115174
0.00769195	0.0295244	0.0111808	0.0108756	0.0155681	0.00998226	0.0206366		0.0294989	0.0278476	0.00888288	0.0141242	0.00488901	0.0129426	0.0108059	0.0093655
0.050894	0.0324943	0.0111332	0.0132016	0.00908156	0.0112738	0.0154665		0.0221141	0.0561608	0.00481684	0.00901442	0.0143765	0.0119143	0.0107129	0.0180159
0.0573189	0.146791	0.010126	0.0129619	0.00602871	0.0122151	0.0170703		0.0311422	0.0395694	0.00873804	0.0108599	0.0087365	0.00830499	0.00881836	0.0217731
0.0623534	0.0631724	0.0106488	0.00458311	0.0195001	0.0122281	0.0178765		0.0198206	0.0525459	0.0114629	0.0103946	0.0114003	0.0130027	0.00995334	0.0215262
0.0691643	0.131241	0.0118196	0.0143338	0.00988377	0.00910819	0.0185989		0.0248688	0.0213968	0.00445914	0.0143079	0.0106973	0.00571264	0.0158723	0.0192826
0.0473934	0.0608244	0.0120814	0.0048032	0.00901747	0.015327	0.0252038		0.0290192	0.0331202	0.00333201	0.0120828	0.00778503	0.0107215	0.0168198	0.0237195
0.0500178	0.0820772	0.00737747	0.0150602	0.00840778	0.00703254	0.0113397		0.039063	0.0283727	0.00984464	0.0128519	0.00959494	0.0104756	0.0146132	0.0169622
0.0608156	0.057632	0.00917594	0.0176849	0.0174231	0.0116912	0.0191758		0.0228352	0.0509456	0.00393386	0.0102748	0.0108057	0.00372279	0.00989218	0.0180877
0.0524129	0.0789569	0.00843133	0.0124131	0.0203337	0.0109077	0.0216647		0.0321312	0.055261	0.00463721	0.0139685	0.0102677	0.0129964	0.0182399	0.022461
0.0684332	0.0595032	0.0108486	0.0102874	0.00801501	0.0118464	0.0204217		0.0375785	0.0214157	0.0130234	0.0167547	0.00794403	0.012284	0.0179667	0.0327233
0.0647989	0.0833448	0.00524245	0.0123265	0.00282038	0.00910645	0.0265116		0.0286922	0.0503204	0.0116141	0.00560233	0.00961849	0.00660684	0.0166483	0.031936
0.0729877	0.0969367	0.0126478	0.0134503	0.0193084	0.00563129	0.0265362		0.0282803	0.0557145	0.0124924	0.0126897	0.00373854	0.0159803	0.0146821	0.026643
0.044223	0.0654085	0.00858771	0.0139081	0.0101352	0.00800693	0.0135498		0.0371508	0.0457378	0.00681384	0.00945828	0.00620703	0.016864	0.0130318	0.0295483
0.0620247	0.0519221	0.0102862	0.00874714	0.00462599	0.00850643	0.0209588		0.0360409	0.0211584	0.0142331	0.0124618	0.00598541	0.0162788	0.00657596	0.025686
0.0639033	0.0771269	0.00969683	0.0147984	0.00503561	0.01368	0.0198214		0.0121872	0.0270247	0.00714352	0.00331079	0.00314927	0.0171835	0.00870346	0.0337983
0.0534887	0.153458	0.0133512	0.00914148	0.006091	0.0133822	0.0215345		0.0146864	0.0281696	0.0087443	0.00698341	0.0130741	0.018141	0.0108298	0.0236774
0.0570143	0.0787034	0.0158167	0.00240293	0.00594026	0.0159382	0.0189554		0.0200061	0.0461622	0.00903092	0.00848512	0.00906353	0.019114	0.0113504	0.0251509
0.0422582	0.0801728	0.00665837	0.00888534	0.00820761	0.0157137	0.0173337		0.0192567	0.047129	0.00935236	0.0121356	0.0124553	0.0206496	0.00491839	0.0159445
0.0668835	0.0849824	0.0104084	0.0105277	0.0107838	0.0252558	0.014498		0.0264103	0.0370057	0.00560046	0.0143234	0.0120125	0.0156397	0.00198843	0.0311079
0.0598252	0.0793749	0.0128227	0.010382	0.0100534	0.0232365	0.0183766		0.0255223	0.0384412	0.00873384	0.0156091	0.0102465	0.0252449	0.00509166	0.0152155
0.0653356	0.11023	0.00588019	0.0106509	0.0100797	0.0180739	0.0204019		0.0222823	0.0311753	0.010153	0.0112466	0.00486123	0.0192687	0.000570098	0.0241807
0.0560108	0.0734091	0.00644938	0.00840725	0.0105265	0.0160298	0.0182314		0.0222261	0.0319377	0.00693398	0.011719	0.0104888	0.0175426	0.00244031	0.0314709
0.040231	0.0733021	0.0100259		0.0109469	0.0167046	0.0207437		0.0216359		0.00869143	0.0096825	0.00983137	0.0177774	0.00468723	0.0267559
0.0936587	0.0871669	0.00243241		0.0109244	0.0137264	0.0175266		0.0204669		0.00997341	0.00659867	0.0108686	0.0100792	0.00150181	0.0220012
0.051863	0.0823374	0.000953471		0.0109289	0.0173493	0.022218		0.0356858		0.00936121	0.00626358	0.0110862	0.013367	0.0031874	0.0332397
0.0425061	0.105888	0.0052551		0.0136175	0.00891118	0.0229613		0.034862		0.00796252	0.00231838	0.00391929	0.0150698	0.00611644	0.0263899
0.0507377	0.105354	0.00881328		0.00845538	0.00128635	0.0213871		0.0303997		0.00830272	0.00949557	0.00428747	0.0161234	0.00363169	0.0251898
0.0520777	0.10987	0.00486376		0.0063216	0.0107958	0.00662074		0.0315492		0.0109463	0.00734829	0.013116	0.016436	0.00457718	0.0444709
0.0529333	0.103016	0.00872558		0.00513185	0.00494333	0.0249319		0.0322764		0.00622068	0.0062207	0.0109712	0.0156039	0.0063459	0.0305633
0.0717921	0.113285	0.00743931		0.0123039	0.00890418	0.0174214		0.0279975		0.0110917	0.00292982	0.00903359	0.0172029	0.00230244	0.0256623
0.0695369	0.0820296	0.00484533		0.0138741	0.0188618	0.0271152		0.0276252		0.0098653	0.00190359	0.00754797	0.0198335	0.00642342	0.0281089
0.0848082	0.0699225	0.0101613		0.0101901	0.0100686	0.0236117		0.027574		0.0103527	0.0103361	0.00810206	0.0101902	0.00170611	0.0226789
0.0757018	0.156258	0.00568581		0.0100601	0.0115961	0.0175355		0.0250935		0.00685506	0.00854847	0.00893975	0.0154503	0.00143189	0.0213284
0.078454	0.0513954	0.00963332		0.0125539	0.0228645	0.0249274		0.0194994		0.00859078	0.00910634	0.00471488	0.0132522	0.00228382	0.0204815
0.0937194	0.120408	0.00810644		0.0152511	0.0234259	0.0196595		0.0202198		0.0104906	0.00918954	0.00688738	0.00429537	0.00226882	0.0458793
0.0604941	0.15435	0.00364156		0.0148717	0.0175679	0.023616		0.0279152		0.00991604	0.00810459	0.00994658	0.0111349	0.00306296	0.0475944
0.0621855	0.072265	0.00554287		0.0131174	0.0152251	0.0189061		0.025734		0.00640785	0.00686464	0.00750788	0.0154718	0.00648681	0.0316937
0.0747546	0.110753	0.00635442		0.0148115	0.0273263	0.0230109		0.0197891		0.00365891	0.00821274	0.00778652	0.0152143	0.0104381	0.030608
0.0562298	0.104108	0.00896249		0.00727077	0.0226601	0.0127089		0.0189893		0.00631201	0.00431061	0.00974071	0.0182299	0.00898152	0.0313181
0.0585642	0.0995789	0.00741465		0.0111173	0.0174817	0.0147498		0.0251218		0.00682447	0.00711676	0.00854148	0.0179906	0.0106383	0.0268165
0.0694276	0.155957	0.00731152		0.0101314	0.0284984	0.0144612		0.0266933		0.00838538	0.00845803	0.00589314	0.0132537	0.0107246	0.0296518
0.0660483	0.0874067	0.00484536		0.0106966	0.0160499	0.0178392		0.0415441		0.00329724	0.00637899	0.00178533	0.0131819	0.00881517
0.0642036	0.107146	0.00216424		0.0113838	0.0268988	0.0167916		0.042439		0.0097938	0.00645576	0.0053599	0.0184669	0.00791517
0.0806007	0.113315	0.00794331		0.0111248	0.0161089	0.0206418		0.0368287		0.00591217	0.00739359	0.00509116	0.0190222	0.0146362
0.103378	0.103602	0.00658933		0.0168891	0.0184711	0.0155306		0.0325834		0.00826546	0.00104231	0.0124542	0.0171658	0.00828629
0.0976024	0.0761929	0.00223981		0.0135599	0.0142255	0.0106244		0.0335656		0.00812619	0.00385189	0.013033	0.0181024	0.00343193
0.119254	0.132685	0.00803985		0.0156181	0.0202216	0.0178709		0.045143		0.00895188	0.000963501	0.00603981	0.0119293	0.00881009
0.0841134	0.139099	0.0114063		0.0169806	0.0225262	0.0231474		0.0249719		0.00697881	0.00463352	0.00607357	0.0110836	0.0156447
0.0983142	0.0941466	0.0120855		0.0142154	0.0150206	0.0205668		0.0289836		0.00882629	0.00454869	0.00916359	0.012387	0.0138354
0.076908	0.0885196	0.0016124		0.0057174	0.0139182	0.0202249		0.0293122		0.00541632	0.006921	0.00387136	0.012215	0.00666081
0.0784603	0.0888825	0.0131101		0.0055141	0.0191599	0.0215414		0.0246183		0.00907612	0.0109354	0.00416459		0.0082719
0.0377399	0.0798899	0.00452703		0.0123286	0.0143983	0.014105		0.0238177		0.00758356	0.00994702	0.00817637		0.009554
0.0392786	0.151951	0.0149608		0.013173	0.0196008	0.0239825		0.0393693		0.00424098	0.0117153	0.00977462		0.0112902
0.0700791	0.093498	0.00114669		0.0125143	0.0142569	0.0170742		0.033601		0.00566273	0.0121329	0.00982901		0.00928552
0.0717843	0.111681	0.00122886		0.0163811	0.0088521	0.021994		0.0299138		0.00347812	0.0149944	0.00335396		0.0125869
0.049213	0.0981017	0.0023179		0.0137914	0.00640777	0.0236785		0.0215813		0.0059969	0.0155118	0.00990426		0.0121646
0.0474593	0.0832144	0.00436905		0.0151893	0.016719	0.0175743		0.0221756		0.00751786	0.00990629	0.00845586		0.0156418
0.0383985	0.0634272	0.00151803		0.0156546	0.0172812	0.0121681		0.0309546		0.00297681	0.0105521	0.00863188		0.0165539
0.0424997	0.0761755	0.00381938		0.0158959	0.010404	0.00790895		0.036166		0.0102553	0.00402429	0.00919659		0.0115493
0.0561018	0.0723559	0.00398248		0.0155479	0.0148785	0.0216054		0.0351519		0.00874877	0.00271266	0.0145669		0.00864764
0.0510419	0.135789	0.0025054		0.0123624	0.0129053	0.0114476		0.0306626		0.0095872	0.00185627	0.0141322		0.010625
0.0610529	0.158207	0.00203255		0.0134414	0.0110566	0.00784396		0.0313377		0.00749169	0.0113179	0.00542307		0.00934939
0.0489737	0.0415341	0.00351031		0.0153711	0.0126553	0.0140829		0.0237369		0.00793441	0.0096217	0.0107044		0.014287
0.0423698	0.114818	0.00440614		0.0152579	0.0191213	0.0149067		0.0205478		0.00843226	0.00885027	0.0109931		0.0133584
0.0422266	0.0588535	0.00503172		0.0176034	0.017163	0.0236652		0.0209723		0.00767216	0.00895454	0.00577832		0.00922897
0.0421226	0.0563531	0.00450403		0.0177155	0.0132271	0.0180297		0.0233233		0.00946485	0.00943235	0.0058723		0.0161597
0.0342415	0.0509183	0.00491667		0.01822	0.0130768	0.0149908		0.0240507		0.00833404	0.00607889	0.00970742		0.00961099
0.0331899	0.0524966	0.00186929		0.0145402	0.0116097	0.0238937		0.0258183		0.00690112	0.0111036	0.0132343		0.012032
0.0517582	0.0700387	0.00193175		0.0150784	0.0112351	0.0153422		0.0262779		0.0078287	0.0109648	0.00755305		0.00965914
0.0378403	0.147184	0.00728425		0.00835846	0.00420683	0.00832135		0.0300921		0.0068296	0.0131928	0.0140483		0.0133301
0.0429532	0.143516	0.00750765		0.00866944	0.0131012	0.0210371		0.0364607		0.00710456	0.00512246	0.0136906		0.0152837
0.0427612	0.155157	0.00486279		0.0170436	0.00331201	0.0178243		0.0389088		0.0069803	0.0180979	0.0122695		0.0098166
0.0482407	0.0941795	0.00603575		0.0152816	0.0130668	0.0237832		0.0389734		0.00196086	0.0169619	0.0118001		0.0173502
0.0510617	0.0666102	0.00501339		0.0146752	0.0141132	0.025081		0.0266402		0.00796196	0.008094	0.0154313		0.0146235
0.0535376	0.0757047	0.00516391		0.00917909	0.00522891	0.0246377		0.0459364		0.00456751	0.0146784	0.0125616		0.00949985
0.0473586	0.15667	0.0071188		0.0167579	0.0136865	0.0125166		0.0459022		0.00308995	0.0169901	0.00989038		0.00648232
0.0348222	0.0988454	0.00677114		0.0125825	0.00150379	0.0137591		0.0226353		0.00289221	0.0122663	0.0109775		0.0116552
0.0563345	0.0730571	0.00644887		0.0118698	0.00769124	0.011341		0.0280939		0.00478069	0.0117207	0.011928		0.0083571
0.0539795	0.111206	0.00712388		0.0140166	0.0157337	0.0139466		0.0404573		0.00472813	0.015066	0.0151317		0.00723795
0.0277741	0.0722824	0.00766084		0.0121939	0.00595532	0.0102522		0.0478325		0.00484756	0.0135395	0.00850097		0.00926228
0.0462629	0.0729913	0.00277189		0.00957683	0.00950576	0.0088116		0.0332636		0.00414569	0.0140008	0.014595		0.00826406
0.0734691	0.107217	0.00237893		0.0197837	0.0200663	0.0233234		0.0327379		0.00797107	0.0156285	0.0166225		0.0117176
0.0830024	0.103033	0.00862285		0.00776597	0.0134321	0.0112003		0.0268086		0.00483221	0.0140658	0.00819099		0.0107371
0.060698	0.0674612	0.00811997		0.00656435	0.01808	0.0257342		0.0330687		0.0044821	0.0135902	0.0130996		0.0061749
0.0688672	0.0613551	0.00189525		0.0014416	0.014409	0.0211847		0.0279787		0.00978547	0.0128863	0.0168487		0.00777795
0.0660095	0.102788	0.00258187		0.00788447	0.0157043	0.014183		0.0293946		0.00784808	0.0121852	0.0134948		0.0100444
0.0648539	0.12404	0.0100658		0.00577373	0.0219984	0.0223734		0.0166838		0.00143764	0.0219976	0.0124436		0.0132242
0.049511	0.11236	0.0108599		0.00616005	0.0125977	0.0268588		0.0162985		0.0012401	0.0171966	0.0137059		0.0137147
0.0639057	0.130254	0.00796706		0.00109331	0.0151341	0.0245268		0.0178343		0.00394573	0.0172621	0.0124571		0.0122301
0.0384467	0.0446743	0.00856145		0.00136088	0.0126953	0.0136686		0.0144142		0.00402822	0.014755	0.0115364		0.00886553
0.0606316	0.0860535	0.0106173		0.00828247	0.0138684	0.0168759		0.0247478		0.00826232	0.0147609	0.0193678		0.0112237
0.0614244	0.153324	0.0115239		0.00402272	0.00982981	0.0173331		0.0181689		0.00560878	0.0101373	0.0128653		0.0138917
0.0569505	0.0864954	0.00588727		0.00816227	0.0115036	0.00581154		0.0196202		0.00782248	0.0168063	0.0144247		0.011223
0.0327361	0.0861398	0.00749576		0.00690737	0.00840308	0.0199691		0.0189896		0.0104049	0.0122854	0.0147795		0.0122991
0.0714927	0.0925061	0.0117312		0.00406459	0.0119054	0.00911489		0.0178273		0.00922989	0.0158621	0.0193058		0.00929535
0.0494532	0.0652264	0.0121461		0.00416942	0.00557054	0.0102753		0.0179608		0.00871957	0.0186091	0.0124377		0.0116797
0.0746286	0.0745061	0.00939608		0.00523668	0.00614041	0.0263098		0.0210135		0.00698078	0.0130352	0.0128694		0.0109406
0.0609929	0.128994	0.0113513		0.00587862	0.0107332	0.0184426		0.0174199		0.00369876	0.0177783	0.0110015		0.0135567
0.0630398	0.0751935	0.00804151		0.00719917		0.0204146		0.0123171		0.00291524	0.0185352	0.0106794		0.0110725
0.048115	0.0954446	0.0125899		0.00691168		0.0191208		0.0305924		0.00906634	0.0139156	0.0100738		0.016827
0.0560333	0.156742	0.0111664		0.00853412		0.016206		0.0292028		0.00902121	0.014211	0.0118285		0.0152028
0.0563234	0.0681908	0.0126186		0.00819562		0.022064		0.0310569		0.0102683	0.0135161	0.0109123		0.0108784
0.0611069	0.0917276	0.0110828		0.00391401		0.0176084		0.0207132		0.00965143	0.00363023	0.010573		0.0166843
0.0531233	0.0793931	0.0114802		0.00919592		0.0143003		0.016515		0.0097569	0.0118172	0.0147705		0.0102674
0.0553851	0.0899379	0.0107114		0.00380457		0.0145269		0.0188744		0.00529555	0.0105012	0.0135295		0.00718151
0.0817299	0.10373	0.00998157		0.00927521		0.0202049		0.0211582		0.0069353	0.00369925	0.00887343		0.0107537
0.0353486	0.109577	0.00935926		0.00582771		0.0114889		0.0296182		0.0104638	0.0125578	0.0123125		0.00551739
0.0558719	0.0661876	0.0126435		0.0087032		0.0122181		0.016898		0.00969053	0.0123419	0.0137689		0.0128202
0.0555147	0.157647	0.0119914		0.00983986		0.00324083		0.0233811		0.00758062	0.0246848	0.0104614		0.0121215
0.00351973	0.122998	0.0161323		0.00306018		0.00320876		0.0192302		0.00759849	0.0126577	0.00862739		0.0119881
0.0464749	0.146904	0.012606		0.00623786		0.00562271		0.0158865		0.00869735	0.0112067	0.0049744		0.013307
0.0432477	0.0907004	0.0137887		0.00193024		0.0053492		0.0212442		0.00734881	0.00944916	0.00986742		0.0146458
0.0446954	0.0796851	0.0166173		0.00642469		0.00283757		0.012739		0.00685972	0.00938065	0.00456182		0.0136179
0.0484399	0.0950198	0.0144		0.00726907		0.00334565		0.0271812		0.0106332		0.00648286		0.0104429
0.0650963	0.118098	0.00731645		0.00435749		0.00264484		0.0381967		0.0109008		0.0108922		0.0124652
0.0758292	0.156575	0.00813047		0.0007863		0.00255483		0.0314482		0.00972395		0.0119408		0.0128802
0.0543693	0.0823411	0.0107835		0.0097756		0.0121879		0.0198155		0.0106657		0.0114128		0.0142677
0.0573446	0.102354	0.0136038		0.00331843		0.0124469		0.0195525		0.00867486		0.0101248		0.0122482
0.0724952	0.0781031	0.0065383		0.00999599		0.0120972		0.0227134		0.00845278		0.00939147		0.0079658
0.0496848	0.154135	0.00611589		0.0113266		0.0141989		0.0347936		0.0100805		0.00978566		0.0152014
0.058484	0.091118	0.00662229		0.00964517		0.0124759		0.0417904		0.00747777		0.0102053		0.00785685
0.0447298	0.08682	0.00654102		0.00976378		0.0190751		0.0180767		0.011609		0.00556796		0.0120885
0.0444622	0.0713437	0.0125138		0.00948979		0.0197431		0.0317332		0.0111977		0.00897721		0.00889422
0.0486718	0.147	0.0138538		0.00694826		0.0145684		0.00680467		0.0110905		0.00829623		0.013064
0.0439324	0.113412	0.0125731		0.00976521		0.0159509		0.034817		0.0111271		0.00601596		0.0139611
0.0552357	0.123937	0.0099846		0.00882234		0.0153922		0.0140617		0.0113899		0.00349141		0.0132859
0.0507357	0.0976457	0.0118713		0.00985328		0.0144034		0.010577		0.0109099		0.00478686		0.0155163
0.0506042	0.1018	0.00288747		0.00853275		0.0128782		0.0275656		0.0108045		0.00248837		0.0166063
0.0679774	0.0870713	0.00735169		0.011337		0.013816		0.0376352		0.01093		0.00312011		0.0157807
0.0555054	0.0763376	0.00779695		0.0107885		0.0106619		0.0214723		0.00776449		0.00539769		0.00279818
0.0535066	0.150952	0.00986268		0.0122971		0.00744154		0.0376015		0.011841		0.0055006		0.00848101
0.0737491	0.0741702	0.0121207		0.00479283		0.0140963		0.0414579		0.0100631		0.00144611		0.00938225
0.0825854	0.133803	0.0119249		0.00888092		0.0134943		0.0229484		0.0102717		0.0119463		0.0116702
0.0420107	0.0650844	0.0136011		0.00462363		0.0152729		0.0246905		0.0117317		0.00961696		0.00672176
0.0756061	0.0777116	0.0122269		0.0014945		0.016292		0.0271718		0.00678077		0.0079963		0.011236
0.0521577	0.108855	0.0110557		0.0128531		0.0146692		0.0102794		0.00661422		0.00787322		0.000740627
0.0485103	0.113376	0.0122594		0.0131224		0.00719674		0.0164841		0.0147417		0.00223478		0.01636
0.044045	0.0956022	0.0112823		0.0019958		0.0156385		0.023809		0.0137881		0.00776616		0.0145753
0.0607199	0.0923377	0.0050658		0.0021037		0.0151797		0.0257931		0.0117702		0.0121775		0.00862099
0.0519941	0.111344	0.0102579		0.00557171		0.0150704		0.0157926		0.0107526		0.00852965		0.00783025
0.0647812	0.107889	0.00859472		0.00971742		0.015149		0.0122546		0.011913		0.0118306		0.00878641
0.0495255	0.116533	0.0138944		0.00626891		0.0148382		0.0191661		0.0118829		0.011082		0.00151849
0.061706	0.135834	0.0114141		0.0185383		0.0138465		0.0324054		0.0116554		0.01337		0.00618519
0.0488691	0.123226	0.0110726		0.01476		0.0124803		0.0302642		0.0107056		0.00766268		0.00377152
0.0541746		0.0151384		0.00565998		0.0135673		0.0231639		0.0108259		0.011269		0.00108661
0.0586549		0.010882		0.0123455		0.00934752		0.0412303		0.0108553		0.0108363		0.00695072
0.076491		0.00765616		0.00379345		0.0113393		0.00810545		0.0102347		0.014128		0.00691701
0.0530026		0.00895829		0.00924567		0.0193867		0.0349698		0.0104892		0.00971025		0.00402167
0.0681567		0.00985666		0.0112984		0.0218362		0.0256987		0.00972022		0.00744781		0.00358009
0.0797937		0.00882193		0.0115201		0.0179721		0.0109227		0.00984106		0.00909892		0.0125998
0.0718671		0.0075639		0.00583371		0.0164627		0.0324762		0.0110155		0.0116017		0.00700609
0.0568124		0.00481824		0.00942094		0.018767		0.0319863		0.0105796		0.0119595		0.0087106
0.0716543		0.00580969		0.00809663		0.010602		0.0090708		0.0114442		0.0105955		0.00956837
0.0623818		0.00706138		0.00642067		0.01		0.0316595		0.0111127		0.00604842		0.0128573
0.0485788		0.00656849		0.0093039		0.0175081		0.040645		0.0115559		0.0105274		0.0122272
0.0687902		0.00999269		0.0172798		0.021424		0.0408616		0.0136102		0.00964038		0.0137177
0.0789522		0.0125239		0.00701465		0.017444		0.048143		0.0114558		0.00449906		0.0144366
0.0467688		0.000600467		0.0125761		0.0159905		0.0349202		0.0115318		0.0132108		0.00823999
0.0465411		0.000378892		0.0130252		0.0194188		0.0313182		0.0110992		0.0114425		0.00755367
0.0439308		0.000935436		0.00139285		0.0158108		0.0314456		0.0112209		0.00875487		0.0113859
0.053425		0.00148091		0.0124472		0.0160062		0.0292768		0.0120154		0.00948853		0.0110018
0.0614889		0.00111087		0.00996654		0.0174838		0.0282631		0.00945063		0.0159563		0.0136421
0.0588883		0.00435597		0.0123325		0.0155979		0.0308582		0.011021		0.0100484		0.0114535
0.0494913		0.000662113		0.0100573		0.0204183		0.0218016		0.0102602		0.0140123		0.0158902
0.0615895		0.000482031		0.0103536		0.0215437		0.0327346		0.0105085		0.0150852		0.0141093
0.0647468		0.00549808		0.0104362		0.0242121		0.0346429		0.00908464		0.00783965		0.0139367
0.0528461		0.000920018		0.0148422		0.0303377		0.0299781		0.00504246		0.00703366		0.015406
0.0577069		0.0019755		0.0170781		0.0232088		0.0387001		0.00688089		0.00338331		0.0139022
0.063088		0.000934795		0.0151569		0.0260238		0.0131274		0.0059887		0.0121727		0.0146518
0.0523182		0.0015458		0.00950479		0.0295031		0.024498		0.0067084		0.0130428		0.00932745
0.0445352		0.00152378		0.00481569		0.0141307		0.0412121		0.00715904		0.00928446		0.0121917
0.0684022		0.00170325		0.0155648		0.0174292		0.0356472		0.0112198		0.0116235		0.010127
0.0687872		0.000980478		0.0155772		0.0140181		0.0425462		0.0105805		0.0113874		0.010619
0.0457348		0.00217277		0.0156553		0.0169498		0.0281022		0.0103182		0.00795553		0.00847001
0.0675625		0.00142424		0.0120943		0.0179245		0.0311622		0.00341099		0.00886311		0.00928406
0.0581577		0.00225455		0.00559596		0.0229675		0.0275035		0.00227553		0.00618929		0.00480779
0.0675837		0.00130743		0.0278077		0.0297771		0.0313416		0.00936075		0.0156977		0.0158682
0.0890423		0.00520185		0.0155913		0.0296157		0.0401866		0.00964478		0.014619		0.0164126
0.0846522		0.00207422		0.0132424		0.0296113		0.0507077		0.00688829		0.0143916		0.0151534
0.0450682		0.00208901		0.00729127		0.0106307		0.0363811		0.00912333		0.00702117		0.015159
0.0854685		0.00659648		0.00499476		0.0110624		0.0115016		0.00914881		0.00920556		0.0157488
0.0663325		0.00166495		0.00863928		0.0156206		0.0220859		0.00858092		0.015582		0.0154544
0.0871668		0.0052245		0.0153775		0.0162354		0.0205021		0.00849374		0.0137178		0.00813317
0.0825939		0.00493553		0.0115621		0.0202961		0.0165708		0.00959023		0.0110969		0.00805071
0.0579313		0.00444048		0.001927		0.0184516		0.0309793		0.00924843		0.0128018		0.0201347
0.0592558		0.00233885		0.0155414		0.015331		0.0332394		0.00748819		0.0107218		0.0168599
0.0728975		0.00276586		0.0114249		0.0144531		0.0232088		0.000562906		0.0164974		0.00846213
0.0497892		0.0059097		0.00710486		0.0178275		0.0402833		0.00259385		0.0185543		0.0102259
0.0431891		0.00185526		0.0142704		0.0171801		0.0154016		0.00417133		0.0139821		0.0116386
0.0590988		0.00364358		0.0108414		0.0194818		0.0379775		0.00188739		0.0101972		0.0108601
0.0527178		0.00333504		0.00384951		0.0203824		0.0211514		0.00661791		0.0173418		0.00221671
0.0573961		0.00344082		0.00434615		0.0174078		0.0304422		0.00325633		0.00519337		0.00048855
0.0773726		0.00612879		0.0147308		0.0121833		0.0209389		0.00428452		0.0122958		0.00109459
0.0566424		0.00228843		0.00754513		0.0110316		0.0153182		0.00752645		0.0158066		0.00323863
0.051361		0.0012975		0.0144414		0.0197671		0.0200151		0.00424492		0.0123443		0.00222296
0.0660617		0.00625531		0.0138193		0.0184772		0.0212059		0.00135996		0.011438		0.00255118
0.0510715		0.00616463		0.0127494		0.0184489		0.022385		0.00504108		0.0119234		0.0014317
0.0734719		0.00330332		0.016324		0.0240894		0.0346985		0.00403555		0.0136134		0.00493509
0.0649039		0.0059346		0.0101505		0.0202125		0.0283993		0.00808766		0.012499		0.00429873
0.0470082		0.00744294		0.012412		0.022727		0.022185		0.00310365		0.0114517		0.00572724
0.0621505		0.00201295		0.017097		0.0242059		0.0290731		0.00444529		0.0104895		0.00667393
0.0493484		0.00255226		0.0109776		0.0194688		0.0303675		0.00419049		0.0108267		0.000548191
0.0548946		0.00218412		0.0108436		0.0217313		0.0492072		0.00496121		0.015582		0.00731728
0.0509887		0.00561087		0.0143308		0.0218703		0.0252679		0.00487406		0.0135802		0.00796803
0.0611865		0.00458592		0.0137088		0.0173404		0.0468905		0.0047849		0.0164452		0.00578574
0.0760025		0.00206609		0.0172566		0.0215371		0.0279142		0.00458768		0.0159623		0.00419861
0.0465222		0.00447404		0.0134134		0.0206359		0.0251447		0.0027559		0.0150332		0.00308576
0.0681435		0.00390586		0.0110038		0.0200117		0.021387		0.00486556		0.0150865		0.00654801
0.0615946		0.00333448		0.0101539		0.015894		0.0266232		0.00703286		0.0141473		0.00629554
0.0462803		0.00456809		0.0124374		0.0146502		0.0578254		0.00129904		0.0141199		0.00946814
0.0499176		0.00166869		0.0013466		0.0237827		0.0216749		0.00240259		0.0112559		0.00324689
0.0663564		0.00455599		0.00324513		0.0234923		0.0480863		0.00508445		0.0147905		0.0100753
0.0878901		0.00365734		0.0150317		0.0222298		0.0208941		0.00577767		0.0120604		0.00801181
0.0501134		0.00143293		0.0110795		0.0194008		0.0289335		0.00722477		0.0145044		0.00785398
0.0586382		0.00260679		0.0160316		0.0209672		0.0221838		0.00742349		0.0150688		0.00909614
0.0533616		0.00246469		0.00512463		0.0268513		0.0304632		0.00103672		0.0100722		0.00983464
0.06413		0.00936162		0.0120954		0.024244		0.0352178		0.00448296		0.0130022		0.00671232
0.0678499		0.00828501		0.0145065		0.0200321		0.0350671		0.00336907		0.0066646		0.00647819
0.063518		0.00451517		0.00897216		0.0200896		0.0251945		0.00703143		0.0145068		0.0164239
0.0787204		0.00739694		0.0159849		0.0162981		0.0125929		0.00670544		0.0145281		0.00550786
0.0605238		0.00580793		0.00956764		0.0116183		0.0283156		0.0066199		0.0111245		0.0144371
0.0516156		0.00529057		0.0113654		0.00532283		0.0381773		0.00429049		0.0184369		0.0133945
0.0435896		0.00807052		0.014617		0.0051441		0.0454386		0.00819337		0.0203444		0.0122513
0.0593001		0.00375103		0.00287978		0.0106387		0.023915		0.00498423		0.00991188		0.00883973
0.0382217		0.00416196		0.00957871		0.00538428		0.0286571		0.00294531		0.0123239		0.0117849
0.0636116		0.00216676		0.0146935		0.00130181		0.0285164		0.00267549		0.00890234		0.0148366
0.0560214		0.0103174		0.00959725		0.00504349		0.0415684		0.00730014		0.00919163		0.0150592
0.0483229		0.00178017		0.00807017		0.00914797		0.0435979		0.00798722		0.0135549		0.0116966
0.0631626		0.00640751		0.00863149		0.0103146		0.048386		0.00453151		0.01402		0.01367
0.0468433		0.00110375		0.0086993		0.00144965		0.0266723		0.0066049		0.00793194		0.0129085
0.0596318		0.00693711		0.00333204		0.0113315		0.0298482		0.0113931		0.0102693		0.0100432
0.0404948		0.00603546		0.00454026		0.00384457		0.0465686		0.00617946		0.013054		0.0139245
0.0699053		0.00544989		0.0110193		0.00840755		0.0402806		0.00595178		0.0136321		0.0107039
0.0604501		0.00699034		0.00392739		0.000642253		0.0295536		0.00251727		0.0107083		0.013068
0.0703816		0.00503174		0.0108413		0.00773484		0.0266776		0.0108959		0.00887149		0.010585
0.0558166		0.0102125		0.0127208		0.00645171		0.0251632		0.0070879		0.0108502		0.0110423
0.0650191		0.0053577		0.0105768		0.00809891		0.029303		0.00730689		0.0124091		0.010728
0.051805		0.00381865		0.00866512		0.00778926		0.0489003		0.00379891		0.00600341		0.0121433
0.0560128		0.00504968		0.00757346		0.00797898		0.0351063		0.00716667		0.0113671		0.00171311
0.0499259		0.00542849		0.00419053		0.00522712		0.0358948		0.00593626		0.014748		0.00182961
0.0493149		0.00347646		0.00849905		0.000486685		0.0264928		0.0097193		0.0123134		0.0136797
0.00361665		0.00620566		0.011222		0.00947686		0.0313179		0.00559896		0.013973		0.00756128
0.043388		0.00347162		0.0101324		0.0105355		0.0412369		0.00792254		0.0110787		0.0140009
0.0498926		0.0070346		0.0123336		0.00482275		0.019242		0.00321049		0.0137609		0.0114641
0.0505663		0.00822533		0.0139599		0.00832393		0.0247955		0.00635664		0.0123563		0.013581
0.0522505		0.00821716		0.0124376		0.00829259		0.0304488		0.00871328		0.00906434		0.0127258
0.0484066		0.00590686		0.00653303		0.00894695		0.0230536		0.00713928		0.0109681		0.0135476
0.0431712		0.00840676		0.0167867		0.00764432		0.025963		0.00851995		0.00798462		0.00399985
0.0539154		0.00621298		0.0099921		0.00116599		0.0231614		0.00913559		0.00816355		0.0110477
0.0440247		0.00668115		0.0121354		0.0112991		0.0240212		0.0138562		0.0140035		0.0114552
0.0493236		0.0104243		0.00900616		0.00664		0.0244166		0.00650669		0.0105957		0.00921435
0.0335852		0.010179		0.00668084		0.0106459		0.0278211		0.00718985		0.0172744		0.0148924
0.0535109		0.00756349		0.00550171		0.0114008		0.0377067		0.0135372		0.00834912		0.0131596
0.0468831		0.00588854		0.00616599		0.00274828		0.0317422		0.00689514		0.0137557		0.013745
0.0724213		0.00704265		0.00838567		0.0146087		0.0362096		0.00324512		0.0134131		0.0107256
0.0462232		0.0050817		0.00856546		0.00369078		0.0315472		0.011004		0.015588		0.0109011
0.0180696		0.0038076		0.00889709		0.0174349		0.0203688		0.00675453		0.015662		0.0062055
0.0426643		0.00597017		0.00821031		0.00463789		0.0276096		0.0132784		0.0146974		0.0122227
0.0596403		0.00575123		0.0087639		0.00823042		0.0295713		0.00925071		0.0194001		0.00742446
0.0592176		0.0103677		0.00992075		0.0164955		0.0413503		0.00171385		0.0184126		0.0137696
0.0301671		0.00985944		0.00210483		0.00366853		0.0308469		0.00921319		0.0162052		0.00492743
0.00400606		0.0109049		0.0164169		0.0115203		0.0268545		0.00795117		0.009719		0.0164076
0.0548313		0.00586713		0.0117512		0.0144469		0.0356711		0.00873343		0.010814		0.0165809
0.0601987		0.00745266		0.00960176		0.0135381		0.0208569		0.00305307		0.0142587		0.0132142
0.0429997		0.00789866		0.0110815		0.0157325		0.0280211		0.00854105		0.00914223		0.0140336
0.0614892		0.0103062		0.0216599		0.013467		0.0336902		0.00998051		0.0106677		0.0176556
0.0746038		0.00512336		0.0225534		0.0158464		0.0336467		0.00416169		0.0147679		0.0185554
0.0707757		0.00430493		0.0160382		0.0191698		0.0392405		0.0118952		0.0120564		0.0115535
0.0807955		0.00331058		0.0175052		0.00641911		0.0452142		0.010164		0.0182813		0.0130414
0.0569164		0.00895444		0.0139024		0.0143194		0.0248259		0.0116265		0.0126582		0.00799392
0.076237		0.0091033		0.00988282		0.00874215		0.0483866		0.00598267		0.0137426		0.00902793
0.0727514		0.00586699		0.0106268		0.0158772		0.0256101		0.00601264		0.0104534		0.0189415
0.0849681		0.00437712		0.0153542		0.0171871		0.0293428		0.0122819		0.0133952		0.0132879
0.0585828		0.00662359		0.0137691		0.0135788		0.0365384		0.0147123		0.0117538		0.007797
0.0619903		0.00572145		0.0134027		0.0169333		0.0396532		0.0127956		0.0088523		0.014401
0.0463697		0.0133762		0.0168858		0.0177386		0.0376906		0.0110444		0.0129293		0.00976546
0.0504852		0.0123007		0.0141234		0.0132949		0.0289873		0.0104361		0.0102077		0.0154328
0.0465149		0.0106593		0.010488		0.0181635		0.0312287		0.00662903		0.0166271		0.00779552
0.0450433		0.00990177		0.0111842		0.0148978		0.0396342		0.00921317		0.0160579		0.0150983
0.08146		0.0119162		0.015409		0.0123946		0.035825		0.00776331		0.0104432		0.00574914
		0.00643837		0.0129114		0.0179027		0.0460777		0.0104391		0.0109995		0.00989267
		0.00991163		0.0128041		0.0164995		0.0284099		0.00518034		0.0122926		0.00637282
		0.0125124		0.00930212		0.0154506		0.0256961		0.00983777		0.0132837		0.0131077
		0.0106917		0.00939687		0.016093		0.0434002		0.0103338		0.00905406		0.00767367
		0.00655098		0.00568811		0.0176063		0.0488821		0.0107007		0.0159897		0.0120538
		0.010825		0.0117733		0.0177918		0.0145057		0.00641696		0.0118413		0.0140855
		0.00927302		0.00656037		0.0106635		0.0289536		0.00730695		0.0132595		0.0117412
		0.00870517		0.0122611		0.0155744		0.0354229		0.0029662		0.0133679		0.0133052
		0.0111075		0.0128618		0.0120346		0.0277404		0.00798567		0.0179636		0.0114559
		0.00801184		0.0126346		0.0102117		0.0432473		0.0110189		0.0204582		0.01389
		0.00643132		0.0135188		0.00958348		0.0274622		0.00550169		0.00915236		0.0146189
		0.00466888		0.00808887		0.0115059		0.0269076		0.00986966		0.00987332		0.00868582
		0.00596274				0.00920955		0.0271992		0.00572104		0.00985621		0.0193216
		0.00645986				0.0133135		0.0532779		0.00946346		0.00754143		0.011786
		0.00824723				0.0103765		0.0258924		0.00526899		0.0221634		0.0156095
		0.00346422				0.0119558		0.0382357		0.00577529		0.0109645		0.0124498
		0.0111037				0.0114887		0.0384172		0.00554634		0.0190212		0.013385
		0.00762376				0.0110636		0.0511479		0.00560926		0.0135208		0.0119355
		0.0079805				0.0126214		0.0356674		0.00647882		0.00750332		0.0157538
		0.00733699				0.00916992		0.0465427		0.00518072		0.0191646		0.0155511
		0.0106367				0.0105695		0.0347377		0.00856013		0.00823154		0.0125243
		0.010509				0.019911		0.0225274		0.00773421		0.010736		0.0117788
		0.0104385				0.0154436		0.0486418		0.00479528		0.0069513		0.00532113
		0.00467429				0.0077364		0.0206732		0.00937255		0.0101069		0.0129867
		0.009208				0.0102627		0.0309032		0.00879833		0.00811142		0.0124566
		0.00304284				0.0147398		0.0613086		0.00963147		0.0133761		0.00899574
		0.00814565				0.0157257		0.0235122		0.0075227		0.012792		0.00325762
		0.0109207				0.010146		0.0250173		0.00625705		0.0135466		0.0171076
		0.0101087				0.0182514		0.0318523		0.005854		0.0137814		0.0106698
		0.0127367				0.0152618		0.0697082		0.00817556		0.00923083		0.0109378
		0.0110001				0.0112161		0.0373335		0.0105167		0.0106793		0.0110418
		0.00773916				0.0130873		0.0287378		0.00863673		0.00988244		0.0082125
		0.00810955				0.0211549		0.0167779		0.00817733		0.00794595		0.00835792
		0.009417				0.016549		0.0282124		0.0121435		0.00305383		0.00855667
		0.00993783				0.0172635		0.0354101		0.00567949		0.00932548		0.0087211
		0.010269				0.0186444		0.0322652		0.00666901		0.0128845		0.0137429
		0.0129073				0.00781831		0.0390443		0.00739501		0.00529211		0.0120374
		0.0116117				0.0171651		0.0345369		0.00783797		0.00946159		0.00717938
		0.00898775				0.0157899		0.0324764		0.00915204		0.00742932		0.0120685
		0.0109062				0.0186656		0.0294753		0.0094654		0.00545066		0.0144011
		0.0100944				0.0138664		0.027403		0.0113226		0.00678068		0.00661026
		0.00960936				0.0112656		0.0405129		0.00862965		0.00856706		0.0124659
		0.0104191				0.0124357		0.031956		0.00912743		0.00316956		0.0106295
		0.00924315				0.0127988		0.0323454		0.00883885		0.00296237		0.00430358
		0.0102959				0.0149288		0.033536		0.00835785		0.0143726		0.0104787
		0.012229				0.0133544		0.0287614		0.0100256		0.00968751		0.0132856
		0.00801712				0.0121905		0.0451312		0.00850351		0.0105422		0.00334843
		0.0125596				0.0121243		0.0347854		0.00967509		0.0101806		0.00670835
		0.00748438				0.0163426		0.0364081		0.00430087		0.010702		0.0130031
		0.0103655				0.013774		0.0336469		0.0108827		0.0106267		0.00948878
		0.0127371				0.017575		0.0242165		0.0115377		0.0122914		0.0118151
		0.00569371				0.0175949		0.0462513		0.010422		0.00712229		0.00266784
		0.00903941				0.00866322		0.0328996		0.0116288		0.00115576		0.00606484
		0.0135301				0.0120034		0.0370988		0.0117324		0.00359052		0.0104407
		0.010805				0.0230387		0.0364011		0.00939235		0.00452136		0.0112113
		0.010715				0.0195687		0.0347826		0.00887305		0.00714161		0.00137972
		0.00898817				0.0138621		0.0424149		0.0100924		0.00659326		0.00150408
		0.00821475				0.0117505		0.032588		0.0100005		0.00592596		0.0073893
		0.0141529				0.0111533		0.040425		0.00870419		0.00462917		0.00070996
		0.0100027				0.0211378		0.0229159		0.0102271		0.00196559		0.00878501
		0.0141108				0.0192306		0.0196858		0.00360722		0.00885627		0.00765428
		0.00863757				0.0091298		0.025173		0.00333099		0.011297		0.00624938
		0.0123388				0.0101816		0.037368		0.0054124		0.00815586		0.0091788
		0.00590265				0.0118199		0.030248		0.0102634		0.00468995		0.00813961
		0.0141334				0.0101848		0.0218882		0.0107993		0.00647292		0.00580509
		0.00588792				0.00959012		0.0323605		0.00761899		0.0173329		0.0142161
		0.00826975				0.0245405		0.0323836		0.00449411		0.00895516		0.011562
		0.0079535				0.0110861		0.025974		0.0103839		0.0110621		0.00824134
		0.0114756				0.0187377		0.0203768		0.00886586		0.0110177		0.0125444
		0.00948635				0.0170239		0.0393046		0.0105064		0.0106854		0.0124985
		0.00939426				0.0215682		0.0436543		0.00809574		0.00869335		0.0118923
		0.014517				0.017377		0.0332752		0.00785938		0.00724108		0.0129971
		0.0141852				0.0201597		0.055328		0.0115746		0.0158081		0.0104134
		0.0111657				0.0184174		0.0449587		0.00834119		0.0135158		0.0100216
		0.0167468				0.0205404		0.0222468		0.011964		0.0046192		0.0119006
		0.0120025				0.0195901		0.0610711		0.00456462		0.00908381		0.00657651
		0.0115359				0.0122022		0.0275483		0.00936733		0.0107181		0.00740113
		0.0115615				0.0209746		0.0202286		0.00460267		0.0117241		0.0108896
		0.0112934				0.029063		0.0262024		0.00531947		0.0147663		0.010015
		0.0143363				0.0149977		0.0385908		0.0124966		0.0136661		0.0108111
		0.0063477				0.0224532		0.0377171		0.00988927		0.0137397		0.0149101
		0.0106053				0.0180636		0.0292172		0.0112107		0.0112656		0.0170608
		0.00806846				0.0166616		0.0245025		0.0108388		0.0140953		0.0153875
		0.00662501				0.021573		0.0326201		0.00817158		0.0101277		0.0151434
		0.00826243				0.0160442		0.0346307		0.0100767		0.00835342		0.0102252
		0.0139016				0.0126128		0.0313472		0.00914385		0.0147025		0.00932366
		0.00862866				0.0168424		0.0361877		0.010091		0.0126194		0.00660164
		0.0124994				0.0132748		0.038985		0.00974986		0.00801654		0.0075821
		0.00668159				0.0226889		0.0222452		0.0113741		0.00758076		0.0151516
		0.00890748				0.0270836		0.00602664		0.00830618		0.0148797		0.0154467
		0.0115816				0.0162579		0.0316937		0.00997355		0.0159421		0.00259999
		0.0111372				0.017519		0.0311353		0.00905395		0.0154298		0.00806935
		0.0121133				0.0162354		0.0299804		0.0114124		0.0135549		0.00855356
		0.00921669				0.0221331		0.0260767		0.0051327		0.0115491		0.0157658
		0.00961645				0.0193015		0.00481377		0.00416866		0.0105837		0.00649822
		0.00857096				0.0175211		0.0219948		0.00790728		0.00751782
		0.0105338				0.0180189		0.01266		0.0125699		0.00794149
		0.0111288				0.0205324		0.0204687		0.0109028		0.0097076
		0.00823988				0.0168956		0.0306036		0.00516305		0.00960442
		0.00856725				0.0276889		0.0262916		0.00682816		0.0137741
		0.0120427				0.0173465		0.0162629		0.00890281		0.0120601
		0.00978992				0.0215993		0.00504437		0.0105167		0.0105815
		0.00958383				0.00835917		0.00508772		0.00898617		0.0086359
		0.00784202				0.0165637		0.00505161		0.00860758		0.0103269
		0.00956896				0.018116		0.0084578		0.00429197		0.012862
		0.0111311				0.0133511		0.00899268		0.00629645		0.0172275
		0.0117656				0.00801336		0.0325166		0.0105905		0.019394
		0.0105786				0.0166047		0.0341629		0.00511504		0.0172871
		0.00787442				0.0136624		0.0289488		0.00462974		0.00762403
		0.0145372				0.0174218		0.0315978		0.00405601		0.00737654
		0.00887436				0.0112654		0.0200234		0.00307235		0.00981382
		0.0119821				0.0174574		0.0219273		0.00869866		0.00965366
		0.00973616				0.0190824		0.0152034		0.0113863		0.00908739
		0.00991686				0.0137673		0.00797651		0.010399		0.00893784
		0.00998724				0.0157942		0.00882396		0.00974523		0.00820269
		0.00910667				0.0144091		0.0166121		0.0106228		0.0117069
		0.00869364				0.0184685		0.019383		0.00552321		0.0154927
		0.0100796				0.0128443		0.0319041		0.0080352		0.0135034
		0.011673				0.00703945		0.0363326		0.000932302		0.0140118
		0.0111162				0.0186796		0.0344765		0.00125218		0.012735
		0.0123297				0.0133917		0.0174707		0.0068604		0.0137995
		0.0105189				0.0176127		0.0192318		0.00605167		0.0116476
		0.0106473				0.022548		0.031287		0.00430428		0.0155604
		0.00400425				0.00873011		0.0356362		0.00422872		0.0140116
		0.0109991				0.0191421		0.0349063		0.00465988		0.0121605
		0.0104753				0.0141092		0.0381442		0.0013341		0.00803466
		0.0129677				0.0160143		0.0211781		0.00139155		0.00956027
		0.0107996				0.0253192		0.0241081		0.00739616		0.00985055
		0.00622737				0.0208494		0.044967		0.00651621		0.0168997
		0.00671216				0.0219693		0.0330448		0.00675991		0.0141398
		0.0102542				0.00980301		0.0309899		0.00778694		0.0112499
		0.0113624				0.0140042		0.0381305		0.00256764		0.013625
		0.0138413				0.0191258		0.0380626		0.00279222		0.0141773
		0.0145128				0.0268674		0.0294521		0.00738786		0.0172494
		0.0117011				0.0234707		0.0320802		0.00832543		0.016171
		0.0139495				0.0224173		0.0366707		0.00137467		0.0164121
		0.00994484				0.0208553		0.0191374		0.00914309		0.0159473
		0.0118641				0.0203054		0.032208		0.00903275		0.0160546
		0.0106386				0.0176186		0.0304486		0.00796079		0.0153894
		0.0159863				0.0231625		0.0277105		0.00913977		0.0133185
		0.0127459				0.0284568		0.0273999		0.0112646		0.0146272
		0.0101539				0.0224566		0.0301922		0.0102992		0.0137835
		0.00843236				0.0221885		0.0290561		0.00206622		0.016133
		0.0096865				0.0163072		0.034885		0.00213116		0.0158543
		0.0137804				0.0192505		0.0236427		0.00346007		0.0173834
		0.0121094				0.0205976		0.0202136		0.00942728		0.0143546
		0.0155185				0.00590318		0.0340441		0.00979722		0.0157705
		0.014188				0.0243826		0.0410285		0.0090714		0.0148836
		0.0152441				0.0134106		0.0373932		0.00891405		0.0147447
		0.0031588				0.0237512		0.0321785		0.0140656		0.0133858
		0.015309				0.0215659		0.0308027		0.0130075		0.0122376
		0.0127691				0.0277588		0.0309977		0.010249		0.00353117
		0.0103129				0.0215204		0.0627374		0.0107848		0.0033964
		0.0134926				0.0219216		0.0536707		0.009232		0.0102122
		0.00592367				0.00650214		0.0325328		0.00910411		0.0129233
		0.00741939				0.0171243		0.0332237		0.00990587		0.0121045
		0.00916687				0.0218408		0.0262666		0.0115311		0.0119556
		0.00733144				0.026301		0.0214422		0.0111803		0.0107759
		0.00887137				0.0145785		0.0414547		0.013245		0.0155387
		0.0137058				0.0167465		0.0398346		0.0116123		0.0152122
		0.0119029				0.0270778		0.0553514		0.00971804		0.0143482
		0.0115498				0.0197837		0.0546686		0.00906025		0.0123202
		0.0171653				0.0136039		0.0301089		0.00890255		0.0135024
		0.0125232				0.0110221		0.0367029		0.0113296		0.0076484
		0.013032				0.0131803		0.0399846		0.0123749		0.00890601
		0.0164906				0.0138694		0.0384246		0.0112136		0.00806074
		0.0105502				0.0137302		0.0398208		0.0107063		0.00555286
		0.00680823				0.0183248		0.0342122		0.00738742		0.00545912
		0.0162453				0.0191329		0.0468656		0.00821786		0.000817244
		0.00449248				0.00945422		0.025677		0.010286
		0.00992706				0.0181865		0.024281		0.0108501
		0.0135617				0.0167513		0.0312133		0.011192
		0.00721969				0.0191924		0.0342852		0.0107014
		0.0118198				0.0232873		0.0175435		0.0122955
		0.00906575				0.0247083		0.0233213		0.0112901
		0.00952943				0.0239552		0.0317593		0.00340123
		0.0156802				0.0194549		0.0186783		0.00375945
		0.00376726				0.0270503		0.0242441		0.00584545
		0.0123093				0.0237714		0.0382084		0.0109517
		0.0059867				0.0250198		0.0383924		0.0110316
		0.00966134				0.0214548		0.0418209		0.00571699
		0.00847627				0.0198323		0.0504536		0.00538648
		0.0107122				0.00675718		0.0438252
		0.0108823				0.0108742		0.0408742
		0.0111062				0.012772		0.0379532
		0.00864816				0.0199498		0.0504848
		0.0118555				0.016074		0.0525965
		0.0100401				0.0252452		0.0322097
		0.00785706				0.00326934		0.0284543
		0.0119449				0.0261066		0.0371236
		0.0130283				0.0163538		0.0352834
		0.0127213				0.0187177		0.0438578
		0.00790866				0.0182554		0.0455934
		0.00693769				0.020755		0.0288456
		0.00782622				0.021003		0.0302706
		0.00549261				0.0151471		0.0373937
		0.013239				0.0149099		0.0419114
		0.00792295				0.0270587		0.051231
		0.0134986				0.0151697		0.0438774
		0.010387				0.014219		0.0411205
		0.00439881				0.0160372		0.0272988
		0.00649669				0.0229346		0.0276718
		0.00910488				0.016404		0.0378198
		0.0110317				0.00590734		0.0266192
		0.00834797				0.0237123		0.0286434
		0.00174649				0.0171035		0.0392053
		0.0110239				0.0243101		0.0326193
		0.0113938				0.0124204		0.0372474
		0.0105765				0.0157258		0.0359274
		0.0107254				0.0131227		0.029581
		0.00637369				0.00974909		0.0285372
		0.00917031				0.00988774		0.0237358
		0.0123307				0.0139852		0.0299151
		0.0101105				0.012884		0.0426581
		0.00228627				0.0184995		0.0415632
		0.00965109				0.0208145		0.0315829
		0.00788509				0.0188397		0.0387177
		0.011823				0.016772		0.0486434
		0.0138952				0.0200169		0.0523147
		0.00238318				0.00843929		0.038736
		0.015096				0.00646651		0.0294857
		0.0144219				0.00805468		0.0342674
		0.00634255				0.0102044		0.0320928
		0.00265778				0.00871133		0.0249433
		0.00984531				0.00162181		0.0417742
		0.00905941				0.00173034		0.0409455
		0.0107411				0.011981		0.0411783
		0.00132878				0.0138002		0.043106
		0.00496173				0.00978273		0.0432174
		0.00488042				0.00916064		0.0478973
		0.00431358				0.00519116		0.0460155
		0.00288285				0.0149837		0.0356826
		0.00204797				0.0166517		0.0423242
		0.00119178				0.0132018		0.0342111
		0.00155496				0.0170655		0.0403902
		0.00465301				0.0171802		0.0248209
		0.00120549				0.0147929		0.0259082
		0.00215559				0.0105739		0.0400833
		0.00725238				0.0126082		0.0458779
		0.00736855				0.016704		0.0465218
		0.00758061				0.0179735		0.0204319
		0.00760266				0.0195559		0.0466633
		0.0021754				0.0054004		0.0467149
		0.00254042				0.0169437		0.0280119
		0.00768889				0.0136582		0.0283673
		0.00705198				0.0141471		0.0374376
		0.00480115				0.0109305		0.0367501
		0.00520478				0.0115276		0.024615
		0.00712705				0.0208619		0.0250087
		0.00739107				0.0246567		0.0371522
		0.00891012				0.0173173		0.0374631
		0.00775182				0.0154806		0.0362978
		0.0104444				0.0202613		0.0352582
		0.0105067				0.0184454		0.0283635
		0.00340581				0.0147112		0.0285775
		0.00305386				0.0151698		0.0418453
		0.00471036				0.0160322		0.039482
		0.00277784				0.0153132		0.0247601
		0.00291587				0.0150549		0.0447683
		0.00760725				0.0180705		0.0478831
		0.0108258				0.0165422		0.0369353
		0.0104312				0.0205716		0.040191
		0.0126385				0.022222		0.0325805
		0.0129537				0.00700204		0.0338482
		0.0104961				0.0151461		0.0274749
		0.0119811				0.0134526		0.0342037
		0.0116032				0.0085013		0.0342172
		0.0114664				0.00979605
		0.0113545				0.0165168
		0.00700445				0.0167807
		0.0112549				0.0109867
		0.0106559				0.0170651
		0.0102762				0.0180019
		0.0108656				0.0187375
		0.00691343				0.0205229
		0.00896623				0.0223351
		0.00992481				0.0153743
		0.0104304				0.0211204
		0.00841125				0.0134987
		0.00816118				0.0136636
		0.0068894				0.0259819
		0.00534774				0.0249223
		0.00939638				0.0166267
		0.00941486				0.0210525
		0.00968775				0.0205599
		0.0100282				0.0238091
		0.0150712				0.00673471
		0.0119704				0.023329
		0.0119065				0.0219522
		0.0103217				0.0290206
		0.0156365				0.0268603
		0.0124391				0.0266331
		0.00962444				0.0239104
		0.00889233				0.0184958
		0.00701179				0.0178426
		0.00876616				0.0139856
		0.0175134				0.0140544
		0.0159872				0.0146272
		0.0126236				0.0134524
		0.0100105				0.0246982
		0.0103525				0.0242753
		0.00884401				0.0216264
		0.0128179				0.0233608
		0.012231				0.0164375
		0.0119926				0.0183565
		0.0125768				0.0235466
		0.0116463				0.0235745
		0.0113632				0.0188924
		0.0119092				0.0204672
		0.0118525				0.022134
		0.0203162				0.0176588
		0.0191269				0.0164363
		0.0120978				0.0258343
		0.0103874				0.024485
		0.0102605				0.0147923
		0.0100681				0.0156975
		0.0117092				0.0173842
		0.0120586				0.0202416
		0.0121665				0.0192264
		0.0127051				0.0206517
		0.0140714
		0.0142007
		0.0126703
		0.0141051
		0.016835
		0.0142975
		0.0134935
		0.0120244
		0.0130954
		0.0150082
		0.0142169
		0.00911431
		0.00979085
		0.00412308
		0.00404291
		0.00927397
		0.0101445
		0.00675991
		0.0114491
		0.011624
		0.0119348
		0.0135642
		0.00570122
		0.00383032
		0.0101825
		0.0111117
		0.0102149
		0.00643349
		0.00871919
		0.0148195
		0.0128092
		0.00218011
		0.0104719
		0.0108913
		0.0103827
		0.0124144
		0.00791163
		0.00549593
Figure S11D
Quantification of the concentration of indicated protein quality control components (as measured by average cellular GFP fluorescence) in cells before and 30 min after a sub-lethal heat shock (47 °C, 15 min).
DnaK		DnaJ		ClpB		ClpP		ClpX		Lon		HslU		HtpG
Control	HS	Control	HS	Control	HS	Control	HS	Control	HS	Control	HS	Control	HS	Control	HS
0.0152617	0.0330874	0.0006199	0.00160651	0.011834	0.0088175	0.00522453	0.00790264	0.00067969	0.00115339	0.00254207	0.000768308	0.00535521	0.00962993	0.0164656	0.00758062
0.0123008	0.0316879	0.00166155	0.0019617	0.0109924	0.00770483	0.00059927	0.00526031	0.000710744	0.000983305	0.00112646	0.00640968	0.00309473	0.021476	0.0139836	0.0110556
0.0134328	0.0271445	0.0016919	0.00288654	0.0122578	0.00338533	0.0047403	0.0096494	0.00198546	0.00342084	0.00376535	0.00277535	0.00460233	0.0140576	0.00923395	0.0299605
0.00653857	0.0479787	0.00176006	0.00186595	0.00953746	0.0117246	0.0042119	0.0100668	0.00122707	0.000910653	0.000831191	0.00572766	0.0105983	0.0116716	0.0100297	0.0318828
0.0419988	0.0291209	0.00153796	0.00102673	0.00945985	0.00955184	0.00335119	0.0127778	0.00183245	0.00360779	0.00330159	0.00473475	0.00675774	0.0181621	0.0138624	0.0108319
0.0173811	0.016278	0.00165519	0.00162662	0.0146564	0.012913	0.00372054	0.0130413	0.00163772	0.00228574	0.00460736	0.00240788	0.0200767	0.0218234	0.013474	0.0163918
0.0335647	0.0442446	0.00202847	0.00156122	0.0140354	0.010053	0.00750156	0.00798958	0.00386543	0.00105746	0.0053918	0.00282879	0.0161378	0.0151312	0.015979	0.00790805
0.0207186	0.0133245	0.00132335	0.00271096	0.00489775	0.0108537	0.00179568	0.0109989	0.00273331	0.00114543	0.0021554	0.00464979	0.0149157	0.0178635	0.0186809	0.0111279
0.0137433	0.0325015	0.000563306	0.00247246	0.0106124	0.0086755	0.00936351	0.0154609	0.00227995	0.00150968	0.000682057	0.00126211	0.0150815	0.0220279	0.0145004	0.0108765
0.0221329	0.0307819	0.003239	0.00225661	0.00699219	0.0139322	0.00456129	0.0159987	0.00116427	0.00191465	0.00386202	0.00479814	0.00976518	0.0195602	0.0137044	0.0242434
0.0222289	0.0120594	0.00329837	0.00355118	0.0128221	0.015619	0.00850946	0.00661337	0.000887284	0.00314037	0.00188943	0.00531019	0.00888728	0.0178295	0.0127537	0.00786165
0.0105376	0.0319067	0.0025762	0.00160794	0.0158914	0.00639105	0.00980468	0.0139092	0.000525346	0.000679097	0.00349686	0.00099301	0.0134181	0.0194338	0.0480287	0.0181258
0.0112845	0.0447318	0.00429539	0.00236139	0.00775716	0.016522	0.0116444	0.011769	0.00274868	0.00228652	0.00427838	0.00780485	0.0121272	0.0125995	0.00904542	0.0076167
0.0137833	0.019643	0.00341841	0.00428776	0.0164254	0.00362913	0.00553569	0.014088	0.00236328	0.00166077	0.00139711	0.0055221	0.00804335	0.020081	0.0129419	0.0098344
0.0094417	0.0310534	0.00288617	0.0025509	0.00398037	0.00885351	0.00970286	0.0124259	0.00239442	0.00218665	0.00136757	0.00253228	0.00831252	0.00834414	0.0186252	0.0115536
0.0136661	0.0237296	0.00706537	0.0015173	0.0131656	0.00816086	0.00935648	0.00738019	0.00594816	0.00295863	0.00080354	0.00494904	0.0120254	0.0245361	0.0110818	0.00841946
0.0021965	0.0676863	0.00369044	0.00513503	0.0103789	0.0103115	0.00964758	0.00489627	0.00054857	0.00336817	0.00456302	0.000792699	0.0141446	0.0207042	0.0106231	0.00638786
0.0142471	0.0431844	0.00065482	0.00329016	0.0105251	0.0157119	0.01149	0.0144352	0.00546997	0.00225195	0.00406546	0.00131474	0.0147663	0.0156296	0.0192491	0.0127708
0.0272938	0.0265436	0.00267671	0.00172305	0.00992499	0.00808489	0.0130772	0.0132737	0.00477674	0.00397473	0.00552762	0.00658653	0.0145848	0.0171852	0.0135034	0.0102205
0.0179251	0.0414307	0.00317789	0.00515945	0.014005	0.010721	0.0103475	0.0183948	0.00263582	0.000664486	0.00412645	0.00738979	0.01109	0.0173874	0.0154627	0.0158608
0.0169864	0.0348118	0.00637223	0.00389323	0.00987769	0.0103703	0.00975499	0.00608064	0.00151128	0.00281297	0.00256732	0.00729425	0.0152618	0.0184179	0.00883971	0.015923
0.0271024	0.0352695	0.00344153	0.00136988	0.0140141	0.0198549	0.00753975	0.00498662	0.00681709	0.00161371	0.00212427	0.00534692	0.0153745	0.0183198	0.0151466	0.0161814
0.0227651	0.0407147	0.00671572	0.00438884	0.0105072	0.0205314	0.00517109	0.020436	0.00178589	0.00174182	0.00404897	0.00110332	0.0141219	0.0120718	0.0175655	0.017697
0.0130809	0.0383926	0.00213184	0.00601701	0.00674706	0.00974998	0.00626829	0.0157135	0.00138239	0.00263204	0.00617002	0.00821647	0.0150509	0.00726163	0.00878023	0.0122968
0.0426993	0.0441944	0.000809297	0.00554938	0.00384603	0.00833238	0.0102098	0.0165433	0.00281456	0.00314555	0.00598425	0.00453746	0.0169285	0.014973	0.0166537	0.00911379
0.0209877	0.0416486	0.00339182	0.00675431	0.00827599	0.0228313	0.00689889	0.0117062	0.00333756	0.00175827	0.000784566	0.000904288	0.00992605	0.017136	0.0147563	0.00768508
0.0105871	0.0393131	0.00407944	0.00112191	0.00775868	0.00514215	0.00726083	0.0179664	0.00231547	0.00339569	0.00307195	0.00710798	0.0088452	0.00890819	0.0209787	0.0100874
0.036696	0.043657	0.00585968	0.00525172	0.00141604	0.00938387	0.00869946	0.0165608	0.000589918	0.00497951	0.00299212	0.00707318	0.0109583	0.0139067	0.0106776	0.00600495
0.0200106	0.0419182	0.00355926	0.00660997	0.0169196	0.0139456	0.0132186	0.018399	0.00283656	0.00427468	0.00321247	0.00992425	0.00805314	0.0121514	0.0200002	0.014592
0.0153316	0.0671107	0.0048583	0.00728865	0.00444942	0.016676	0.0142927	0.0187753	0.00158162	0.00262913	0.00590886	0.00850993	0.010426	0.0171151	0.0138784	0.00601636
0.0257213	0.0430073	0.00407379	0.00616302	0.0122911	0.00895519	0.0121749	0.0136978	0.00524069	0.00369057	0.00769916	0.00797723	0.0146107	0.0139949	0.0186598	0.00860323
0.0264707	0.0128118	0.0043324	0.00324437	0.00859628	0.0103962	0.0142488	0.0143562	0.00308363	0.00110984	0.00486847	0.00934865	0.0126287	0.0033575	0.0164139	0.0100671
0.0312702	0.0618519	0.00234243	0.00842109	0.0132915	0.0189358	0.0108633	0.00807359	0.00305496	0.00165147	0.00463108	0.00304108	0.00888742	0.0146398	0.0206611	0.0161873
0.0175561	0.0416815	0.0029276	0.00741472	0.00640344	0.00955016	0.00488525	0.0106313	0.00639418	0.00476408	0.00610653	0.00888153	0.00975869	0.0118633	0.0170324	0.00841601
0.0218887	0.0375702	0.00342112	0.0059269	0.0124774	0.0101266	0.00383859	0.0142664	0.00596508	0.00302145	0.00716197	0.0052583	0.020811	0.00753836	0.0170409	0.0160128
0.0214402	0.0423066	0.00365382	0.0052657	0.0139064	0.0196189	0.0123799	0.0207357	0.00436507	0.00332485	0.00688184	0.000807813	0.00827773	0.0106434	0.0241614	0.0151475
0.0209205	0.0225679	0.00350002	0.00730161	0.0141746	0.00723444	0.0142128	0.0147939	0.00515559	0.00507867	0.00555957	0.00729044	0.0161374	0.00757354	0.0211847	0.0137001
0.0197974	0.0507544	0.00254244	0.00935484	0.00463339	0.0163254	0.0126322	0.0112286	0.00442446	0.00356777	0.00661277	0.0103183	0.0151084	0.0125301	0.00952576	0.0109567
0.0159525	0.0358711	0.00280082	0.0082543	0.0094525	0.0209007	0.00974563	0.0138116	0.00320741	0.00141904	0.00741761	0.00274782	0.0149381	0.0117275	0.0152108	0.0136093
0.00857043	0.0316904	0.00127231	0.00689227	0.0106727	0.011789	0.00756503	0.0225087	0.00476218	0.00558363	0.00131201	0.00979631	0.0158742	0.0138356	0.0146019	0.0161402
0.0267995	0.0429298	0.00409915	0.00876313	0.00859049	0.0193964	0.0105943	0.0180668	0.00525319	0.0018668	0.00101407	0.00637426	0.0231993	0.0079259	0.0178636	0.0178303
0.0315504	0.0244011	0.00446398	0.0042525	0.0128265	0.0222265	0.0100511	0.0174344	0.00442765	0.00339674	0.00861462	0.00952509	0.0130945	0.0108701	0.0212596	0.00819741
0.00352398	0.0513703	0.00414942	0.00356432	0.00321673	0.0164035	0.0128484	0.0194608	0.00331198	0.0077068	0.00897635	0.00882982	0.011908	0.0161175	0.0165268	0.011661
0.0212232	0.067389	0.00260314	0.00309093	0.00735269	0.0186791	0.00846129	0.00788698	0.0011065	0.00395182	0.00703665	0.00283679	0.0142059	0.0105979	0.0219342	0.0227513
0.02179	0.069295	0.00436669	0.00939659	0.0106766	0.00621165	0.0131856	0.0218022	0.00443932	0.00542222	0.00869716	0.00827816	0.0189759	0.00731541	0.0200912	0.0192891
0.0216864	0.0472254	0.0071701	0.00893521	0.00917251	0.0101494	0.0068248	0.0115682	0.00661311	0.00432855	0.00316339	0.00603248	0.0193627	0.0112562	0.0125525	0.0150255
0.0237899	0.0488797	0.00648882	0.00816173	0.00896595	0.0219819	0.0122082	0.015366	0.00399441	0.00690714	0.00815374	0.00572294	0.0163851	0.0193315	0.0183685	0.0163161
0.0285444	0.0397532	0.00697262	0.00830281	0.0104835	0.0204643	0.0146966	0.0202535	0.003542	0.00725252	0.00758252	0.00243843	0.019035	0.00951665	0.0219812	0.0161855
0.0209233	0.0325851	0.00545646	0.00909653	0.0113295	0.0122504	0.00732768	0.00899674	0.00588951	0.00568925	0.00980479	0.00487709	0.0163298	0.0199853	0.0240146	0.0179882
0.0176882	0.0573639	0.00319229	0.00767522	0.0132985	0.0235415	0.0161394	0.0222594	0.00381982	0.00239901	0.006326	0.00212664	0.0148913	0.0189324	0.0104539	0.014564
0.0233263	0.0385117	0.00798967	0.0102579	0.0149243	0.00989273	0.0120773	0.0194077	0.00418498	0.0069921	0.000769638	0.00664004	0.0108828	0.0149978	0.0206187	0.00801144
0.0304333	0.027444	0.00615579	0.00573519	0.0126438	0.00984508	0.0126648	0.0195438	0.00424238	0.0039184	0.000850123	0.00943349	0.0164491	0.0146279	0.0197873	0.00806948
0.0196596	0.0451565	0.00428026	0.00237155	0.00456288	0.0250635	0.0133202	0.018289	0.00622711	0.00330692	0.00844028	0.0061163	0.00791929	0.0178166	0.0196189	0.0100416
0.0315655	0.0454624	0.00336032	0.0065781	0.0105035	0.0202933	0.0147311	0.0182041	0.00432004	0.00633291	0.0082054	0.00531772	0.0121196	0.0158828	0.0233146	0.01258
0.0235492	0.0709747	0.000449702	0.00569893	0.012098	0.0059306	0.00982096	0.0109361	0.000800582	0.00485757	0.00680697	0.0045347	0.0166489	0.0118471	0.0232593	0.0121983
0.0389211	0.0375759	0.006341	0.00693681	0.0142635	0.00494358	0.0151548	0.0200494	0.00461577	0.00427989	0.00342659	0.00636201	0.0142183	0.0159875	0.0192984	0.0124994
0.0214152	0.0338686	0.00438043	0.007487	0.0100315	0.017658	0.0130109	0.0171831	0.0030611	0.00625401	0.00910325	0.00490819	0.0136011	0.015748	0.0234913	0.011334
0.0285741	0.0535425	0.00614405	0.00749225	0.0114538	0.020635	0.0124187	0.018618	0.00604932	0.00778397	0.00935016	0.00757193	0.0101402	0.0210383	0.0148409	0.0148724
0.0244605	0.0446514	0.00579325	0.0102664	0.0138836	0.0131187	0.014109	0.0181697	0.0056515	0.00840458	0.00867731	0.00577579	0.0142389	0.0141311	0.0178723	0.0139145
0.0225531	0.0397151	0.0063916	0.0101758	0.0132423	0.0152139	0.00986408	0.0167205	0.00439286	0.00192185	0.00360009	0.00914702	0.0130475	0.0140758	0.0161853	0.0120047
0.0276223	0.042846	0.00250386	0.00678356	0.00940641	0.0135319	0.013763	0.0176868	0.00463897	0.00216021	0.00978431	0.00924228	0.0134673	0.0138961	0.0159948	0.0130927
0.00935737	0.0407935	0.00409329	0.00423099	0.0101399	0.0207334	0.0281051	0.0133228	0.00539704	0.0112265	0.00908068	0.00509018	0.0156766	0.017535	0.0142391	0.011973
0.0157869	0.0516415	0.00263105	0.0111361	0.00613501	0.00416649	0.0280485	0.00616697	0.00566887	0.010698	0.0103615	0.00817858	0.0173305	0.01594	0.0151151	0.0154349
0.0321782	0.0507739	0.00518899	0.00333353	0.0130151	0.0144007	0.0145575	0.00660449	0.00383903	0.00472756	0.00759754	0.0106075	0.0116893	0.0136821	0.0109647	0.0133488
0.0286473	0.0604885	0.00557746	0.010811	0.00862175	0.0164354	0.0121115	0.00645746	0.0043059	0.00772115	0.00455088	0.00721635	0.0139944	0.013939	0.0222084	0.0140786
0.0226054	0.0463794	0.00622766	0.00603343	0.0123686	0.0159649	0.0116801	0.00967393	0.00296667	0.00678654	0.00926507	0.00566935	0.0135575	0.0113669	0.0206979	0.00694519
0.0182842	0.0357912	0.00592781	0.00476318	0.00896799	0.0213587	0.0181809	0.0110555	0.00302219	0.0068439	0.00893966	0.0097088	0.0172677	0.0167824	0.0148166	0.0113738
0.0225176	0.05628	0.00572249	0.0111081	0.0123669	0.0130163	0.00727767	0.00995696	0.00698645	0.00696633	0.00150415	0.00761295	0.0230556	0.0114787	0.00950144	0.00824305
0.0288884	0.0349515	0.000908043	0.00821902	0.00613919	0.02264	0.00693641	0.00930039	0.00541133	0.00235548	0.00859818	0.0101806	0.017461	0.0155368	0.00722823	0.016151
0.00309186	0.0599387	0.00566297	0.00586957	0.0119735	0.0145709	0.00972845	0.00721577	0.00820087	0.00603018	0.00614143	0.009811	0.00982913	0.0122202	0.0210643	0.0106793
0.03841	0.0406661	0.00692406	0.00814146	0.0148553	0.014251	0.013642	0.0103321	0.00743652	0.00976062	0.00916608	0.00728154	0.0165751	0.012291	0.0138197	0.0142061
0.0384164	0.0584788	0.00503223	0.0102738	0.0154565	0.0178616	0.0164874	0.00818205	0.00662039	0.00772272	0.00425648	0.00637696	0.0165057	0.0112634	0.00797051	0.01161
0.040396	0.035114	0.00578786	0.0109101	0.006964	0.0240108	0.0120895	0.0068067	0.00820674	0.00694611	0.0090324	0.00920586	0.0246811	0.00973449	0.0146019	0.0113683
0.0261069	0.0494262	0.00664775	0.0120686	0.0122438	0.0122569	0.0152742	0.0105953	0.00351168	0.0054732	0.00864099	0.00345898	0.0125218	0.00989092	0.0208327	0.0104653
0.0279476	0.0437277	0.0049157	0.00615133	0.0115075	0.0224898	0.017918	0.0125509	0.00429749	0.00555908	0.00896969	0.00687508	0.0222023	0.00618513	0.0173292	0.010849
0.022401	0.0550676	0.00691614	0.0111039	0.0119745	0.0154427	0.0166531	0.00986994	0.00389529	0.00434393	0.00485737	0.00852716	0.0283038	0.0102696	0.0165843	0.015802
0.0326611	0.0516526	0.0021377	0.0103452	0.011835	0.00469504	0.0202703	0.00698715	0.000824872	0.00865369	0.00780959	0.00532564	0.0136391	0.00729793	0.0166662	0.0094632
0.0120777	0.0632873	0.00283816	0.00632884	0.00500722	0.014195	0.0185452	0.00758507	0.00691499	0.0107181	0.00911864	0.0089016	0.0104416	0.0136322	0.00940656	0.00835283
0.0369747	0.0463637	0.0086655	0.011051	0.00703462	0.00470485	0.0130958	0.0127753	0.00908864	0.00458022	0.00788644	0.0113851	0.0138129	0.00986235	0.00973104	0.0148242
0.0429045	0.0336364	0.00084447	0.0101421	0.0111591	0.0136772	0.0172805	0.00636153	0.00497449	0.00795206	0.00770791	0.00839015	0.0184845	0.0209504	0.01375	0.0101718
0.0291795	0.0607206	0.00826057	0.00721449	0.00957911	0.0229481	0.0172944	0.00907603	0.00693785	0.0113465	0.00436406	0.0100145	0.0227734	0.0135569	0.0182165	0.0195772
0.0417832	0.0431177	0.00576023	0.00894274	0.0081752	0.0167242	0.0206457	0.00799772	0.00155309	0.0120068	0.00824834	0.00689367	0.0251002	0.00408004	0.00866582	0.0110963
0.0267333	0.0358085	0.0058817	0.00718391	0.0149335	0.0149411	0.0224218	0.0159469	0.00888185	0.00984914	0.00289678	0.001567	0.0162771	0.0104827	0.0138002	0.0167997
0.0451144	0.0481555	0.00197274	0.00199834	0.0104033	0.00785756	0.0196521	0.00883503	0.00777352	0.00511999	0.00765201	0.00492088	0.0120619	0.015897	0.0121813	0.00899264
0.056479	0.0390566	0.00598013	0.00753347	0.00950813	0.0175374	0.0178335	0.0164346	0.00769152	0.00686757	0.0101371	0.00990949	0.01708	0.00840768	0.0158065	0.00903641
0.0255396	0.0587907	0.00377204	0.00932236	0.0136163	0.0136223	0.020796	0.0154776	0.00285848	0.00613161	0.00768313	0.0106161	0.0154156	0.0159545	0.0224352	0.00752554
0.0575843	0.041019	0.00810109	0.0107648	0.0101778	0.0195865	0.0126354	0.0171113	0.00219326	0.00251484	0.00939282	0.00296626	0.0149248	0.0137841	0.0217762	0.00880248
0.0271402	0.028616	0.00662839	0.0105198	0.0106596	0.0162437	0.020078	0.0209712	0.00684551	0.00655234	0.00859351	0.00964391	0.0127919	0.01487	0.0210225	0.00781871
0.0386697	0.0408805	0.00565623	0.00143106	0.00905792	0.0125267	0.0139696	0.0159556	0.00842181	0.00364235	0.011734	0.0101253	0.0190547	0.0171298	0.0222664	0.0106832
0.0405439	0.0376712	0.00781073	0.00295611	0.00465462	0.0156771	0.0122896	0.0160551	0.00978171	0.00316682	0.00830863	0.00881439	0.0163054	0.00707926	0.0252276	0.00830187
0.0271876	0.0305973	0.00394325	0.00109074	0.00889988	0.0104269	0.0129469	0.019832	0.010285	0.0045324	0.0109248	0.0081862	0.0192254	0.0199862	0.00930529	0.0100396
0.0158516	0.0398509	0.00414751	0.00071443	0.00880912	0.0151743	0.0174802	0.00954861	0.0032449	0.00747727	0.00710713	0.00150221	0.0114128	0.0120777	0.019723	0.00707867
0.0369785	0.0310868	0.00565109	0.000922435	0.0163095	0.0205182	0.0188629	0.0227792	0.00552514	0.00666658	0.00589915	0.00320988	0.0133664	0.016459	0.0169378	0.00902994
0.0213568	0.0521167	0.00844135	0.00285689	0.0185747	0.0160163	0.0161895	0.0169444	0.0058608	0.00850915	0.0104245	0.00946641	0.01347	0.0164708	0.0267576	0.0323619
0.0317739	0.019495	0.00289101	0.00326293	0.00856955	0.0129852	0.0133588	0.0153405	0.0104932	0.00868352	0.0105142	0.0108268	0.0176424	0.0187891	0.0194995	0.0136451
0.0164169	0.0328031	0.00657756	0.00186386	0.0160152	0.011747	0.0133184	0.0121861	0.0066291	0.00711262	0.00894384	0.0032199	0.0134533	0.0193974	0.00772198	0.015297
0.0242884	0.0340055	0.00916379	0.00426105	0.0159637	0.0101953	0.0128591	0.0187867	0.00701163	0.00746769	0.00951165	0.00838003	0.0180863	0.0179263	0.0183792	0.0235177
0.0175011	0.0217182	0.00679118	0.00280033	0.016678	0.0152067	0.0130875	0.0130995	0.00756333	0.00603782	0.00401009	0.00199018	0.0133231	0.00678474	0.0167474	0.00837593
0.0177334	0.037706	0.00523906	0.00373436	0.0149826	0.0202139	0.00738832	0.0114463	0.00190181	0.00506733	0.00874324	0.0113455	0.012635	0.0165183	0.00753669	0.0102309
0.0192391	0.0561097	0.00875832	0.00512528	0.0111294	0.0123411	0.0175816	0.0129653	0.00846775	0.0071817	0.0115385	0.00680855	0.00596699	0.0123748	0.0150189	0.0188857
0.0288222	0.0251086	0.0028776	0.00430141	0.01254	0.0167392	0.0091835	0.0202941	0.0111794	0.00914091	0.00461097	0.0111879	0.0105256	0.0185529	0.00570824	0.0145659
0.015712	0.0202713	0.00764902	0.00118032	0.00776494	0.0179877	0.0184309	0.0109528	0.00461683	0.0102199	0.0101221	0.00671734	0.0209337	0.00918062	0.0158131	0.0183952
0.0322287	0.0444093	0.00787321	0.00194751	0.0076367	0.0128353	0.0154017	0.0190776	0.00264165	0.00987397	0.00711063	0.0119251	0.0122842	0.013685	0.0245307	0.0176763
0.028868	0.0397061	0.00722829	0.00468608	0.0126168	0.0110639	0.0149554	0.0174418	0.00348749	0.00450569	0.0104193	0.0100771	0.00473714	0.00713917	0.0259246	0.0149536
0.0450635	0.0321806	0.00892498	0.003132	0.0127699	0.0124294	0.017664	0.00660924	0.00334425	0.00841123	0.00987277	0.0114125	0.0179764	0.0101435	0.0111646	0.018131
0.0416776	0.0538211	0.00686975	0.00480926	0.0101063	0.00962217	0.0153031	0.00916052	0.0100437	0.00618728	0.00849561	0.0100136	0.0175081	0.0086963	0.0265928	0.013524
0.0508116	0.061125	0.00774734	0.00463634	0.0118789	0.0126926	0.0195181	0.00495652	0.00363992	0.00492268	0.00906879	0.0108549	0.0163931	0.0122298	0.00463097	0.0358321
0.00899638	0.0399587	0.00660419	0.00166881	0.0124264	0.0146375	0.0176608	0.00989349	0.00571832	0.0120538	0.00741824	0.00852587	0.0148661	0.0102355	0.0108053	0.0135116
0.0349881	0.0568839	0.00619016	0.00567276	0.0116017	0.0212481	0.015468	0.0094378	0.00790278	0.00898874	0.0101876	0.00894834	0.0138373	0.0112843	0.00174775	0.0145291
0.0280937	0.0614967	0.00609162	0.00710727	0.0122789	0.0120162	0.0141621	0.0081495	0.00867812	0.0113473	0.00227609	0.00880149	0.00973448	0.0106549	0.0232647	0.017323
0.0383519	0.0312106	0.0070995	0.00624711	0.00819746	0.0163025	0.0187195	0.0105374	0.00975376	0.00791241	0.0113325	0.0102808	0.00670735	0.00694222	0.0307241	0.0204859
0.0150249	0.0452663	0.00508176	0.00508249	0.00724439	0.0122552	0.0110636	0.00261295	0.00361222	0.00737209	0.00883397	0.00651204	0.0252599	0.00889501	0.0216676	0.00893996
0.0253499	0.050695	0.00558828	0.00625045	0.0109408	0.00910555	0.0193634	0.0129526	0.00946467	0.0119914	0.00479391	0.00731261	0.0208145	0.0122832	0.022886	0.0125424
0.0373979	0.073186	0.00735539	0.00518562	0.0104354	0.0205957	0.0155783	0.00969899	0.00750525	0.0117612	0.00971492	0.00906973	0.0162488	0.00971345	0.0263389	0.0265987
0.0319713	0.0642593	0.00440393	0.00579094	0.0088658	0.017961	0.0200447	0.00922403	0.00221895	0.0118712	0.009946	0.00848223	0.0187896	0.0104227	0.0189924	0.0125662
0.0323161	0.038449	0.00909396	0.00681532	0.0108707	0.0183665	0.0221679	0.0109957	0.00751687	0.0110677	0.00660563	0.00823463	0.0200004	0.0211996	0.0186487	0.0246424
0.0197513	0.0465519	0.00882792	0.00456284	0.00866056	0.0194802	0.0194887	0.0109792	0.00653178	0.00932487	0.00975327	0.00845598	0.0248074	0.0137228	0.00687017	0.0206549
0.0349591	0.0505557	0.00409942	0.00681325	0.0101547	0.0148162	0.0185406	0.0131336	0.0068211	0.0116702	0.0101559	0.00877517	0.0128254	0.0170897	0.0192441	0.0287438
0.0256312	0.0430492	0.00993003	0.0080063	0.00663439	0.00850036	0.00879516	0.0124393	0.0115346	0.0119248	0.010294	0.00891095	0.0106364	0.0140743	0.0154306	0.0214726
0.0341915	0.0466151	0.00708928	0.00445691	0.0108695	0.0258138	0.0103892	0.0117072	0.00816001	0.0138658	0.00736576	0.00572443	0.016076	0.0256453	0.0159196	0.0181954
0.0276128	0.0437927	0.00714039	0.00696751	0.00712444	0.0154917	0.0253095	0.0168226	0.0075532	0.0133781	0.00795178	0.00831927	0.0111837	0.0157196	0.0164481	0.0174921
0.0223845	0.0472397	0.00777591	0.00634986	0.0070294	0.0164185	0.0147101	0.0147373	0.00793972	0.0125059	0.0054859	0.00988218	0.0195212	0.0159048	0.00664916	0.0146812
0.0323186	0.0415361	0.00726297	0.00722317	0.00939061	0.0161471	0.0184885	0.0153067	0.00875697	0.0108755	0.010177	0.00590124	0.00597095	0.0224368	0.00655862	0.0108663
0.0412668	0.0575549	0.00571609	0.00720519	0.00712641	0.0149292	0.0191947	0.0152202	0.00754755	0.0154253	0.00989693	0.0101991	0.00823239	0.013056	0.0114367	0.0232541
0.0374493	0.0479922	0.00902818	0.0075567	0.0128068	0.0128661	0.0234339	0.0211134	0.0100401	0.0135106	0.0058561	0.0109013	0.0203534	0.0204652	0.0118277	0.0126911
0.0315639	0.0596036	0.0083171	0.00166071	0.00692688	0.0147248	0.0212748	0.0189153	0.00452432	0.00983512	0.00775492	0.00755655	0.0197323	0.0163225	0.0278734	0.0164039
0.0429417	0.0355334	0.00892906	0.00371472	0.00933002	0.0144169	0.022758	0.0168778	0.00919791	0.0117944	0.0102048	0.0103693	0.0117869	0.0236892	0.0253636	0.0156441
0.0311191	0.0550428	0.00846364	0.0070224	0.0133141	0.0114122	0.0233198	0.0150602	0.00988065	0.00880638	0.00731585	0.00938975	0.0105911	0.0169754	0.0181536	0.0158484
0.00539148	0.0745446	0.0106745	0.0051068	0.00859304	0.0123804	0.0138079	0.00911095	0.0108002	0.0145763	0.010067	0.00943504	0.0152776	0.0189509	0.0176915	0.0151067
0.0100281	0.058801	0.00831109	0.00495506	0.0078953	0.0192698	0.0138603	0.0182849	0.00849819	0.0159951	0.011083	0.00618865	0.0156188	0.0178751	0.0165681	0.0174685
0.0111587	0.0432048	0.0127667	0.00890134	0.00438081	0.00876887	0.0200259	0.0170327	0.00473272	0.0128992	0.00591713	0.00415897	0.00986263	0.0114021	0.0137402	0.0154544
0.0382542	0.0405325	0.0057767	0.00532553	0.0137931	0.00886031	0.02492	0.0143559	0.00973928	0.0146937	0.00803744	0.00994037	0.0170971	0.0192458	0.0205054	0.0125181
0.0339671	0.0559896	0.00439212	0.00745201	0.0127206	0.0147535	0.0192933	0.0174764	0.0100553	0.0136571	0.0106845	0.00953116	0.0145561	0.0142812	0.0153137	0.0142668
0.058712	0.0398785	0.00927521	0.00579419	0.0100545	0.0123435	0.0119498	0.00998183	0.0124723	0.0030439	0.00748277	0.0102947	0.00452081	0.0156541	0.019603	0.0119662
0.0310214	0.0411173	0.00674751	0.00691852	0.00928182	0.0200839	0.0138435	0.011188	0.00739563	0.00734101	0.0104263	0.00976002	0.0107445	0.0200069	0.0211422	0.0147903
0.0266415	0.045309	0.00902598	0.0063759	0.00995835	0.0112667	0.0140683	0.0135575	0.00382987	0.00310087	0.00792686	0.0089752	0.00676438	0.015811	0.020881	0.0170652
0.0354562	0.0766955	0.00981583	0.0077175	0.00897247	0.0147915	0.0184632	0.0224491	0.0118817	0.00234611	0.00886269	0.00248263	0.014958	0.0230282	0.021311	0.0307705
0.028914	0.0451306	0.00811381	0.00911267	0.00452635	0.0109746	0.0213876	0.0198283	0.00588413	0.00210789	0.00845404	0.00621212	0.0129471	0.0123328	0.0212212	0.0137964
0.029445	0.0448464	0.00850338	0.00714706	0.00997622	0.00818666	0.0109509	0.00803329	0.0133954	0.00693412	0.00377423	0.0101886	0.0228012	0.0169871	0.0192949	0.0245518
0.0290915	0.0489115	0.00379532	0.00831446	0.0126569	0.0128834	0.018992	0.011509	0.00867957	0.00119878	0.0128708	0.0119119	0.0256885	0.0146036	0.0209064	0.0186968
0.0423729	0.0588073	0.0121759	0.00467865	0.0100719	0.0101413	0.0178576	0.0185297	0.00571839	0.00414506	0.0126248	0.0100508	0.0102893	0.0220388	0.0217635	0.0172935
0.0288415	0.064703	0.00881922	0.00338825	0.0135618	0.0105717	0.0124804	0.0219404	0.0129168	0.00533576	0.00651671	0.0113111	0.0169293	0.0210767	0.0146521	0.0161817
0.0290235	0.0433754	0.00912199	0.0059835	0.00787304	0.0125638	0.0125255	0.0175442	0.00828153	0.00531044	0.0116121	0.0114292	0.0180876	0.0208685	0.0147639	0.0101588
0.0498357	0.0483806	0.0130166	0.00747656	0.0074843	0.0067104	0.0222962	0.016106	0.008901	0.00488497	0.010207	0.00868673	0.0154503	0.0222343	0.0189139	0.0244598
0.0253712	0.0547869	0.00534659	0.00673375	0.00814025	0.0108633	0.00929517	0.0109168	0.0129662	0.00439197	0.0112249	0.00841708	0.0194029	0.0149741	0.0261834	0.0190919
0.0384679	0.0340063	0.0132395	0.00907024	0.00957764	0.0120811	0.00869675	0.0181826	0.00482837	0.00558992	0.0104506	0.00978927	0.0154789	0.0205636	0.0160576	0.0147439
0.0240342	0.0440735	0.00925807	0.00346045	0.00600848	0.0108706	0.0145305	0.0166429	0.00988525	0.00251563	0.00486476	0.00808081	0.0191539	0.0190861	0.0225803	0.0074327
0.0255979	0.0340123	0.0095354	0.00966409	0.0199276	0.0118017	0.00658229	0.0158139	0.00608446	0.00696306	0.00891783	0.00870764	0.0236238	0.0177247	0.0224158	0.0199739
0.0148411	0.0295031	0.0129512	0.00510544	0.0194512	0.0109702	0.0137197	0.0108411	0.00802877	0.00608606	0.00592187	0.00827292	0.0173065	0.0169354	0.0156348	0.0208856
0.0277429	0.0334543	0.0105365	0.00968617	0.00899238	0.0101503	0.00571469	0.0120382	0.00972184	0.00796546	0.00885744	0.0100048	0.0145084	0.0157685	0.0150632	0.0144529
0.0395002	0.0396758	0.00754946	0.00840425	0.00622031	0.0165767	0.00431228	0.0147125	0.0121854	0.00490946	0.0116527	0.0128485	0.0107825	0.013209	0.0156856	0.0137015
0.0406847	0.019356	0.00916115	0.00927342	0.00796993	0.0074719	0.0121441	0.0173703	0.0138764	0.00671944	0.0108259	0.0087649	0.0150518	0.0131837	0.0138323	0.0160452
0.0282442	0.0279312	0.00616585	0.0112477	0.0131752	0.00874557	0.0104641	0.0127555	0.00908225	0.00305913	0.0100619	0.0092849	0.0161427	0.0165737	0.0146731	0.0190181
0.0132731	0.0349221	0.00958682	0.003241	0.0182439	0.00994447	0.0129962	0.013128	0.00963125	0.00561316	0.0083319	0.0077036	0.015138	0.0185949	0.0158595	0.0204789
0.0412186	0.0367575	0.011498	0.00673479	0.00693748	0.00909344	0.00564732	0.021209	0.0112812	0.00773285	0.00936394	0.00432374	0.0258133	0.0192457	0.0209359	0.0134532
0.035272	0.0521287	0.00918573	0.0097553	0.0175618	0.00776697	0.0104231	0.0118453	0.00478255	0.00770456	0.00902604	0.00840566	0.0107653	0.0096627	0.023843	0.0154829
0.0320145	0.0288214	0.0109496	0.0113422	0.0042838	0.00972125	0.0162758	0.00977082	0.0138359	0.00879366	0.00209557	0.00513441	0.00342655	0.0162208	0.0163426	0.0204642
0.0356175	0.0349695	0.00688325	0.0104992	0.00651738	0.00940361	0.0146923	0.0161245	0.0106009	0.00527161	0.0109539	0.00321619	0.00734014	0.0128546	0.0174379	0.0193904
0.023131	0.0521135	0.00931576	0.012328	0.00504876	0.0110707	0.0224239	0.0129311	0.0120628	0.00525152	0.0087276	0.00833521	0.00847803	0.0172602	0.00887286	0.019968
0.0371496	0.0281741	0.0078654	0.00616144	0.00724215	0.00800331	0.0232547	0.0134759	0.011943	0.00632729	0.010859	0.00836613	0.00903663	0.0171076	0.0234843	0.0174267
0.0337505	0.0388104	0.00977982	0.010087	0.00491578	0.0167661	0.0255583	0.0161032	0.00330392	0.00529763	0.00832217	0.0045653	0.0150432	0.0105063	0.0214208	0.0181534
0.021931	0.0479803	0.0101293	0.0107219	0.00800471	0.00928864	0.0194055	0.00950669	0.00829334	0.0101908	0.00888503	0.00502655	0.0187208	0.0120606	0.0209019	0.0135773
0.0293879	0.0229665	0.0114429	0.0102461	0.00972094	0.0103025	0.0153481	0.0164783	0.0116378	0.00556026	0.00704204	0.00916664	0.0198268	0.015942	0.0236275	0.0150247
0.0277135	0.0396866	0.010014	0.00876768	0.00638695	0.0166709	0.0140902	0.0134346	0.0126241	0.00673297	0.00893859	0.00771294	0.0133479	0.0141942	0.0168317	0.0236482
0.0282465	0.0412219	0.0090111	0.00982969	0.0054803	0.0128172	0.012336	0.0215802	0.0153159	0.00691249	0.00864311	0.00588208	0.0117837	0.0138698	0.0164558	0.015808
0.0325132	0.0612796	0.0075442	0.00675617	0.00598884	0.0137145	0.0234988	0.0220073	0.00421035	0.00447481	0.00849605	0.00960005	0.01061	0.0139977	0.0164356	0.0198248
0.0382012	0.0620386	0.00377049	0.00945554	0.00841382	0.00701542	0.0236124	0.016881	0.00416635	0.00678108	0.00483345	0.00734425	0.01429	0.0111929	0.015691	0.0172158
0.0463999	0.0474138	0.0108277	0.00228116	0.014684	0.00787077	0.0239807	0.0175544	0.00950462	0.00815185	0.0122147	0.0101198	0.0224406	0.0132934	0.0226939	0.0141396
0.0379603	0.0416341	0.00965965	0.00941491	0.00549279	0.0191256	0.0123925	0.0172219	0.00907652	0.00346978	0.00890112	0.0101555	0.00530212	0.00517432	0.0246069	0.0138047
0.0333067	0.0324668	0.0140414	0.0030096	0.0104826	0.010627	0.0162382	0.0118664	0.00839964	0.00462774	0.00593462	0.00757439	0.0117445	0.0043523	0.0112162	0.0124718
0.0255274	0.0367353	0.0142815	0.0106939	0.00993092	0.0135321	0.0235312	0.0190871	0.00726351	0.0081831	0.00765949	0.00830676	0.0150172	0.0116378	0.011587	0.0153825
0.0377708	0.0512924	0.010822	0.00660362	0.0114867	0.0198805	0.0209527	0.0156438	0.00827618	0.00224598	0.00951252	0.0114819	0.0137473	0.00302764	0.0124506	0.0103905
0.04624	0.0657361	0.0103308	0.00515053	0.00923894	0.0062739	0.0243588	0.00590537	0.00821277	0.00724287	0.0111208	0.00402672	0.0109386	0.0129323	0.0134204	0.0143129
0.0375015	0.0504842	0.01214	0.0102836	0.007504	0.0118851	0.00680411	0.0148035	0.00726127	0.00850794	0.00536479	0.00802406	0.0131692	0.0106016	0.0177406	0.0147097
0.0347132	0.0508375	0.00608044	0.0102194	0.00629747	0.00656274	0.0109163	0.0139147	0.00500459	0.00664985	0.00792375	0.00909848	0.0158036	0.00275479	0.0110171	0.0153316
0.0345261	0.0411511	0.00946912	0.00249509	0.00428686	0.0122317	0.0120112	0.00281458	0.00757267	0.00941514	0.0123371	0.00539073	0.0112412	0.0183189	0.0199827	0.0157437
0.0264968	0.0346241	0.0126863	0.0101108	0.00985555	0.0157206	0.012478	0.00645678	0.00234008	0.00653768	0.0057449	0.00838136	0.0163251	0.0181012	0.0131355	0.0122598
0.0396887	0.0166063	0.00996859	0.00766556	0.0135531	0.00828785	0.009736	0.0039322	0.00723649	0.00879042	0.0130517	0.00223045	0.0175775	0.014415	0.0150068	0.0170791
0.0303517	0.0349096	0.0106669	0.00142989	0.00730433	0.00595544	0.0123461	0.0076377	0.0174085	0.00616662	0.0120682	0.00782445	0.014951	0.0169595	0.010562	0.0090244
0.0420679	0.0317782	0.0129276	0.00470338	0.013086	0.00551169	0.00833818	0.00810699	0.00880681	0.00851071	0.00859072	0.00622103	0.00902717	0.0168694	0.00922337	0.0200778
0.0161393	0.0265901	0.0100648	0.0113244	0.00790524	0.00827327	0.00757054	0.00414979	0.0097922	0.00657666	0.0101962	0.00244996	0.016009	0.0200894	0.00633451	0.0106365
0.0346015	0.0628995	0.0130438	0.00619342	0.00641452	0.0188842	0.0155255	0.00845059	0.00987469	0.0120637	0.0117304	0.00531849	0.00653909	0.0148602	0.000894055	0.00971467
0.033475	0.0209227	0.0080878	0.00896814	0.00430682	0.0116951	0.0185738	0.0128302	0.014151	0.00673462	0.0103725	0.00902074	0.0174168	0.0154962	0.00810857	0.00753302
0.0266713	0.0415024	0.0108088	0.00832333	0.0117614	0.0171524	0.0102129	0.00734723	0.00887634	0.00529144	0.00900303	0.00559953	0.0156684	0.0187277	0.0079499	0.0129854
0.0346274	0.0167129	0.0043882	0.00172572	0.00596505	0.0101134	0.0148662	0.00654137	0.0138913	0.00595598	0.00686898	0.00762709	0.0212572	0.0186257	0.00716643	0.0196768
0.0313055	0.0361666	0.00968246	0.00359287	0.00756928	0.0065668	0.0147747	0.0104597	0.003667	0.00575006	0.0104849	0.00922273	0.0105793	0.0171482	0.00737562	0.0140605
0.0381917	0.0387412	0.0109158	0.00551347	0.00628221	0.0115452	0.0231603	0.00490077	0.00862029	0.0104455	0.00429253	0.00357465	0.00877082	0.0175706	0.0215408	0.0236725
0.0513454	0.07553	0.00828841	0.0091361	0.00136746	0.0107946	0.0221312	0.00675844	0.0105965	0.00866864	0.0052432	0.00536815	0.00480549	0.0172535	0.00998462	0.0146299
0.0325733	0.0267254	0.0100435	0.00867566	0.00457412	0.00705454	0.015634	0.0166787	0.0039044	0.0099486	0.0132292	0.00810224	0.0103703	0.0190661	0.010515	0.018215
0.0330069	0.0575495	0.0079625	0.0014038	0.00524413	0.0109332	0.0132196	0.0158962	0.0105278	0.00674503	0.0115029	0.00744403	0.0158488	0.0179199	0.0131291	0.0199412
0.0465195	0.0508441	0.0120826	0.000958353	0.00583231	0.0113117	0.0168652	0.0118038	0.0117305	0.00942567	0.0112836	0.00761633	0.00511861	0.0224895	0.0216897	0.0105621
0.0330036	0.0509572	0.0128229	0.00124437	0.00479144	0.0172989	0.010132	0.0122665	0.00661024	0.01099	0.010051	0.00734506	0.0147154	0.0152231	0.022638	0.00855901
0.0177126	0.037746	0.0127435	0.000795431	0.00409978	0.0105212	0.0215204	0.0105786	0.0086989	0.0116196	0.00990113	0.00769766	0.00795444	0.0147439	0.00982042	0.0153155
0.0337148	0.0291126	0.0139148	0.00194245	0.00288365	0.0160684	0.0221105	0.00370815	0.00618598	0.0108485	0.0115481	0.00846641	0.0121339	0.0199545	0.0113994	0.0149455
0.034454	0.0203728	0.00891107	0.00160416	0.00266466	0.0141103	0.0241871	0.018835	0.0101855	0.0101006	0.00586425	0.0087938	0.009261	0.0119303	0.0200892	0.0145332
0.0219221	0.0291142	0.0102594	0.00151698	0.00718148	0.0163552	0.0146911	0.0179785	0.010869	0.00891708	0.00399719	0.0093939	0.0111719	0.0195354	0.0215899	0.0119196
0.0139404	0.0458624	0.00906096	0.00276343	0.00767484	0.0109615	0.0217673	0.0146298	0.004817	0.00381301	0.0112223	0.00705084	0.0110787	0.0184764	0.0164345	0.0136703
0.0279574	0.0517607	0.0101048	0.0023027	0.0190815	0.0117118	0.0238617	0.00567955	0.0120503	0.0089353	0.0114274	0.00811251	0.0119907	0.00912304	0.015685	0.0148225
0.0431685	0.0482785	0.00652025	0.00282377	0.0106341	0.0109082	0.0120525	0.0206372	0.00542998	0.00983828	0.00719925	0.00310934	0.00739123	0.0162843	0.0193544	0.0127283
0.0348586	0.039059	0.00704559	0.00303843	0.0119747	0.0185141	0.0214165	0.00799251	0.0075428	0.0103201	0.00718626	0.00778216	0.0113099	0.0092854	0.0125904	0.00838344
0.0351898	0.0437483	0.00648972	0.00122194	0.0153064	0.0066448	0.0109819	0.0192899	0.00973683	0.0101272	0.00996478	0.00756588	0.000469217	0.014532	0.0204501	0.00931929
0.0171162	0.044687	0.0124735	0.00142881	0.0146576	0.0157628	0.0162269	0.0153714	0.00483935	0.00937189	0.0104497	0.00170419	0.0126787	0.0129766	0.0222067	0.0152304
0.031353	0.0474858	0.0144314	0.00241035	0.0107529	0.00665483	0.00954241	0.0193687	0.00796305	0.0114618	0.00819674	0.00512616	0.0182377	0.0135128	0.0229095	0.0137065
0.0238814	0.0249927	0.00612829	0.00553846	0.00585116	0.0109265	0.00864238	0.0090008	0.00413456	0.0109393	0.00790933	0.00804216	0.00993493	0.00997304	0.0144334	0.0145999
0.0496377	0.0567479	0.00832502	0.00312188	0.011585	0.00458684	0.014813	0.0169164	0.00919023	0.011916	0.0122006	0.00455249	0.0124861	0.0119219	0.0190173	0.00785464
0.0313597	0.0632179	0.00890268	0.00420661	0.0125621	0.00703873	0.0166008	0.0170754	0.00817725	0.0096734	0.00916554	0.00661488	0.0141778	0.0172009	0.026191	0.0105483
0.0430048	0.0568341	0.0120759	0.00522695	0.015525	0.00706579	0.0210824	0.0179852	0.00938017	0.010637	0.010213	0.00836626	0.0189575	0.0153597	0.0255455	0.0176526
0.0529963	0.0511048	0.00861711	0.00605405	0.0139664	0.0102867	0.0269979	0.00624028	0.00728014	0.0080847	0.013605	0.00761016	0.0190219	0.0113866	0.019126	0.00973012
0.0291736	0.0531178	0.00767125	0.00405835	0.0168219	0.015224	0.0182269	0.0126156	0.00795128	0.0124995	0.00933474	0.00665767	0.018578	0.0174124	0.0165102	0.0101973
0.0314649	0.0444729	0.0127528	0.00491332	0.00732107	0.0149533	0.026376	0.0139304	0.0110286	0.00899789	0.0122566	0.00761552	0.0210717	0.018037	0.0220835	0.0131442
0.0503972	0.0249532	0.0097947	0.00359441	0.0071418	0.0139559	0.0171383	0.0195411	0.0112927	0.011228	0.011046	0.00441869	0.0192254	0.0144329	0.0173136	0.0104151
0.0474259	0.047844	0.00663776	0.00727144	0.0124785	0.0222249	0.0177137	0.022643	0.00864038	0.0119589	0.00317296	0.0063908	0.0163966	0.0155442	0.00536797	0.0126514
0.01674	0.0314704	0.00890199	0.00685061	0.0136244	0.0212878	0.0149736	0.0166615	0.0114561	0.0136123	0.00958429	0.00420903	0.0155847	0.0178282	0.0135882	0.00905559
0.0296389	0.0257151	0.0137962	0.00518115	0.0141183	0.0204797	0.0102199	0.0138522	0.00865462	0.012918	0.0103217	0.00782699	0.0167759	0.0136638	0.023946	0.0078803
0.0675169	0.0461181	0.0118618	0.00345913	0.00999101	0.0138132	0.0204954	0.0188292	0.00579962	0.0113841	0.00760876	0.00805326	0.0102	0.0145499	0.0226876	0.0071699
0.0322901	0.0609437	0.00552554	0.00630414	0.0132858	0.0199098	0.0109749	0.0178419	0.00831799	0.0103784	0.0077471	0.00757367	0.0115036	0.00989227	0.012964	0.00192153
0.0239757	0.0460544	0.00912717	0.00456424	0.00862776	0.0194075	0.0196733	0.0225783	0.00822399	0.0108202	0.00956708	0.00805431	0.0170405	0.0116468	0.0195846	0.00458433
0.0155285	0.034578	0.00740327	0.00443829	0.0116808	0.0221153	0.0148782	0.0157617	0.00981266	0.0138106	0.00773331	0.00531397	0.0201161	0.011664	0.0203527	0.0181788
0.0228218	0.0506277	0.012143	0.00598608	0.00991557	0.0152305	0.0169845	0.0128816	0.0110583	0.0147867	0.00272727	0.00527241	0.0187962	0.0123822	0.0236688	0.0242737
0.0470128	0.068398	0.00848629	0.00495417	0.0119508	0.0197972	0.0103679	0.0158207	0.0110177	0.0122654	0.00576676	0.00597145	0.0171195	0.0106248	0.0181398	0.0184514
0.0273996	0.0340845	0.0127667	0.0056781	0.010295	0.0126534	0.0136841	0.00768926	0.0107348	0.0147476	0.00503634	0.00210168	0.0199472	0.00948909	0.00776227	0.0172107
0.0330517	0.0458935	0.0129584	0.00622619	0.0155077	0.0211292	0.0169451	0.0143305	0.00738171	0.0140026	0.0106413	0.00808856	0.0147285	0.0105032	0.0227102	0.0119212
0.0239699	0.0436647	0.00745646	0.0039166	0.00810645	0.0197652	0.0152955	0.016105	0.00936662	0.0166975	0.0049	0.00605407	0.0124002	0.00972904	0.00904961	0.0169581
0.0268148	0.0401387	0.010717	0.00478856	0.00657629	0.0188375	0.015445	0.0233452	0.0100167	0.0143958	0.00212339	0.00635368	0.0195258	0.00805863	0.0111478	0.018375
0.0390602	0.0507464	0.013198	0.00449091	0.00680608	0.0153421	0.0144125	0.00372306	0.00988047	0.0108941	0.00692512	0.00769567	0.0206518	0.0088885	0.0170636	0.0144403
0.0307552	0.0418115	0.0097051	0.00136768	0.00964914	0.0139357	0.0166198	0.0203895	0.0101126	0.0108009	0.00754844	0.0109236	0.0144776	0.00932187	0.0231119	0.013072
0.0342185	0.042587	0.0118793	0.00217788	0.0106633	0.0138064	0.0226356	0.0104126	0.00800271	0.00213739	0.00442003	0.00560004	0.0136	0.00995351	0.0138079	0.0147058
0.0481953	0.0570423	0.0119146	0.000840204	0.0111848	0.0153594	0.0156935	0.00401905	0.00567252	0.00788411	0.00870719	0.00686204	0.0223702	0.00720042	0.0133141	0.0146497
0.0215716	0.0273225	0.00736378	0.00957932	0.0123251	0.0159056	0.018464	0.0122762	0.00910861	0.0145932	0.00594906	0.00527037	0.0217525	0.0103068	0.0123731	0.00766412
0.0462031	0.0362395	0.00789348	0.00796004	0.00170227	0.0070105	0.00758576	0.00511216	0.0152555	0.00624681	0.00358736	0.00447639	0.0261078	0.0180089	0.0146002	0.0150375
0.0519234	0.03614	0.0125447	0.00744719	0.0138417	0.00798825	0.0127469		0.0145689	0.00700572	0.00778936	0.00649588	0.0254948	0.016442	0.00555124	0.013258
0.0257163	0.0278547	0.0116494	0.00770106	0.0115068	0.0124998	0.0142988		0.0134376	0.00641161	0.00838139	0.00608614	0.0214929		0.00757403	0.0148005
0.0309695	0.0441923	0.011318	0.00716235	0.0146952	0.0113202	0.0157406		0.00888255	0.00236891	0.00659447	0.00609213	0.0209232		0.0100029	0.0190184
0.0438865	0.0401237	0.00881798	0.00771983	0.00426013	0.00841432	0.0144699		0.0137331	0.00398194	0.0051332	0.00541231	0.0228226		0.0154949	0.0107114
0.0181244	0.0466405	0.0055765	0.00674526	0.00315264	0.0151261	0.00872312		0.00482024	0.00812951	0.00339876	0.00686452	0.0207467		0.00529784	0.0131841
0.0225674	0.0473152	0.0112881	0.00767957	0.00591952	0.00935423	0.0134952		0.0143284	0.00804385	0.00623999	0.00428871	0.0184111		0.0134855	0.00938508
0.0336169	0.0677754	0.00952861	0.00120017	0.0122209	0.00647823	0.0266475		0.00767094	0.00862718	0.00475322	0.00487014	0.0192897		0.00601518	0.0117135
0.0275859	0.0433459	0.00914144	0.00676333	0.0043526	0.00974685	0.0183055		0.0126182	0.00402183	0.00537431	0.00634935	0.0173486		0.0186891	0.0147238
0.0268446	0.0530102	0.0102489	0.00788843	0.0053888	0.00757452	0.0245682		0.00848351	0.00223767	0.00576785	0.00587126	0.0170881		0.00968227	0.0221078
0.0403986	0.054875	0.0109892	0.00680256	0.0100403	0.00349441	0.0222625		0.0127872	0.013285	0.00599241	0.00298387	0.015279		0.00706983	0.0142171
0.0409947	0.0495969	0.00515855	0.0031587	0.00387259	0.0110018	0.0227317		0.00954717	0.00480861	0.00194045	0.00641174	0.0163576		0.00926915	0.0103958
0.0316091	0.0493564	0.0115179	0.0052672	0.011706	0.0085812	0.0246837		0.0162851	0.00539478	0.00195399	0.00477918	0.00489467		0.0121472	0.0193802
0.0287073	0.0455116	0.00954273	0.00883191	0.0107685	0.0167558	0.0150502		0.00929414	0.00826406	0.00568993	0.00530939	0.0200847		0.0116406	0.0164818
0.0282749	0.0416146	0.00679461	0.00761903	0.0118774	0.0163032	0.0162929		0.0110269	0.0104506	0.00535672	0.00179933	0.0204128		0.010703	0.018498
0.0332992	0.0423927	0.00923831	0.00420046	0.0101793	0.0157418	0.0149203		0.0132051	0.0104203	0.00477129	0.00510961	0.0155694		0.0100923	0.0234655
0.0323926	0.047085	0.00931008	0.00497844	0.01347	0.0138686	0.00301387		0.00984725	0.00787244	0.0064463	0.00315572	0.0191843		0.0133241	0.0197444
0.0213407	0.0214069	0.0115548	0.00809769	0.0103596	0.0160639	0.0109578		0.00968917	0.00847864	0.00413142	0.00161445	0.0113548		0.00961926	0.0153452
0.024993	0.0194846	0.00830763	0.00819601	0.0122603	0.022176	0.0108469		0.0103882	0.0102931	0.00297475	0.00532222	0.0140665		0.00652052	0.0252282
0.0287157	0.0407143	0.0108323	0.00878912	0.00396571	0.0102929	0.015708		0.0137325	0.00954185	0.00483245	0.00347181	0.0130284		0.0128776	0.0161546
0.0298098	0.0494497	0.0044118	0.00527307	0.0168432	0.0108642	0.0145193		0.0109909	0.00692906	0.00782017	0.00356426	0.0162092		0.0147513	0.0232591
0.0298247	0.0216069	0.0117802	0.00870494	0.00316574	0.0170078	0.0117411		0.0102654	0.0112926	0.00728858	0.00368419	0.0260881		0.0097609	0.013128
0.0312983	0.0379218	0.0106649	0.00674959	0.013151	0.00795379	0.0149482		0.0150359	0.00675418	0.00871258	0.00451775	0.0189605		0.0137735	0.015879
0.0336932	0.0450862	0.0108972	0.0078586	0.0023581	0.0156801	0.0217253		0.00569116	0.00778698	0.0097652	0.00512184	0.0178487		0.00782298	0.0284416
0.0400043	0.051842	0.0140829	0.0091093	0.0077013	0.00789921	0.018096		0.00839045	0.00678107	0.00454225	0.0079073	0.0288249		0.0113896	0.0314277
0.0312267	0.0391265	0.0122554	0.00683532	0.0108799	0.0204796	0.0130057		0.00779146	0.009177	0.00653195	0.0089758	0.0193698		0.0102514	0.013172
0.0191547	0.0379448	0.0138098	0.00541489	0.0169807	0.0101761	0.0133659		0.00734051	0.00830885	0.010388	0.0134045	0.0179806		0.0112385	0.0109853
0.0363204	0.0535122	0.00377749	0.0027327	0.0154486	0.0149581	0.0227635		0.00790027	0.0103342	0.00296216	0.0104984	0.024952		0.00713542	0.0309893
0.0346299	0.0458077	0.0125882	0.00878188	0.015035	0.0156943	0.0248978		0.0102081	0.0113657	0.00764101	0.00930692	0.0215807		0.00800196	0.0232908
0.0212409	0.042599	0.00826053	0.00803176	0.02058	0.0147182	0.0203584		0.00876718	0.0126046	0.00642862	0.0110165	0.0249495		0.0148894	0.0395364
0.0367144	0.0536419	0.0112816	0.00452902	0.0150744	0.012591	0.0110259		0.0042732	0.00914224	0.00428221	0.0102036	0.0253021		0.018438	0.0231384
0.0501346	0.0442966	0.00775012	0.00130783	0.0221607	0.0139343	0.0153553		0.0101223	0.00484256	0.00483342	0.0106372	0.0253248		0.0127603	0.0179146
0.0325942	0.0647574	0.00248181	0.00763244	0.00577296	0.0088593	0.0164715		0.00553908	0.0113255	0.0110206	0.00877017	0.0199852		0.0155961	0.0159579
0.039122	0.0575214	0.00609241	0.00763255	0.0175859	0.0116026	0.00726489		0.00829525	0.0116968	0.00331541	0.00907284	0.0216769		0.0136035	0.0160043
0.0288295	0.0656969	0.0084041	0.00369701	0.0132897	0.0113024	0.00710066		0.00800646	0.0109757	0.00286713	0.00706459	0.0210277		0.0165343	0.0145099
0.0368102	0.0413206	0.00551333	0.00906802	0.0156704	0.0109881	0.00471481		0.00398124	0.0101177	0.00870126	0.0118632	0.0215645		0.0160062	0.016778
0.0314772	0.0563073	0.00536821	0.0091107	0.0150433	0.0142766	0.0131172		0.0105316	0.00688251	0.0086881	0.0102569	0.020913		0.00639818	0.0147876
0.0429929	0.0480775	0.00425257	0.0111253	0.0115854	0.0166589	0.0114171		0.00714057	0.0117363	0.0123841	0.0117435	0.0154903		0.0162121	0.0283082
0.0236861	0.0522462	0.00605634	0.00966212	0.0124301	0.00819843	0.0110045		0.0104006	0.0131377	0.0111328	0.0133806	0.0186301		0.0210469	0.00827857
0.040489	0.0444894	0.00514741	0.0038391	0.0122084	0.0209314	0.00791337		0.0102724	0.00698937	0.0110399	0.00564574	0.00984031		0.0148412	0.01888
0.0576008	0.0435259	0.00599647	0.0107969	0.0087797	0.0169739	0.011856		0.010671	0.00526006	0.0121763	0.00559565	0.00941225		0.0169202	0.0139701
0.030403	0.031512	0.00694656	0.00517091	0.0070555	0.0158241	0.0121219		0.01327	0.0168646	0.010236	0.00656969	0.0166151		0.0176345	0.0185467
0.027416	0.0357866	0.00589629	0.00262032	0.0146482	0.0139317	0.0119805		0.00687362	0.0156142	0.011165	0.00693633	0.0151554		0.0119257	0.0120611
0.0407585	0.0376455	0.00675231	0.00962566	0.00550102	0.0144811	0.012195		0.0112213	0.00754808	0.00450504	0.0103708	0.016895		0.0153241	0.017563
0.0285207	0.0293817	0.00587948	0.0067646	0.0122037	0.0118369	0.00250704		0.0062587	0.0110275	0.00451884	0.0101789	0.0132529		0.00960102	0.0149059
0.0322793	0.049231	0.0067197	0.00852856	0.00519421	0.0130899	0.0053351		0.0110043	0.00808929	0.00752536	0.0100234	0.0110442		0.0205572	0.0127416
0.0319803	0.0568958	0.00281364	0.0086417	0.011018	0.0131952	0.0137898		0.00492228	0.00921776	0.00989832	0.00799911	0.0165037		0.0159149	0.0172569
0.056597	0.0499544	0.00275808	0.00918121	0.011022	0.014359	0.0178548		0.00751966	0.0147232	0.0103889	0.00854608	0.0155795		0.0153415	0.0172869
0.0453918	0.0488263	0.00598982	0.00926328	0.0129667	0.0135743	0.0188141		0.0126494	0.0143662	0.0102214	0.00103169	0.0120051		0.0166529	0.0425371
0.0256042	0.0303651	0.00449424	0.0103563	0.00816305	0.00978003	0.0165912		0.00496915	0.0135506	0.0122745	0.0008862	0.0142331		0.0166157	0.0180713
0.0350871	0.0272061	0.00501171	0.00873846	0.0107512	0.011104	0.010483		0.00497627	0.0126223	0.0115555	0.00480668	0.0144708		0.00732438	0.0151264
0.0206848	0.0574307	0.00896867	0.00806178	0.0117539	0.0102204	0.0159663		0.00443868	0.0116331	0.0108634	0.00530273	0.00925545		0.0210868	0.0121732
0.0274679	0.0508869	0.00260194	0.00217509	0.0101249	0.016492	0.00607079		0.00443563	0.0121598	0.0110549	0.00119574	0.0119338		0.0103435	0.0136351
0.0321498	0.03834	0.00230536	0.0109425	0.00822104	0.0161986	0.00845359		0.00879335	0.0140193	0.00947836	0.00190801	0.00957781		0.0151527	0.0194206
0.027385	0.0392349	0.00361724	0.00690994	0.00762771	0.0209082	0.0117652		0.00880116	0.00698493	0.0112218	0.00354429	0.00101885		0.0203882	0.0100898
0.0320143	0.0563017	0.00895926	0.00799053	0.00798117	0.0141635	0.0137971		0.00255365	0.00722328	0.0112744	0.00564787	0.00522415		0.0134091	0.0164133
0.0161431	0.0261729	0.00764329	0.00711012	0.00823968	0.00875183	0.0135655		0.00544616	0.0132788	0.0101956	0.00490542	0.00348273		0.00729397	0.0220799
0.0371988	0.0240988	0.00681592	0.00789646	0.00520742	0.0163193	0.0164122		0.00859583	0.0130275	0.0100948	0.00131881	0.0089762		0.00600949	0.0173864
0.0310874	0.0215568	0.0099567	0.00854564	0.00848409	0.0132735	0.00525778		0.00873878	0.0123118	0.002826	0.00181574	0.00540367		0.0143805	0.0160903
0.0274146	0.0465342	0.00864983	0.00209509	0.00795442	0.0172703	0.0104168		0.0103643	0.0078102	0.00378253	0.00530898	0.00771073		0.0203593	0.00941846
0.0301188	0.0454785	0.00909307	0.00796284	0.00608595	0.0156619	0.00750043		0.00816449	0.0147868	0.000541775	0.00649447	0.0124039		0.00975343	0.0107927
0.0309827	0.0344821	0.0047405	0.00367692	0.0151403	0.0172896	0.0175147		0.00663621	0.015276	0.00368083	0.00675235	0.0053751		0.0111883	0.0142868
0.0394364	0.025114	0.00511935	0.00988224	0.0179008	0.0328411	0.0151845		0.00725057	0.0116572	0.00485355	0.00692639	0.0011521		0.0129501	0.0126859
0.0362916		0.00764631	0.0105146	0.00819314	0.0219872	0.0158145		0.0108273	0.01185	0.00711445	0.00116464	0.0168632		0.0127966	0.0110847
0.0164689		0.00724337	0.0132221	0.0169605	0.0216074	0.0204883		0.0120067	0.0136038	0.00304907	0.00509746	0.0217297		0.0123371	0.0182838
0.0548255		0.00832058	0.00913197	0.00955892	0.00637089	0.00918534		0.0127529	0.0129767	0.000976906	0.00377765	0.0121942		0.011747	0.0140456
0.0157652		0.00779331	0.0133859	0.0112914	0.0183216	0.0135233		0.00954393	0.0126844	0.00486384	0.00210758	0.00902876		0.0076199	0.0117063
0.0449703		0.0114873	0.00717159	0.0132841	0.0173042	0.0157786		0.00950006	0.0076487	0.00583781	0.00574699	0.00862455		0.0121011	0.0237514
0.050092		0.0118481	0.00946935	0.0102266	0.0156541	0.00947665		0.00621319	0.0108577	0.00599774	0.00361293	0.00563025		0.0111169	0.0131143
0.0236694		0.00787359	0.00911766	0.006969	0.0176087	0.0160478		0.00850244	0.0125266	0.00658197	0.000730859	0.00941567		0.00625321	0.00857102
0.0338079		0.00839134	0.00974973	0.0078351	0.015751	0.0112727		0.0126073	0.0145474	0.00433033	0.00535484	0.0087532		0.00710456	0.0184945
0.029716		0.0114592	0.00727907	0.00812883	0.0154255	0.0189827		0.0119816	0.0153924	0.0046566	0.0041308	0.00826476		0.00730584	0.0194218
0.0353102		0.0103033	0.00803296	0.00923251	0.0141095	0.0221331		0.0110151	0.0142724	0.00613087	0.00358138	0.00695011		0.00418105	0.0120977
0.0315863		0.00732315	0.00982176	0.0108328	0.0172595	0.0149807		0.0100251	0.0115732	0.00601547	0.00697942	0.00598635		0.00554049	0.0186472
0.0251215		0.0071424	0.00339568	0.0142828	0.0117505	0.0107396		0.00901677	0.0147607	0.000959023	0.00792139	0.0091111		0.00912127	0.0117955
0.0152241		0.00839426	0.00467958	0.00665889	0.0132517	0.0131783		0.00900258	0.0123936	0.00299603	0.00879353	0.0155838		0.00976417	0.011237
0.0484469		0.00762494	0.00572502	0.0117511	0.0200671	0.0139192		0.0100394	0.00983401	0.0074242	0.000699653	0.0181476		0.0112384	0.0133643
0.0482704		0.0114445	0.00793383	0.002899	0.0138468	0.016767		0.00921955	0.0130454	0.00659129	0.00671245	0.01756		0.00979638	0.0146821
0.0317811		0.00558707	0.00193868	0.00724342	0.0180038	0.00641815		0.0082497	0.0140298	0.00682981	0.00708786	0.0120122		0.0182127	0.0130318
0.0429315		0.00678995	0.00438122	0.0140825	0.0244682	0.0122372		0.00789918	0.0134068	0.00737355	0.00693654	0.0155279		0.0204854	0.0154
0.0307308		0.0125227	0.00728458	0.00949137	0.0228938	0.0151283		0.0132363	0.0131478	0.00810438	0.00754618	0.0176379		0.0105917	0.0129068
0.0436764		0.0129238	0.00901329	0.0112866	0.0191723	0.0151034		0.0121178	0.00826271	0.00301215	0.00783074	0.0191459		0.0163178	0.0113325
0.0340337		0.012242	0.0037575	0.00766143	0.0164599	0.0176901		0.0140801	0.0115524	0.00778017	0.00308275	0.0102634		0.012594	0.0107838
0.0310281		0.011457	0.00985135	0.00974313	0.0103593	0.0184503		0.0160066	0.0153711	0.00764339	0.00800389	0.0159958		0.0109526	0.010622
0.0333189		0.0122823	0.009496	0.0132984	0.0248294	0.00959124		0.01426	0.0113434	0.00588023	0.00952695	0.0133687		0.0156676	0.0137376
0.0471705		0.0116889	0.00272105	0.00880501	0.0216927	0.018861		0.0148624	0.0147693	0.00562777	0.0079086	0.00693607		0.0133501	0.016619
0.050828		0.00976588	0.00995018	0.0100315	0.0105879	0.0213196		0.0147635	0.0107528	0.00667501	0.000812192	0.0163136		0.00742265	0.0141411
0.0311762		0.00976245	0.00888684	0.00856717	0.0126697	0.0188032		0.0119792	0.0118293	0.00717835	0.00864555	0.0182978		0.0229398	0.0127003
0.0357299		0.0119886	0.00706589	0.016741	0.00847695	0.0193244		0.0121746	0.0144052	0.00692021	0.00912136	0.0131206		0.0231617	0.0102558
0.0329745		0.0142764	0.00960127	0.0168964	0.00421743	0.0153989		0.0129966	0.0145386	0.00589862	0.00901026	0.00695126		0.00746127	0.0126274
0.0327966		0.0122887	0.0097366	0.0113587	0.0114423	0.00854904		0.0133287	0.0170792	0.00735063	0.00832966	0.00605751		0.00725465	0.0128442
0.0446198		0.0111382	0.0083319	0.0161727	0.0161843	0.00898325		0.00870217	0.0137904	0.00740921	0.00401308	0.00514906		0.0169059	0.0160077
0.035331		0.0109957	0.00850055	0.0115196	0.0153751	0.00861713		0.0108343	0.0126637	0.00749112	0.00857944	0.00283678		0.0203035	0.00712192
0.0480892		0.0135405	0.00228338	0.012171	0.006926	0.00868242		0.0120134	0.00669557	0.00813135	0.00686963	0.00855588		0.0162349	0.00748775
0.0385375		0.00749465	0.0029877	0.0105541	0.00750593	0.0213999		0.0111751	0.0099376	0.00900435	0.00824451	0.0081013		0.0223923	0.0129392
0.0141091		0.00707604	0.0103253	0.0155248	0.00807847	0.016068		0.0122802	0.0141666	0.00554894	0.000917196	0.0193149		0.0227729	0.01273
0.0307882		0.010635	0.00314387	0.00837894	0.0177652	0.0168126		0.0144039	0.0160621	0.00671011	0.00223905	0.0110045		0.0185916	0.00812924
0.0136572		0.0110553	0.0101864	0.0137072	0.0160796	0.0202941		0.0115712	0.0143719	0.00447435	0.00847918	0.0183902		0.0180398	0.0105835
0.0151641		0.00433299	0.0076643	0.0114204	0.00642663	0.0209678		0.0112906	0.010152	0.00669814	0.00579683	0.0120698		0.0161051	0.00997617
0.0271301		0.0048435	0.0057062	0.00880349	0.016597	0.0257345		0.0111035	0.0121162	0.00223659	0.00461508	0.0121586		0.024297	0.012073
0.0316937		0.0116323	0.0086173	0.00740752	0.0143938	0.0211861		0.0102852	0.0133019	0.00621418	0.00899052	0.025304		0.0258034	0.008785
0.0279691		0.0105448	0.00760479	0.00940652	0.0132408	0.0190188		0.00619618	0.0117636	0.00190103	0.00964089	0.0177428		0.025186	0.0139516
0.0255447		0.00830926	0.00163067	0.00697208	0.00516712	0.0183264		0.0113488	0.0167325	0.0048074	0.00929659	0.0112509		0.0265551	0.0141085
0.0461357		0.00844924	0.00403149	0.008318	0.015452	0.0120673		0.0119861	0.0126884	0.00106207	0.00948943	0.0131317		0.0216837	0.00978879
0.0162869		0.0110874	0.008577	0.0128946	0.0159516	0.00684847		0.00698143	0.0121198	0.00334492	0.00309122	0.0144428		0.0235364	0.0133999
0.028048		0.0110102	0.00159059	0.0135729	0.0116567	0.00985445		0.0126705	0.0150591	0.0075575	0.0092459	0.0161696		0.0249698	0.00840743
0.0190622		0.0113511	0.00972308	0.0105777	0.0136485	0.00379095		0.0120684	0.0179628	0.00734938	0.00747628	0.0225382		0.0279429	0.0131251
0.0336019		0.0125134	0.00592058	0.00652105	0.0162516	0.0104916		0.00106384	0.0178619	0.00141489	0.00814915	0.0166256		0.0242635	0.0102407
0.0604189		0.000847965	0.00487234	0.0131578	0.0136889	0.0183257		0.00112897	0.0129357	0.00513478	0.0014412	0.0109892		0.0207009	0.0104418
0.0324243		0.00282611	0.00872367	0.00585388	0.0225014	0.0159635		0.00414767	0.00942081	0.0030234	0.00251524	0.0187627		0.014444	0.00994795
0.0302747		0.00271024	0.00635418	0.00925914	0.0223012	0.0187925		0.00254779	0.00775905	0.00385329	0.00847907	0.00918287		0.0148928	0.00845038
0.0427802		0.00263855	0.00313772	0.00851714	0.0237138	0.00145951		0.00541869	0.0105839	0.00663786	0.00726662	0.0023742		0.0135826	0.00923055
0.0361985		0.00300835	0.00760463	0.00621176	0.00814848	0.00170782		0.00195021	0.0135477	0.0101777	0.0030569	0.0100263		0.0157792	0.00642567
0.0292013		0.000719995	0.00822253	0.00876417	0.0144963	0.0200074		0.000992549	0.0140128	0.00810045	0.00939494	0.0132981		0.0139636	0.0105633
0.0155248		0.00418581	0.00854816	0.0120941	0.0140428	0.018404		0.00153736	0.00983293	0.0103568	0.00549859	0.00844196		0.014638	0.0088846
0.0171163		0.00113999	0.00114054	0.00709179	0.0135063	0.025176		0.00110531	0.00983765	0.00425685	0.00759386	0.0128945		0.0102086	0.00883683
0.0378613		0.00240097	0.00125731	0.00503125	0.0225109	0.0165648		0.00063655	0.0144785	0.00995828	0.009617	0.0120699		0.0209222	0.00944292
0.0295145		0.0022473	0.00168077	0.0095337	0.0159412	0.00502347		0.00243152	0.0180591	0.00867012	0.00839157	0.017346		0.019144	0.00652976
0.0402811		0.00339506	0.00211018	0.0104081	0.00981683	0.00462356		0.00348621	0.00410877	0.00634453	0.00626079	0.00965898		0.0201263	0.00990031
0.0450692		0.00340402	0.00147297	0.00910495	0.0061674	0.00507819		0.00172626	0.00507124	0.0042214	0.0105636	0.0149172		0.017994	0.00998074
0.018961		0.00428638	0.00101041	0.00663244	0.0116066	0.00672216		0.00272877	0.00997254	0.0100314	0.0103788	0.0133217		0.0184466	0.0100723
0.0239608		0.00326222	0.00188811	0.00915429	0.0150375	0.00710087		0.00283536	0.00716081	0.00361072	0.00373353	0.00996931		0.0242065	0.0089171
0.00772013		0.00456698	0.00241374	0.00829307	0.0204125	0.0082027		0.00281656	0.0109062	0.00823796	0.0102041	0.00586171		0.0201628	0.00981432
0.0315178		0.0040078	0.00255196	0.0101673	0.00784657	0.00877873		0.00205865	0.00902196	0.00973513	0.00183155	0.0119826		0.0167189	0.00882213
0.0319628		0.00261351	0.00412252	0.00918156	0.0122631	0.00810689		0.00315854	0.00674145	0.00383486	0.00872688	0.00684513		0.0135187	0.00727473
0.023326		0.00444264	0.00456082	0.00837039	0.00912069	0.00770185		0.00376407	0.00730317	0.00842726	0.00823394	0.0157178		0.0141549	0.0096463
0.0366601		0.00579229	0.00137857	0.00964709	0.0155107	0.0123564		0.000608275	0.00747402	0.00500672	0.00938086	0.0105824		0.013976	0.0191017
0.0212762		0.00488064	0.00560497	0.012348	0.00854713	0.00517782		0.00324494	0.00541355	0.00225798	0.00944192	0.012553		0.0147702	0.00506806
0.0312967		0.0028459	0.00465501	0.0129911	0.018491	0.0120199		0.00669668	0.00934806	0.00192482	0.00996612	0.018204		0.0155634	0.00829641
0.0138684		0.00305961	0.00322128	0.0124971	0.0217155	0.00814788		0.00368877	0.00441797	0.00358658	0.00645988	0.0157594		0.0156531	0.00776195
0.016929		0.000908977	0.00630587	0.00671037	0.010663	0.00915148		0.00148211	0.00524237	0.00684982	0.0098042	0.0128368		0.0138355	0.00670134
0.0276089		0.00154399	0.00591095	0.00850153	0.0134149	0.0124867		0.00196741	0.00882762	0.00336398	0.00357901	0.0119541		0.0145723	0.00751722
0.0260694		0.00447251	0.00621753	0.00689208	0.0145127	0.0158815		0.00172011	0.00654463	0.0080201	0.00385397	0.0123527		0.0145917	0.00539454
0.0301964		0.00137298	0.00487239	0.0091167	0.0134982	0.0113419		0.00448983	0.0102763	0.00714309	0.00601807	0.0103539		0.0140421	0.00225143
0.0173184		0.00382382	0.00587056	0.00650496	0.0110433	0.0162308		0.00411169	0.00944496	0.008391	0.00283707	0.0114043		0.017962	0.00751503
0.0273601		0.00224169	0.00643856	0.00893806	0.0170069	0.0148181		0.00420858	0.0083616	0.0102035	0.00775111	0.0111022		0.0144565	0.00629968
0.0309315		0.00632883	0.00627538	0.00817915	0.013437	0.0174664		0.00134824	0.0101616	0.00513438	0.00429827	0.0215116		0.011321	0.0158066
0.0249268		0.00345548	0.00291696	0.00635538	0.00410294	0.0159718		0.0036632	0.0133167	0.00113528	0.00334856	0.00528944		0.0223933	0.0136617
0.0239833		0.00366413	0.00683345	0.007636	0.00903334	0.0123601		0.00727871	0.00834383	0.00867527	0.00833776	0.00986978		0.0201816	0.0155184
0.0337512		0.00839556	0.00712009	0.00782377	0.026672	0.0100652		0.00512214	0.00960979	0.00858509	0.00461696	0.0219915		0.013934	0.0193948
0.042503		0.0072858	0.00640439	0.00865215	0.0142284	0.00858854		0.00381606	0.0100819	0.00743813	0.00809181	0.0250122		0.0111398	0.0155286
0.0377572		0.00330625	0.000943987	0.00920837	0.0176927	0.018773		0.00250232	0.0109411	0.0100461	0.00776849	0.014214		0.0111779	0.0179184
0.0310521		0.00215633	0.00760495	0.00735824	0.014531	0.016023		0.000559108	0.0116395	0.00795223	0.0106289	0.0144673		0.017416	0.00984289
0.0308947		0.00582614	0.00692793	0.00357621	0.0141939	0.0232879		0.00204999	0.0132683	0.00955439	0.00634828	0.0113993			0.0152636
0.023859		0.00291701	0.00604199	0.00328247	0.00820043	0.0175329		0.00778483	0.0111875	0.00722723	0.0100323	0.0136587			0.0195602
0.0247243		0.00690953	0.00818215	0.00148895	0.00581868	0.0177617		0.00379112	0.00880471	0.00942098	0.00873995	0.0215619			0.0215788
0.0186306		0.00729763	0.00239544	0.0107742	0.0106416	0.0155771		0.0100391	0.0116269	0.00817589	0.0116526	0.0121029			0.0123445
0.0210575		0.00748727	0.00341069	0.0107801	0.00622662	0.00693464		0.00404626	0.0100019	0.00775561	0.010227	0.0129473			0.0216562
0.0331081		0.00742105	0.00687509	0.00548213	0.0125243	0.0110282		0.00884716	0.00449166	0.00678309	0.00575598	0.012874			0.020089
0.0316988		0.00513572	0.00786091	0.00631852	0.0100604	0.0179238		0.00563414	0.0127886	0.00943402	0.00522298	0.0121256			0.0246161
0.0298272		0.00812943	0.00854915	0.00737475	0.00650585	0.0189087		0.00769545	0.0120248	0.00772252	0.00638565	0.0148427			0.0165948
0.0320904		0.00260397	0.00695184	0.00776975	0.00813903	0.0183101		0.00369504	0.0110636	0.0121437	0.00371454	0.0113634			0.0132964
0.0331608		0.00482539	0.00976684	0.00995091	0.00479202	0.0192373		0.003188	0.0107424	0.00676596	0.00932052	0.0189111			0.0195466
0.0359594		0.00120567	0.00915365	0.00706382	0.00549867	0.0223812		0.00458605	0.0131873	0.00672921	0.00756916	0.00925011			0.020484
0.0443362		0.00633169	0.0102285	0.00883149	0.00768833	0.013857		0.00462392	0.0081327	0.0110725	0.0100966	0.0126527			0.011681
0.0253721		0.00630211	0.00697968	0.0107168	0.00657586	0.0227549		0.00987574	0.0161426	0.00933157	0.00289477	0.0116316			0.0202807
0.0209413		0.00654381	0.00839465	0.0128445	0.0156973	0.0165639		0.00818401	0.0104604	0.00721074	0.00455048	0.0159583			0.0199423
0.0298815		0.00165321	0.00393893	0.0134034	0.0117127	0.021226		0.00251869	0.0143085	0.00659811	0.00715037	0.0210928			0.0161645
0.0495429		0.0013083	0.00975723	0.00633626	0.00759942	0.0157134		0.00319576	0.011378	0.00576291	0.00859992	0.00408253			0.0158728
0.0461647		0.00811491	0.00946703	0.0106678	0.0136416	0.017923		0.00548446	0.013011	0.0100406	0.00897867	0.00514339			0.0210388
0.0388701		0.00743432	0.00637822	0.0101874	0.0135584	0.0163053		0.00584275	0.0140862	0.00894118	0.00821531	0.00912956			0.026791
0.034598		0.00768938	0.0035204	0.0107474	0.009124	0.0197987		0.00716191	0.00975131	0.0104418	0.00673788	0.0219699			0.0188862
0.0232537		0.00748584	0.00944895	0.0111437	0.00892175	0.0163278		0.00510689	0.00837742	0.0094675	0.0103174	0.0125222			0.0184457
0.0455745		0.00901657	0.00977699	0.0119852	0.0183984	0.0111322		0.00426745	0.0110683	0.00541974	0.00425897	0.0146743			0.0169761
0.0400167		0.00498847	0.0115179	0.0125578	0.0129272	0.0207301		0.00482178	0.00757855	0.00912537	0.00874347	0.0241551			0.0151755
0.0327415		0.0045885	0.0106785	0.0117631	0.0116544	0.0271638		0.0034271	0.0162507	0.0101672	0.0111032	0.0112005			0.0231949
0.0389559		0.00546657	0.00998703	0.0105069	0.0156781	0.0169267		0.00959088	0.00660243	0.008683	0.0147753	0.0187105			0.0125877
0.0401317		0.00637408	0.00740807	0.00936761	0.0210433	0.018775		0.00441595	0.014698	0.0102186	0.00611325	0.0104279			0.0101543
0.0341076		0.00512591	0.00796681	0.010062	0.00717888	0.00935818		0.00369623	0.00703264	0.00439195	0.0045771	0.013849			0.0206191
0.0481593		0.00840346	0.00886143	0.00836619	0.00971017	0.0113383		0.00492001	0.00994656	0.0101426	0.00748577	0.0124633			0.0152247
0.0322214		0.00752177	0.00961956	0.0116155	0.0157965	0.0103515		0.00444122	0.0130733	0.0066776	0.012438	0.0135035			0.012586
0.0282175		0.00771116	0.0080515	0.0151182	0.00839953	0.016216		0.00524638	0.0128164	0.00926204	0.00713378	0.012383			0.0196253
0.0322798		0.0085216	0.00115825	0.0142828	0.00910467	0.0288801		0.00338465	0.0137498	0.00913664	0.00947039	0.0177223			0.0145063
0.0428885		0.00255559	0.0102614	0.0136289	0.0151098	0.023396		0.00759236	0.0110785	0.00880489	0.00982642	0.0173512			0.0145745
0.0391779		0.00867935	0.00936802	0.0135426	0.0130317	0.0120054		0.00719599	0.0116998	0.00259172	0.00730825	0.0187507			0.0153674
0.0169295		0.00399475	0.00690233	0.0102926	0.0139934	0.0217871		0.00343155	0.013688	0.0099212	0.00655491	0.0120595			0.0129209
0.0360706		0.00290172	0.00167605	0.0102852	0.00976423	0.0177937		0.00942356	0.0134408	0.00880026	0.00970608	0.00948462			0.0185206
0.0480007		0.0097959	0.00927986	0.0109122	0.00449889	0.0250764		0.00939099	0.0132494	0.006281	0.00922648	0.0178605			0.0172207
0.054595		0.00540197	0.0102559	0.0118454	0.0210254	0.0216869		0.00846953	0.00790129	0.0100848	0.00921067	0.00308014			0.0117089
0.0303419		0.00969426	0.00690257	0.00907815	0.00904074	0.0129354		0.0023904	0.00909126	0.00963653	0.00708844	0.00874783			0.0153618
0.0365172		0.0056465	0.00898351	0.00937836	0.0108276	0.0228202		0.00899204	0.00764611	0.00962753	0.0103901	0.010625			0.0198323
0.0445723		0.00814668	0.00811558	0.0121264	0.00784444	0.0211279		0.00760442	0.0109309	0.0120577	0.0102466	0.00572472			0.0189518
0.0419491		0.00626391	0.00758875	0.012135	0.0109044	0.0204262		0.00374658	0.0115912	0.00913731	0.011316	0.00804815			0.0169478
0.0330689		0.00937014	0.000927381	0.0110585	0.00751	0.0130148		0.00328931	0.00959142	0.00126087	0.00533866	0.00658863			0.0179817
0.0574827		0.00754095	0.00102061	0.0121118	0.012019	0.0152157		0.00561116	0.0119783	0.00329188	0.00972708	0.0170639			0.0124659
0.058593		0.00953581	0.00162453	0.0111403	0.00603837	0.0212012		0.00946597	0.0118321	0.0100651	0.00861513	0.0136508			0.016352
0.0305147		0.0135994	0.00153295	0.0126982	0.00753861	0.0201423		0.00555859	0.0135617	0.00351147	0.010098	0.0141006			0.0172565
0.0416958		0.00367142	0.00378264	0.0165072	0.0088797	0.0212756		0.0104876	0.0129598	0.0060107	0.0117398	0.0187494			0.0378254
0.0408839		0.00683436	0.00353046	0.0105985	0.0106661	0.023661		0.0048385	0.0100007	0.00894697	0.00956007	0.0115998			0.0212584
0.05714		0.00984169	0.00391065	0.0149525	0.00815694	0.0187563		0.0113198	0.0121433	0.0077352	0.00564157	0.00748453			0.0200586
0.0188966		0.00839589	0.00442753	0.0116186	0.0104503	0.0215381		0.00542597	0.011089	0.0097343	0.00419186	0.0119691			0.0184643
0.023101		0.00950082	0.00465708	0.0121578	0.0102105	0.0135338		0.00480185	0.0128737	0.0102286	0.00625833	0.0160701			0.0138868
0.0386274		0.00738399	0.00346306	0.0116487	0.00785987	0.013441		0.00660297	0.0115692	0.0107761	0.00925655	0.00794738			0.0160748
0.0559377		0.00974493	0.00391466	0.0133779	0.00986941	0.0190979		0.0066066	0.0136924	0.00808815	0.0102695	0.00824669			0.0106225
0.0275171		0.00934549	0.00479976	0.0083309	0.0123759	0.0152365		0.00839549	0.0132159	0.00905098	0.00823529	0.0108292			0.0206488
0.0366726		0.0102413	0.00263465	0.014264	0.0143928	0.0238205		0.0109976	0.011222	0.0102524	0.00399284	0.0104508			0.0141371
0.0351689		0.00591102	0.00411923	0.0114292	0.00511266	0.0255443		0.0107168	0.0150887	0.0104245	0.00888465	0.0217773			0.023832
0.0445314		0.00984423	0.00318258	0.0138125	0.00694228	0.017658		0.00564782	0.0146253	0.00931343	0.00855449	0.00651561			0.0174835
0.0362678		0.00776742	0.00302217	0.012057	0.00941443	0.0246073		0.00540513	0.00919901	0.00247031	0.00979565	0.0143559			0.0233944
0.0313403		0.00951986	0.00378134	0.0127094	0.00618974	0.00945391		0.00397524	0.0107214	0.00994694	0.0102567	0.00868429			0.0186765
0.00643545		0.00705134	0.00686367	0.0127395	0.0157638	0.0208027		0.00475689	0.0128316	0.00663021	0.00671464	0.0110987			0.0097978
0.0202383		0.0102269	0.00651505	0.0120936	0.0175139	0.0258012		0.00732065	0.0140032	0.00734674	0.0114439	0.010094			0.0188758
0.0204487		0.00711663	0.00471898	0.00873938	0.0144594	0.00578781		0.00634085		0.00249315	0.01037	0.0101576			0.0152803
0.020092		0.0117147	0.00663481	0.00891691	0.0119964	0.00868315		0.00543123		0.00913149	0.00876563	0.00811921			0.0183694
0.00984495		0.00682198	0.00506511	0.00791888	0.0099118	0.0123172		0.00511763		0.00606594	0.00600228	0.00690368			0.0198695
0.0256122		0.00939955	0.00712705	0.00668618	0.0286291	0.0225039		0.00325956		0.00972803	0.00767999	0.00846748			0.0151954
0.0258281		0.00891263	0.00617563	0.00249117	0.0185483	0.0236443		0.00660085		0.0106016	0.00830595	0.0178707			0.0186131
0.00894465		0.0132392	0.00452183	0.00217173	0.0188062	0.0162242		0.00824689		0.0107283	0.00853508	0.00543964			0.0235715
0.0405938		0.00985388	0.00590816		0.0178865	0.0144797		0.00524265		0.00789389	0.00867871	0.0131574			0.0216671
0.0258999		0.0100032	0.00737739		0.0159387	0.0181688		0.00841485		0.00151831	0.0071231	0.0116773			0.0125233
0.0361993		0.00611802	0.00786774		0.0163278	0.0197501		0.00757228		0.00648166	0.00607092	0.0111119			0.0173247
0.0334191		0.0103768	0.00391218		0.0168157	0.022561		0.00822651		0.00742816	0.00950355	0.0132593			0.0134247
0.0332198		0.00798447	0.00849875		0.01792	0.0172842		0.00792989		0.00927404	0.00833602	0.00375027			0.0171658
0.0159657		0.0104527	0.00820741		0.0143294	0.0232446		0.00268303		0.010232	0.00440093	0.00487613			0.0192531
0.0167456		0.00842874	0.00737153		0.0145734	0.0251926		0.00578907		0.0105192	0.00916865	0.00491045			0.0241365
0.0173781		0.0104644	0.00407275		0.0184613	0.0273672		0.0048901		0.00846933	0.00594358	0.00370637			0.0121465
0.0140972		0.0106039	0.00778279		0.0117856	0.0168073		0.00350576		0.0102797	0.00956441	0.016522			0.010415
0.0160597		0.006005	0.00624879		0.0132089	0.0174014		0.00513247		0.00909191	0.00733975	0.00786401			0.0111761
0.0076577		0.0114166	0.00526868		0.0173418	0.00318661		0.00246505		0.0119989	0.00801938	0.00515349			0.0149728
0.0275435		0.0120135	0.00790817		0.0201024	0.00417364		0.00676483		0.00928311	0.00581722	0.00644557			0.0124446
0.021895		0.0086337	0.00827339		0.0126025	0.00446328		0.00238384		0.0103804	0.00916168	0.00571294			0.0156916
0.0343653		0.00699923	0.00776985		0.00973666	0.00210561		0.00555436		0.0110343	0.00769546	0.00553669			0.0143313
0.0196903		0.00943607	0.00983828		0.00834483	0.00543231		0.00549363		0.0118031	0.00800637	0.0058368			0.0181531
0.0199341		0.00330714	0.00718827		0.0104368	0.0060325		0.00607514		0.00953728	0.00795197	0.0131714			0.0139403
0.0166898		0.00185066	0.00742196		0.00857835	0.00602197		0.00949262		0.0100454	0.00948309	0.00404447			0.0152488
0.021941		0.00440921	0.0101817		0.0144819	0.00552778		0.00693241		0.00700593	0.00628414	0.0106071			0.0171831
0.0285205		0.00629971	0.00956888		0.0164799	0.00739833		0.0077816		0.00941117	0.00823724	0.00427706			0.0179948
0.0191653		0.00403764	0.0103817		0.0159258	0.00631745		0.00594027		0.00952761	0.00925565	0.00832593			0.0116964
0.0253111		0.00856315	0.00376003		0.0115693	0.00572845		0.00635761		0.00918356	0.00842684	0.00407289			0.0268267
0.0339576		0.00876064	0.0103776		0.0179222	0.0074705		0.00415989		0.0103445	0.00847665	0.0174807			0.0105328
0.026992		0.00450858	0.00532868		0.0116181	0.00655146		0.00644897		0.00847769	0.00789108	0.0162329			0.0222968
0.015308		0.00653595	0.00992674		0.0181112	0.00662682		0.00568093		0.00987266	0.00810536	0.00177535			0.0140647
0.0197868		0.00369388	0.0109286		0.0120803	0.00970592		0.00859078		0.0040788	0.00965294	0.0128572			0.0172146
0.0184213		0.00816717	0.00784504		0.00962631	0.00921355		0.0084075		0.00521505	0.00678847	0.0101791			0.0114035
0.0283419		0.00288754	0.00632712		0.0201289	0.00437177		0.00317266		0.00867957	0.0104849	0.0139587			0.00523222
0.0204104		0.00823709	0.00911635		0.0139255	0.00917561		0.0104544		0.00862776	0.0108589	0.0102801			0.0124515
0.0167786		0.00478405	0.00815965		0.0241323	0.00695024		0.0080611		0.00889157	0.00460346	0.00939691			0.0123713
0.019236		0.00290004	0.00626189		0.0174581	0.0129808		0.00468421		0.00830019	0.00497915	0.0115463			0.0126493
0.0136532		0.00400366	0.0107013		0.0179411	0.0105305		0.0113324		0.00997866	0.010153	0.0161588			0.0162131
0.0206418		0.00418147	0.0106209		0.0152151	0.00955913		0.00719314		0.0103333	0.00590223	0.0127958			0.0127588
0.0295675		0.00796546	0.00814946		0.0133425	0.00979264		0.00612047		0.00520542	0.00858169	0.0192984			0.0194995
0.0247314		0.0067472	0.00839465		0.0168954	0.0151588		0.00636187		0.0092848	0.00665211	0.017297			0.0143564
0.0225143		0.00460559	0.0107275		0.0140578	0.0133702		0.0107929		0.00509263	0.00772097	0.0218535			0.0127845
0.0277755		0.00550444	0.00632219		0.0147134	0.0137897		0.00508837		0.00330089	0.00719913	0.0247652			0.00954592
0.0324773		0.0013589	0.00961899		0.00708249	0.0122842		0.00504176		0.00309284	0.00560411	0.00914333			0.015396
0.0394659		0.00662179	0.0111639		0.0136196	0.0115348		0.0102572		0.00811238	0.0048418	0.00722486			0.0115497
0.018055		0.00148402	0.00429719		0.0131989	0.0133775		0.00649683		0.00817023	0.00467227	0.0194429			0.019488
0.029136		0.00268222	0.00632079		0.0139696	0.0083161		0.00831128		0.00714793	0.00592755	0.0192245			0.0140672
0.0302424		0.00257673	0.00795637		0.0140415	0.0115336		0.00767506		0.00720786	0.00810103	0.0169602			0.020804
0.0235376		0.00647793	0.00480306		0.0200184	0.00507874		0.00991064		0.00670334	0.00863803	0.0133102			0.0128419
0.029343		0.00692568	0.00769037		0.00873315	0.0178964		0.00837985		0.0035526	0.00845982	0.0129613			0.00538402
0.0296344		0.00135593	0.00513437		0.0178214	0.00824611		0.0083703		0.00960209	0.0088053	0.0119371			0.0116572
0.037525		0.00134655	0.00465217		0.0194943	0.0110582		0.0113118		0.00880422	0.00636842	0.0211128			0.0114522
0.0251751		0.00143229			0.0149989	0.00855218		0.00372976		0.00736245	0.00748855	0.0185248			0.0157322
0.0259611		0.00736945			0.0145234	0.0168947		0.00669151		0.00628377	0.00718375	0.00540096			0.0168208
0.00773339		0.00709917			0.0123931	0.00551194		0.00484925		0.00970514	0.00745713	0.016457			0.0115671
0.0188493		0.00548409			0.0109026	0.0162923		0.00675526		0.00808097	0.00771862	0.0138905			0.0101366
0.0242478		0.012617			0.011687	0.0102727		0.00906698		0.00648604	0.0097773	0.0135043			0.0197005
0.0275311		0.0012905			0.0107839	0.0100849		0.00754298		0.00499049	0.00776316	0.0179143			0.01349
0.0276175		0.00183837			0.0139086	0.00901167		0.00464336		0.00367147	0.00796824	0.0162946			0.00800477
0.0232993		0.00130285			0.0116021	0.0091289		0.0126793		0.00867339	0.00796353	0.0169807			0.00962541
0.0163869		0.00249921			0.00235783	0.0174771		0.00966894		0.00671507	0.00417956	0.011553			0.0168188
0.0305849		0.00107198			0.00918188	0.0108691		0.00700325		0.00708828	0.00853991	0.0123226			0.0184225
0.0271709		0.00391661			0.0106091	0.0104906		0.00434703		0.00265013	0.00925043	0.0182726			0.012583
0.020723		0.00442404			0.0056977	0.0122368		0.00683586		0.00443162	0.00420498	0.0171935			0.0152895
0.0324385		0.00506184				0.0103549		0.00715008		0.00207146	0.0103125	0.0074824			0.0142778
0.0399013		0.00503127				0.0154281		0.00594467		0.00813157	0.00681295	0.00722651			0.00236904
0.0193508		0.0048905				0.0131972		0.00850697		0.00336161	0.0082141	0.0176428			0.0153964
0.0107194		0.00433571				0.0158579		0.0057994		0.00782446	0.00700051	0.0184862			0.0196797
0.032764		0.00452909				0.0143058		0.00729695		0.00727785	0.00760753	0.020573			0.0166054
0.0299813		0.00570313				0.00964707		0.00687707		0.00577774	0.00552341	0.0159965			0.0138763
0.0270664		0.00390335				0.0189122		0.00504054		0.00657622	0.00613548	0.0182134			0.0124199
0.0234088		0.00553415				0.0204184		0.00609413		0.00486528	0.00507482	0.0190671			0.00494069
0.0414236		0.00616708				0.0151582		0.00637599		0.00670618	0.00720468	0.0165621			0.01025
0.0187811		0.00709675				0.00942721		0.00627074		0.00576038	0.00728121	0.0208374			0.0111301
0.0323		0.000821139				0.0178712		0.00242		0.00689061	0.00670235	0.0179559			0.0286282
0.0267867		0.00484884				0.0117093		0.00826993		0.00605107	0.00763816	0.0203031			0.00902622
0.028687		0.00746511				0.0190936		0.00348368		0.000840458	0.00734387	0.0155101			0.0086516
0.0451466		0.00653054				0.0180663		0.00975493		0.00893889	0.00608233	0.0167448			0.0128244
0.0509753		0.00321658				0.0177137		0.0100721		0.00765554	0.00678672	0.0178603			0.000860961
0.0299123		0.00159002				0.0173686		0.00875529		0.0060716	0.00627853	0.0173549			0.0130135
0.0326647		0.00814792				0.00792651		0.00788655		0.00659486	0.00603663	0.0195233			0.0204026
0.0501678		0.00644359				0.0226408		0.0102066		0.00681703	0.00611509	0.0142474			0.0048176
0.03558		0.00858923				0.0202679		0.0107804		0.00701206	0.00890916	0.0135258			0.00601229
0.0262655		0.00350723				0.0120291		0.00813143		0.00038158	0.00663731	0.00979082			0.017749
0.0271436		0.00854597				0.0189513		0.00600791		0.00453802	0.00565513	0.0101272			0.00345919
0.0249121		0.00799327				0.0178426		0.00720074		0.00413447	0.00622747	0.0138977			0.00891254
0.0291063		0.00232611				0.0134808		0.00540131		0.00392238	0.00188359	0.0167991			0.00944476
0.0413009		0.00857128				0.0134769		0.00632303		0.00756042	0.00631884	0.0143215			0.0131307
0.027759		0.00882511				0.0143156		0.00781714		0.00308247	0.00621133	0.0190452			0.000707204
0.0262956		0.00636401				0.0138257		0.00456667		0.00597994	0.00631112	0.0126157			0.00470246
0.0288166		0.0094745				0.0119929		0.0125198		0.00577845	0.00405247	0.0141353			0.00664309
0.0342403		0.0076504				0.0157506		0.00953108		0.0115393	0.00516322	0.014158			0.00711939
0.0374191		0.00354592				0.0163277		0.0082139		0.0114022	0.004806	0.0188541			0.0063188
0.0203817		0.00257401				0.015547		0.00685208		0.00856572	0.00582165	0.0151509			0.00482329
0.0385625		0.00425931				0.0111923		0.00799353		0.00774872	0.00636248	0.0139947			0.00778933
0.0425052		0.00374298				0.0130921		0.00929441		0.00853963	0.00540163	0.00571284			0.0137238
0.0163164		0.00965657				0.00886194		0.0180847		0.00892193	0.00563632	0.018912			0.0298934
0.0352264		0.00467785				0.016212		0.00995526		0.0111985	0.00625585				0.0282458
0.0350705		0.00960117				0.0112377		0.0169216		0.0117843	0.00904052				0.0177085
0.0292559		0.00334089				0.0180335		0.0134945		0.00619592	0.00466251				0.0187303
0.0357406		0.0104588				0.0147306		0.00651148			0.00498455				0.0193017
0.0191824		0.00501655				0.0120222		0.00580843			0.00536749				0.0196532
0.0438846		0.00563845				0.0184659		0.0152194			0.0044606				0.0183723
0.0270211		0.00721998				0.017533		0.00771809			0.00283304				0.017121
0.0400591		0.00457118				0.0193528		0.0177086			0.00418771				0.0173411
0.0154963		0.00809134				0.0174404		0.00776857			0.00621307				0.0194468
0.00747473		0.00980435				0.0186258		0.0182379			0.00392492				0.0157247
0.0353269		0.00966614				0.0207012		0.00950849			0.00555708				0.0184138
0.0355642		0.00473571				0.0246534		0.00869776			0.00597566				0.0220551
0.0180674		0.0040512				0.0232607		0.00904122			0.00284974
0.057008		0.0103208				0.0203327		0.00868754			0.00364547
0.0292633		0.00437799				0.0187955		0.00423141			0.00214519
0.0400704		0.00377235				0.014698		0.00637035			0.00438501
0.0267984		0.00603797				0.0141208		0.00833405			0.0045834
0.0131469		0.00172549				0.0177771		0.00976852			0.00345864
0.0106512		0.00734974				0.0196144		0.006789			0.00154291
0.0354083		0.00453742				0.0192843		0.00670936			0.0036453
0.0265941		0.00988651				0.015501		0.00696554			0.00623391
0.0257258		0.009145				0.0254103		0.0085802			0.00667684
0.0394084		0.00583757				0.0160011		0.0046515			0.0009093
0.0177866		0.00385482				0.0139724		0.0109122			0.000899511
0.0452666		0.00216191				0.0235349		0.0105189			0.00695742
0.0374497		0.00475234				0.0201007		0.016037			0.00326
0.0423936		0.000663472				0.0132591		0.0132422			0.00472623
0.0223288		0.00175633				0.0230672		0.010599			0.00931943
0.0379969		0.00333458				0.017566		0.00446529			0.00972179
0.0185003		0.00511266				0.0179798		0.00659883			0.00982647
0.0718885		0.00515635				0.0199427		0.0128555			0.00885819
0.0489231		0.00829126				0.0101883		0.0138277			0.00540147
0.0516105		0.00871452				0.0212851		0.0113219			0.0095031
0.034289		0.00862259				0.0146286		0.0098296			0.0103406
0.0353412		0.0023396				0.00898712		0.0152452			0.0102082
0.0343225		0.000649883				0.0206815		0.00810994			0.0112889
0.0393362		0.00428441				0.0217145		0.00728415			0.010424
0.029937		0.006018				0.0249316		0.0086127			0.0114682
0.0345776		0.00350316				0.0183067		0.00664331			0.0101436
0.0347813		0.00659997				0.0155717		0.00794461			0.0116628
0.0299383		0.00521906				0.015873		0.0131716			0.0102372
0.0357782		0.00657497				0.0182931		0.00809674			0.00960584
0.026151		0.00220647				0.0174535		0.00689457			0.00907551
0.0393095		0.00483442				0.0195393		0.00547727			0.00978451
0.02882		0.00274873				0.0196109		0.0129547			0.00937168
0.0578828		0.00827071				0.0162267		0.00265109			0.00916506
0.0272263		0.00938559				0.0090886		0.00990379			0.00764366
0.0319288		0.00569193				0.0109355		0.00622505			0.00813961
0.0139637		0.00782026				0.0153118		0.0139218			0.00972926
0.0309831		0.00618859				0.0262001		0.00905244			0.00803339
0.0358843		0.00373223				0.0179197		0.0154781			0.00536422
0.0299645		0.00778487				0.013644		0.0136117			0.00795942
0.0117602		0.00924337				0.0161403		0.00601344			0.00764653
0.0194465		0.00941179				0.0141478		0.008955
0.0287127		0.0035434				0.0221855		0.00962408
0.0380782		0.00884447				0.0101033		0.00998349
0.0329322		0.0119284				0.0187112		0.0090896
0.0583541		0.0101003				0.00491206		0.0153368
0.0117718		0.0104812				0.0118943		0.0113767
0.0124721		0.00476943				0.0215104		0.0136054
0.0306737		0.00982637				0.0152523		0.00463494
0.0358789		0.0111619				0.0208528		0.0143164
0.0341811		0.0118003				0.0140128		0.0134077
0.0343814		0.00798374				0.0144486		0.00618938
0.0369969		0.00784734				0.0109425		0.0161363
0.0399544		0.00967434				0.016503		0.00798929
0.0468163		0.00947998				0.0143822		0.0101417
0.0387741		0.0100454				0.0189151		0.0112683
0.0435361		0.00626819				0.0142166		0.0122552
0.0285878		0.0102937				0.0137335		0.00936837
0.0258652		0.00799471				0.0177704		0.0078031
0.0345345		0.00877428				0.017263		0.00888295
0.026593		0.00322892				0.0167554		0.0091439
0.0484051		0.00907597				0.0226179		0.0117648
0.0157188		0.00777898				0.0191653		0.00325246
0.031645		0.00138551				0.0237122		0.00701799
0.0425493		0.00139455				0.0226639		0.0117485
0.0307624		0.00629853				0.0164251		0.0091168
0.0183059		0.00685147				0.0280691		0.00803231
0.0384046		0.00913929				0.0251303		0.0114589
0.0316856		0.00513151						0.00605281
0.0345504		0.00520363						0.00944217
0.0137554		0.00994537						0.0107394
0.0453688		0.000796817						0.0081137
0.0442978		0.00130563						0.0096893
0.0578612		0.00081109						0.00387052
0.0147446		0.00133205						0.0013958
0.0194667		0.00182121						0.00190091
0.0385721		0.00185685						0.00138601
0.0136749		0.00231691						0.00856685
0.0549172		0.00139789						0.00549023
0.046437		0.00461434						0.00871211
0.0283559		0.00249128						0.00885314
0.0156287		0.00488057						0.00228344
0.037773		0.00234537						0.00354666
0.0140151		0.000847529						0.00917265
0.0234344		0.00615797						0.00709803
0.0469144		0.000944254						0.00836471
0.0324498		0.00584158						0.00663587
0.0289574		0.00271044						0.00727563
0.039715		0.00501861						0.00892546
0.0313661		0.00497335						0.011305
0.0492833		0.0037021						0.00886366
0.0314218		0.00266606						0.0104142
0.0311498		0.00505619						0.0102112
0.0415482		0.00581958						0.00429407
0.0379455		0.00739907						0.00727092
0.0389474		0.00241268						0.00903643
0.0322353		0.00669135						0.0125447
0.04544		0.00753956						0.00972899
0.0503824		0.00657803						0.00834435
0.0371477		0.00750915						0.00378693
0.0393064		0.00522804						0.00382469
0.0341102		0.00482663						0.00661804
0.02869		0.00423565						0.00958835
0.0388898		0.0072299						0.0137884
0.0354651		0.00819076						0.0136113
0.0350373		0.00471308						0.00873624
0.0366233		0.00645493						0.0109208
0.0390946		0.00747928						0.0156895
0.0346101		0.00328569						0.0134427
0.0279972		0.00827359						0.00901868
0.0351382		0.00479278						0.00764117
0.0356145		0.00809869						0.011477
0.0247466		0.00968275						0.012382
0.0261767		0.0087217						0.0087886
0.0172467		0.00959391						0.0127152
0.0367029		0.00962363						0.0109089
0.036974		0.00494716						0.00763269
0.0318282		0.0106365						0.010878
0.0400115		0.0049801						0.0161119
0.0234266		0.0101622						0.0105876
0.0379367		0.00597628
0.0285768		0.00885827
0.02325		0.00870351
0.0149558		0.00631467
0.0441252		0.00994503
0.0216838		0.00899923
0.0308732		0.00829686
0.0422616		0.00910248
0.0333533		0.00710267
0.0337304		0.00300256
0.0323504		0.00976472
0.0440883		0.00499509
0.0359914		0.00979209
0.0266575		0.00459794
0.0433765		0.0094393
0.0419724		0.00922883
0.0368205		0.0076374
0.0288561		0.00968749
0.0145878		0.00771907
0.0231018		0.00580593
0.0172102		0.00907653
0.0123395		0.0100035
0.0325532		0.00643035
0.0352075		0.00882293
0.0272638		0.0109569
0.0379228		0.0101
0.0417091		0.00617191
0.0428371		0.00858991
0.0242726		0.0105019
0.0378535		0.0113656
0.0280747		0.0102819
0.0230852		0.0118071
0.0174087		0.00667613
0.0183742		0.0108048
0.0367044		0.0104578
0.0298402		0.00597885
0.0469888		0.00834217
0.0270082		0.0102552
0.0230979		0.0109147
0.0346009		0.00920739
0.0282185		0.00681392
0.0209708		0.00923636
0.0455802		0.00673917
0.0367345		0.00827762
0.0307489		0.0114304
0.0225092		0.0112376
0.0355645		0.00657058
0.0207945		0.00283614
0.0237629		0.0055751
0.0237879		0.0104793
0.0420292		0.0113558
0.0166239		0.00953363
0.0195992		0.00985253
0.0286572		0.0110311
0.0368471		0.0100138
0.0309235		0.00818929
0.0151995		0.00828614
0.0256546		0.00857449
0.0252187		0.00497919
0.0307051		0.00731614
0.0476112		0.00793584
0.0120801		0.00972136
0.0259134
0.0450778
0.0276782
0.0310532
0.0354241
0.0305867
0.0428667
0.0312025
0.0333953
0.0345454
0.0300009
0.0275572
0.0352831
0.0324737
0.0277784
0.0337007
0.0307787
0.0281049
0.0464902
0.0402317
0.0370454
0.0403704
0.0429776
0.0468129
0.0390017
0.0292122
0.0492508
0.0479268
0.034194
0.0399946
0.0518401
0.062312
0.0470823
0.0417721
0.0429881
0.044601
0.0582138
0.0466119
0.047586
0.0464431
0.0460022
0.0162931
0.0528848
0.0404287
0.0349719
0.0359573
0.0391794
0.0460034
0.0160386
0.0559016
0.0268783
0.0237271
0.0450887
0.0507665
0.0409864
0.0338143
0.0462412
0.0460011
0.0505426
0.0405292
0.0410289
0.039728
0.0391668
0.0408145
0.0485603
0.0388151
0.031689
0.0430802
0.04778
0.0485187
0.0387383
0.0493575
0.0439439
0.0324816

## Sheet: Figure S12
Figure S12A
Quantification of the promoter activity of indicated protein quality control components (as measured by average cellular GFP fluorescence) in PA-free and PA-bearing MG1655 ΔlacY pTrc99A-mCherry-cI78EP8 cells, 3 hours after PA production was halted.
PdnaK		PdnaJ		PclpB		PclpP		PclpX		Plon		PhslU		PhtpG
Control	HS	Control	HS	Control	HS	Control	HS	Control	HS	Control	HS	Control	HS	Control	HS
0.061043	0.0621204	0.0418758	0.0399571	0.0332607	0.0278691	0.0564108	0.0394767	0.097493	0.0961511	0.0390951	0.035692	0.0553164	0.049545	0.0853575	0.0534906
0.0680326	0.0537987	0.048556	0.0472794	0.0384859	0.0351226	0.0570661	0.0424755	0.104017	0.0924992	0.0414963	0.0409885	0.0647185	0.0545871	0.0518088	0.0470409
0.0956748	0.0670267	0.0506536	0.0465451	0.038304	0.0351725	0.0597586	0.0442198	0.117036	0.0781781	0.0374375	0.035128	0.0673862	0.0536986	0.0628476	0.0587981
0.101368	0.0693429	0.0466549	0.0448867	0.0418226	0.0436003	0.0658458	0.0385799	0.0864309	0.0649495	0.0512212	0.035454	0.0530007	0.0457366	0.0614737	0.0425092
0.101528	0.0662863	0.0543125	0.0558235	0.0362327	0.0377369	0.064415	0.0467193	0.0978123	0.0705998	0.0499005	0.0412858	0.0567332	0.0453538	0.0553933	0.0460918
0.0767416	0.044352	0.0551465	0.047779	0.0372861	0.0492616	0.0550773	0.0532948	0.104079	0.11956	0.0421179	0.0449746	0.0536453	0.0540539	0.0497478	0.0422318
0.0838585	0.0663299	0.0538689	0.0421631	0.0381377	0.0448981	0.0533231	0.0475203	0.0755516	0.129133	0.0461438	0.0471789	0.0622859	0.0528348	0.0620665	0.0438205
0.0931038	0.115144	0.0557983	0.0492343	0.0401189	0.0449648	0.0476175	0.0569493	0.114868	0.0746857	0.0562728	0.0396968	0.0622834	0.0416988	0.0517062	0.0471039
0.0943584	0.0871817	0.0531208	0.0586598	0.0410373	0.0416115	0.0413767	0.0580585	0.125695	0.0914756	0.0451567	0.0387125	0.0538462	0.0441509	0.0580573	0.0429782
0.0953706	0.0844089	0.0436733	0.0516411	0.0418588	0.0413984	0.04591	0.0540098	0.105156	0.0806365	0.0477765	0.0412459	0.0526713	0.0484235	0.0608321	0.0539117
0.0897941	0.059406	0.0498119	0.0415972	0.035402	0.0510999	0.0529952	0.0577373	0.10763	0.119755	0.0524271	0.0464287	0.0581064	0.0428183	0.0386306	0.0430251
0.092815	0.0744084	0.0536217	0.042225	0.0335183	0.048149	0.0458902	0.0474604	0.112125	0.106401	0.0519367	0.0389917	0.0595819	0.0562284	0.0483712	0.0527662
0.077639	0.0896267	0.05082	0.045623	0.0300737	0.0511026	0.0483244	0.0493423	0.114722	0.112192	0.0497173	0.0341338	0.0595806	0.0479457	0.0424003	0.0739809
0.0840348	0.0690954	0.0519429	0.0495049	0.0346913	0.0370303	0.052755	0.0407416	0.106673	0.0936979	0.0492342	0.0519501	0.0489829	0.0483777	0.0434507	0.059276
0.0847922	0.0680524	0.0539796	0.0376114	0.0348869	0.0550713	0.0612559	0.0382075	0.0733382	0.0886364	0.0573456	0.0409582	0.0454623	0.0430089	0.0510382	0.0557053
0.0790563	0.0702944	0.0513649	0.036344	0.032928	0.0295682	0.0627314	0.0454266	0.0848955	0.113833	0.0496816	0.0299358	0.0471805	0.059858	0.0640442	0.0581664
0.0725175	0.0617418	0.0560897	0.0395069	0.0334064	0.0326424	0.050449	0.0481784	0.0948188	0.0956118	0.047158	0.0364984	0.0551935	0.0638217	0.0472868	0.0501428
0.106637	0.0484033	0.0616984	0.035914	0.0449003	0.0367124	0.0456539	0.0437549	0.109449	0.0999043	0.0498745	0.0506458	0.0562152	0.0661373	0.0501368	0.0550458
0.0812301	0.054436	0.0506427	0.0378745	0.0390789	0.0394284	0.0623197	0.051495	0.0921963	0.117116	0.0505904	0.0617339	0.0491376	0.0738722	0.0581786	0.0383825
0.0827167	0.0552092	0.0641749	0.0371184	0.0399828	0.0388774	0.0614903	0.0463227	0.0819211	0.0973048	0.0481653	0.0374815	0.0697463	0.0465116	0.0522924	0.043124
0.0707713	0.0583902	0.0560868	0.0444241	0.0430484	0.0347517	0.0498112	0.0557388	0.105536	0.0957935	0.0523034	0.0312154	0.0716544	0.0509013	0.0734043	0.0353722
0.0867776	0.0468475	0.0648548	0.0440985	0.0400318	0.0399161	0.050991	0.0582193	0.117523	0.127853	0.0519561	0.0403124	0.0656712	0.0525447	0.0794364	0.0387184
0.0594801	0.04003	0.0570309	0.0497489	0.037789	0.0341317	0.043903	0.0468598	0.0990609	0.108491	0.0474962	0.0521065	0.0611815	0.0502463	0.0788618	0.0339026
0.067845	0.0607318	0.0560145	0.0426811	0.0352265	0.0681237	0.0538131	0.0526076	0.103295	0.068427	0.0538194	0.0372011	0.0586455	0.0466674	0.0686351	0.038978
0.072125	0.0477044	0.0477076	0.0556113	0.0335125	0.0374256	0.0414112	0.0521421	0.126853	0.0848523	0.0532714	0.040275	0.0718704	0.0451155	0.0683405	0.05272
0.0839301	0.0530746	0.0462218	0.0653143	0.0346207	0.0526706	0.0463865	0.0570504	0.1302	0.0825806	0.0459882	0.041244	0.0673361	0.0502361	0.061533	0.0548896
0.0927677	0.0637562	0.0525442	0.0493753	0.0361277	0.0327661	0.044304	0.0442592	0.131615	0.0888892	0.0483113	0.0367126	0.0573004	0.0491097	0.0531842	0.0653982
0.0885682	0.0788141	0.0518828	0.0504409	0.041669	0.0457603	0.0457195	0.0468371	0.102529	0.0802112	0.04107	0.0312483	0.0568923	0.0485077	0.05223	0.058061
0.0698439	0.0728686	0.049837	0.0464635	0.0448804	0.0403479	0.046116	0.0348096	0.095499	0.0724131	0.0369078	0.0348128	0.0601293	0.0472718	0.0648743	0.0551991
0.0861712	0.082213	0.0489018	0.0368533	0.0436578	0.0326719	0.042105	0.0414925	0.0975128	0.071239	0.0489965	0.0444137	0.062062	0.0422126	0.0647839	0.0437503
0.0802778	0.0791336	0.0450541	0.0463646	0.0413896	0.041779	0.0524561	0.0475138	0.125955	0.0767356	0.0534452	0.0386313	0.0540693	0.0431382	0.0679444	0.0544779
0.0795429	0.082929	0.0376243	0.0410819	0.0359936	0.0368661	0.0491003	0.0441523	0.107376	0.0992369	0.0570587	0.0364274	0.0621731	0.0424056	0.0643281	0.055997
0.0748253	0.0832568	0.051691	0.045598	0.0355933	0.0363034	0.0445599	0.0433187	0.1235	0.096623	0.0496191	0.0399369	0.0636731	0.0477448	0.0539685	0.0575604
0.055095	0.059011	0.0514461	0.0555932	0.0407694	0.0389856	0.047469	0.043421	0.124792	0.114884	0.0547121	0.0407714	0.0578198	0.0447525	0.0533129	0.0582638
0.0770131	0.0809014	0.052843	0.0477499	0.0435374	0.0414122	0.0518832	0.0411663	0.105094	0.07941	0.0500932	0.049476	0.0580539	0.0448022	0.0618811	0.0559264
0.0929427	0.0818811	0.0484703	0.0486003	0.0427736	0.0448958	0.0476386	0.050539	0.0964869	0.0874644	0.0553468	0.0390759	0.0532278	0.0422682	0.0552928	0.0484768
0.0659325	0.0718311	0.0482101	0.0469573	0.0401328	0.0280174	0.0472559	0.054601	0.0961386	0.108736	0.0537188	0.0395849	0.049083	0.0414188	0.060257	0.053906
0.0711714	0.0450309	0.0462106	0.0449936	0.0427154	0.0396389	0.0464281	0.0406226	0.0889107	0.110919	0.0548843	0.0436143	0.0502046	0.0451324	0.0608964	0.0599035
0.081593	0.0403314	0.0467513	0.0506567	0.0438542	0.0399321	0.0473556	0.0417071	0.0921424	0.116791	0.0498793	0.0446742	0.0513486	0.0421939	0.0584605	0.0521189
0.0730704	0.0415615	0.037145	0.0388998	0.0443142	0.0404741	0.0471292	0.0421427	0.101365	0.126189	0.0523526	0.0660657	0.0565243	0.0576859	0.0529421	0.0570661
0.0780215	0.0446452	0.0448743	0.0390915	0.0486435	0.0355639	0.0454567	0.0504314	0.104122	0.097362	0.0480203	0.0464062	0.0546849	0.0526988	0.0543351	0.0519888
0.0786483	0.0494831	0.0415644	0.0461408	0.0455819	0.0361654	0.0490826	0.05188	0.0829303	0.0735481	0.0454151	0.0398401	0.0584458	0.0533057	0.056817	0.0479117
0.06465	0.0451625	0.0434385	0.0470975	0.0477401	0.0602428	0.0508525	0.044449	0.0895346	0.083684	0.0434221	0.0505888	0.0561342	0.0454639	0.0578124	0.047076
0.0751204	0.0583978	0.0440914	0.055524	0.0441894	0.0412114	0.0497407	0.0409144	0.128025	0.0581536	0.0425809	0.040262	0.0585323	0.0475132	0.0495484	0.0605506
0.0532918	0.0671861	0.0468751	0.0443643	0.0431439	0.034376	0.0437201	0.0389724	0.116492	0.126441	0.0430567	0.0421462	0.057496	0.0389577	0.0537979	0.0432772
0.0654824	0.0471561	0.0454649	0.0465962	0.0416646	0.0352015	0.0496281	0.0427576	0.116128	0.144649	0.0397897	0.0369094	0.0609988	0.0451367	0.0497223	0.0380852
0.0753827	0.0507516	0.0460491	0.048457	0.0435328	0.0346973	0.0519962	0.0413455	0.129239	0.121153	0.0420702	0.0351715	0.062333	0.0448688	0.0576955	0.0397813
0.0660379	0.046439	0.0442781	0.0479086	0.0500952	0.0360875	0.049863	0.0461114	0.129226	0.0784757	0.0403885	0.0380878	0.0573892	0.0437379	0.0589222	0.052856
0.066037	0.0520465	0.0440461	0.0481228	0.0482845	0.0318242	0.0472601	0.0346966	0.135553	0.111097	0.0470696	0.028133	0.0501491	0.0553242	0.0642884	0.0528901
0.0973656	0.0580209	0.0505058	0.0479853	0.046788	0.0345003	0.0458587	0.0354772	0.108182	0.131482	0.0486749	0.0381142	0.0526764	0.0403065	0.066399	0.0334547
0.0892749	0.0912842	0.0498711	0.0373573	0.0509672	0.0359343	0.0383403	0.0441244	0.120196	0.0937879	0.045664	0.0441763	0.0434482	0.0478645	0.0665987	0.0416319
0.0959572	0.104591	0.0521582	0.0364524	0.0401521	0.028913	0.0423753	0.0403146	0.12985	0.136459	0.0351246	0.0482799	0.0617819	0.0476005	0.0667391	0.044348
0.125469	0.0665658	0.0517144	0.0463723	0.0466359	0.0455226	0.0426099	0.0385635	0.128399	0.0718614	0.0463797	0.032957	0.06157	0.0433994	0.0661801	0.038256
0.0930726	0.0731533	0.0461477	0.0383303	0.0408503	0.0345708	0.0408281	0.0440667	0.123711	0.0982778	0.0440398	0.0326948	0.0510966	0.0444357	0.0599702	0.0521062
0.0880713	0.0568084	0.0471174	0.0477247	0.0429358	0.0296285	0.0341577	0.0416569	0.117865	0.132749	0.0481474	0.0413542	0.0463245	0.0442944	0.0628497	0.0783216
0.0973109	0.0675497	0.0571534	0.0502073	0.0531229	0.0404271	0.057503	0.0507543	0.0922966	0.117454	0.0486997	0.0447679	0.0616469	0.0474569	0.067539	0.0450947
0.119348	0.0618137	0.0560302	0.0339223	0.0513646	0.0312737	0.0623084	0.05121	0.091621	0.107012	0.0454682	0.0390955	0.0735305	0.0512971	0.057596	0.0497513
0.101873	0.0679163	0.0507166	0.0373968	0.0507572	0.0419069	0.0569972	0.0575836	0.0781504	0.082892	0.0434556	0.0471034	0.061672	0.03917	0.0489101	0.0399138
0.0877037	0.0478338	0.0564658	0.0414807	0.0525163	0.0426024	0.0539252	0.0558701	0.0927272	0.10953	0.0507954	0.0478474	0.0622175	0.0454657	0.0481258	0.0584415
0.0818749	0.0626503	0.0521273	0.0376547	0.0515154	0.0389368	0.063229	0.0560454	0.0724136	0.085284	0.0510188	0.0382999	0.0579922	0.0442824	0.0527045	0.0428239
0.0769668	0.0538393	0.049331	0.0363943	0.0527607	0.0402567	0.0650127	0.0523386	0.113044	0.126116	0.0499234	0.0377216	0.0606341	0.0415047	0.0577858	0.070573
0.0964111	0.0433188	0.0716137	0.0526786	0.0487653	0.0361111	0.0515635	0.0430018	0.104117	0.0974602	0.0526529	0.036122	0.0575092	0.0415999	0.0506123	0.0467522
0.102951	0.0414158	0.065462	0.04704	0.0435687	0.0286306	0.0516059	0.0481054	0.101593	0.0964693	0.0499888	0.059283	0.0611592	0.0371058	0.0452586	0.0469317
0.0837386	0.0428363	0.0528101	0.0541973	0.0494257	0.0356492	0.0624365	0.0400848	0.105469	0.0990419	0.0563831	0.0340432	0.0668859	0.0528754	0.0405599	0.0493099
0.0923701	0.0514654	0.0516644	0.0426962	0.0531313	0.0430001	0.0659272	0.0475818	0.0725212	0.077052	0.0582678	0.0406947	0.0588017	0.0558961	0.0408725	0.0450001
0.0785465	0.0478685	0.0503476	0.0431732	0.0537415	0.0520254	0.054083	0.0523216	0.0842364	0.070176	0.0520673	0.0422145	0.0584642	0.0439278	0.038589	0.0562191
0.0967686	0.0588469	0.0529943	0.0465321	0.0578035	0.0459958	0.0660074	0.0397677	0.0981335	0.101872	0.0473434	0.0401206	0.0519348	0.0529888	0.0464222	0.0556217
0.0842057	0.0962554	0.0507707	0.0510905	0.0547437	0.048257	0.064777	0.0500434	0.104496	0.0850148	0.0546116	0.0446877	0.0662879	0.0578562	0.0526886	0.057189
0.0670666	0.0770821	0.047872	0.0380894	0.0497424	0.0424098	0.0577704	0.0452842	0.117213	0.134908	0.0487453	0.0320145	0.0661951	0.050417	0.0637741	0.0395525
0.0604808	0.0469243	0.0495996	0.0349278	0.0489634	0.0403069	0.0619793	0.0493153	0.111008	0.174484	0.0582992	0.0391193	0.0614303	0.0547939	0.057131	0.0456441
0.0535769	0.0540122	0.0478247	0.0475985	0.0436636	0.0458756	0.0521506	0.0576281	0.107397	0.0780572	0.0507866	0.0430846	0.0723662	0.0444672	0.0604432	0.05406
0.0838951	0.0397124	0.053286	0.0384919	0.0497558	0.0367161	0.0525502	0.0381264	0.112048	0.0748489	0.0581711	0.0509841	0.071206	0.0598489	0.0618655	0.0559243
0.0866129	0.0512175	0.0538776	0.0483169	0.0514095	0.0332892	0.0512091	0.047573	0.135212	0.085936	0.0541144	0.0522767	0.0592165	0.0497656	0.0665201	0.0434791
0.0933925	0.0545252	0.0499171	0.0357528	0.0563668	0.0466524	0.0542012	0.0461669	0.123847	0.130394	0.0602909	0.0384833	0.0607315	0.0527036	0.0696991	0.0371124
0.0760357	0.0502616	0.0543527	0.0384508	0.0472012	0.0415826	0.0464123	0.0452346	0.113391	0.0825964	0.0619219	0.0454136	0.0591293	0.0508576	0.0502847	0.0406282
0.0728191	0.0461147	0.0406806	0.0372991	0.0468715	0.034465	0.0488981	0.0426638	0.101142	0.0890478	0.0554036	0.0448823	0.0578858	0.0424539	0.0553638	0.0398689
0.0687132	0.0372601	0.0419475	0.0391797	0.0503747	0.0397775	0.0531416	0.0521823	0.108168	0.116415	0.0471288	0.0308247	0.0563045	0.0439303	0.0560272	0.0481075
0.0670107	0.0380769	0.0430093	0.0525251	0.0547755	0.0398139	0.0573663	0.0424722	0.101618	0.0665751	0.0595937	0.045119	0.0587596	0.0398812	0.0558592	0.0442302
0.0537451	0.0690361	0.0540409	0.0447208	0.0515144	0.0430497	0.0591111	0.0356444	0.0997043	0.106518	0.0598765	0.045931	0.0598354	0.0435644	0.0534861	0.0572834
0.0674912	0.0558571	0.0517682	0.0424397	0.0556458	0.0322956	0.0453533	0.0561564	0.0919298	0.0659834	0.0605958	0.045277	0.0701508	0.0433956	0.0602325	0.0386352
0.0709717	0.0626098	0.0469846	0.0442245	0.0585809	0.0339468	0.0438779	0.0371465	0.0941691	0.110047	0.0562127	0.0374422	0.0648525	0.0430292	0.0512939	0.047348
0.0618903	0.0740011	0.0543789	0.0414849	0.0539023	0.0389032	0.0489643	0.0419442	0.120883	0.159992	0.046853	0.0361165	0.0540956	0.0447758	0.0468535	0.0410316
0.0683717	0.0467523	0.0501441	0.0495372	0.0465047	0.0406995	0.0603172	0.0496225	0.103781		0.0445559	0.0415577	0.0629697	0.0476599	0.0436637	0.0596361
0.065722	0.0429888	0.0532777	0.0436863	0.0544629	0.033827	0.0547842	0.0582745	0.112729		0.0492086	0.0452972	0.0605397	0.0445214	0.0627484	0.0496044
0.0548603	0.0457171	0.0485972	0.0387856	0.0540875	0.0352785	0.0546737	0.0403738	0.134202		0.0486101	0.0366976	0.0561244	0.0581439	0.0582579	0.0469902
0.0424567	0.0716157	0.0405656	0.0364734	0.0546102	0.0468357	0.0449478	0.0580825	0.107907		0.0475646	0.0451238	0.0551981	0.0541032	0.0672367	0.0405944
0.0452566	0.0676422	0.0433193	0.0497223	0.0487701	0.0397421	0.0524637	0.0537712	0.0997375		0.0410959	0.0472229	0.0616932	0.0535592	0.0497606	0.0605493
0.0706631	0.0520862	0.0498146	0.0527018	0.0507085	0.0368893	0.0465997	0.0436419	0.101928		0.0362253	0.039231	0.062968	0.050775	0.057278	0.0562376
0.0691469	0.0574645	0.0505446	0.0584173	0.0503917	0.0370448	0.0478847	0.0477518	0.11054		0.0420221		0.0667379	0.0501136	0.0565674	0.0489058
0.060279	0.0591454	0.0425248	0.0504019	0.0406001	0.025876	0.0519528	0.0639817	0.113215		0.0363882		0.0695425	0.0428884	0.0721397	0.0375548
0.0606529	0.0458528	0.0441791	0.0621325	0.0484741	0.0301086	0.0515122	0.0431052	0.114087		0.0399986		0.0653761	0.0463384	0.0706046	0.0629811
0.0585507	0.0529308	0.0461614	0.0482254	0.0478351	0.0399412	0.0461527	0.0403505	0.106352		0.0452259		0.0612543	0.0453221	0.0725329	0.0511773
0.0622501	0.0641311	0.0456005	0.0610268	0.0479699	0.0309059	0.0591867	0.044492	0.0969975		0.0453403		0.0605717	0.0476709	0.0610361	0.0445261
0.0477035	0.0411749	0.0422869	0.0608181	0.0433934	0.0404484	0.0572111	0.0458186	0.108225		0.0364086		0.0585234	0.0518426	0.0613128	0.0318843
0.0715391	0.0671383	0.0431467	0.0467442	0.0516727	0.0457518	0.0602611	0.0318446	0.115288		0.0464435		0.0567545	0.0512704	0.0536531	0.0411574
0.0746276	0.066157	0.0473467	0.0358474	0.0607049	0.0397971	0.062312	0.0377082	0.159332		0.0510358		0.0559948	0.0513193	0.0553478	0.0423893
0.0627555	0.0683934	0.0465331	0.0535121	0.046275		0.0565748	0.0399575	0.136014		0.0494026		0.0536766	0.0464733	0.0449946	0.0389005
0.0536496	0.05195	0.0473566	0.044645	0.0552756		0.0493761	0.0397125	0.137309		0.0349329		0.0509271	0.0449572	0.0346999	0.05857
0.0544535	0.063147	0.0473019	0.0427838	0.0405507		0.0609726	0.0460137	0.135852		0.0406517		0.0537756	0.0458403	0.0388698	0.0545921
0.0840553	0.0799442	0.0468961	0.0342356	0.0433617		0.0607765	0.035223	0.150038		0.039694		0.0529635	0.0486864	0.0458791	0.0530862
0.0855974	0.098745	0.0426344	0.0386525	0.0534391		0.0686568	0.0387113	0.11907		0.0417605		0.0571258	0.0436615	0.050459	0.0465999
0.0601581	0.0813837	0.0482654	0.0413098	0.0313064		0.0564782	0.0408033	0.119131		0.0461442		0.0534024	0.05203	0.0554878	0.0520032
0.0759627	0.0982278	0.0485274	0.0374607	0.0432986		0.0580748	0.041146	0.0953329		0.0480797		0.0653302	0.0427254	0.0581746	0.0513246
0.0543482	0.0768457	0.0499124	0.0396825	0.0355749		0.0600447	0.0477039	0.112995		0.0463607		0.0579436	0.0490145	0.0485494	0.0512207
0.046044	0.0641119	0.045328	0.0419085	0.0524086		0.0620608	0.0544233	0.113576		0.0486772		0.0659437	0.0463544	0.0521006	0.0404296
0.0568246	0.0416407	0.0453297	0.0407435	0.058657		0.062349	0.0470953	0.113614		0.0500939		0.0585732	0.054428	0.0584529	0.0444938
0.0512129	0.0643356	0.0398005	0.0424616	0.0567317		0.0575234	0.0537235	0.108872		0.0531721		0.063547	0.0476134	0.0604737	0.0533599
0.057115	0.0419009	0.04858	0.0478436	0.0539476		0.0596457	0.0467351	0.115871		0.0569598		0.0505578	0.0501663	0.0658418	0.054693
0.040652	0.0405146	0.0496361	0.0420779	0.0575642		0.0623918	0.0388574	0.0934464		0.0552788		0.0488276	0.0449197	0.0610085	0.0435246
0.0590679	0.0395311	0.0475024	0.035648	0.0664446		0.0634565	0.0432937	0.0935069		0.0508802		0.0551932	0.0469743	0.0557799	0.0459634
0.0540151	0.0954342	0.0456157	0.0428382	0.0590654		0.0617856	0.0383074	0.123042		0.0464764		0.0563658	0.0443814	0.055586	0.0469463
0.0633471	0.0881221	0.045472	0.0372932	0.0491286		0.0524439	0.0472499	0.0821999		0.0519922		0.0653549	0.040322	0.058205	0.0434045
0.0661348	0.0749631	0.0397167	0.0392242	0.0441307		0.0613888	0.0400159	0.0987205		0.0396085		0.0661541	0.0485039	0.0473027	0.0377112
0.0692751	0.0572551	0.0395856	0.0455416	0.0394892		0.0725985	0.0377047	0.115401		0.0452981		0.0476914	0.0439733	0.0567314	0.0446435
0.0739737	0.0565186	0.0470286	0.0361724	0.0361169		0.0659408	0.0350733	0.113862		0.0594491		0.051687	0.0337785	0.0608136	0.039708
0.0693062	0.0846574	0.0587697	0.0484053	0.0383313		0.0541987	0.0456198	0.112127		0.0638371		0.0492738	0.037762	0.0640064	0.0488275
0.0548206	0.0596664	0.0559658	0.0540086	0.0377531		0.0375668	0.0458212	0.116471		0.0559374		0.0432124		0.0673157	0.0595241
0.0687272	0.0779307	0.0529677	0.0440016	0.0382959		0.0371368	0.0530891	0.130144		0.0473373		0.0549029		0.0637187	0.0503013
0.0737242	0.0887795	0.0579837	0.0435787	0.0364655		0.0387175	0.0508852	0.12779		0.0511979		0.0537702		0.0711143	0.0390775
0.0580566	0.0667955	0.0612756	0.0492016	0.0305427		0.04423	0.0508725	0.124048		0.0552667		0.0602893		0.0719826	0.0452057
0.0544116	0.0714746	0.0616656	0.0443621	0.043208		0.0385942	0.0428675	0.0941979		0.0503436		0.055495		0.0680116
0.0754569	0.0748802	0.0616673	0.0382725	0.0439919		0.0371544	0.0477681	0.101429		0.0427695		0.0628625		0.0670116
0.0834722	0.0745011	0.0543517	0.0451308	0.0503806		0.0457877	0.0408153	0.106351		0.0414925		0.0649069		0.0720089
0.0743583	0.0601542	0.0558542	0.0408688	0.0429787		0.0414368	0.0444849	0.110852		0.0332684		0.0619397		0.0722625
0.0777642	0.0678521	0.0556952	0.0469708	0.0420027		0.0411928	0.0426694	0.111279		0.0420351		0.0648495		0.0777335
0.0682164	0.0534426	0.0659001	0.0414193	0.0490795		0.0516012	0.0481705	0.106831		0.0451945		0.0606839		0.0704604
0.0758276	0.0627844	0.0554667	0.0398812	0.0424642		0.0466204	0.0465863	0.115831		0.0436042		0.0585808		0.0712555
0.0584298	0.0531765	0.0650735	0.0402255	0.0425724		0.0512252	0.0450703	0.116898		0.0527483		0.0622682		0.0668392
0.0594926	0.064143	0.0598517	0.0477197	0.0411953		0.0498237	0.0423086	0.123481		0.0491353		0.0637138		0.0876575
0.0619414	0.0420863	0.0545625	0.0381669	0.0399007		0.0435952	0.0460187	0.123672		0.045587		0.0561573		0.0900192
0.0654678	0.0501157	0.0610914	0.0412141	0.0367762		0.03941	0.0545727	0.129309		0.0437453		0.0609276		0.0805642
0.0815597	0.0446818	0.0595071	0.037904	0.0382726		0.0468875	0.0412299	0.120373		0.0488061		0.0598754		0.0727891
0.0776132	0.0714361	0.0595228	0.0437901	0.0408137		0.0611607	0.0464372	0.106317		0.0473703		0.0601309		0.0611579
0.0793771	0.0439992	0.0584131	0.0502176	0.0380159		0.0452279	0.0457995	0.103445		0.0426964		0.0729483		0.0713701
0.074808	0.0528056	0.0617001	0.0538765	0.0364827		0.0447597	0.0549838	0.10213		0.0395259		0.0829295		0.118805
0.0579317	0.0499324	0.0519391	0.0495522	0.0386306		0.0479742	0.0536546	0.120387		0.0405184		0.0588634		0.0722896
0.0534162	0.0289353	0.0522948	0.0431763	0.0376381		0.0598509	0.0472704	0.114367		0.0437724		0.0683528		0.0561444
0.0566199	0.0300457	0.0542057	0.0622043	0.0375892		0.0503767	0.0403209	0.0976224		0.0459887		0.0652392		0.0523449
0.0806299	0.0378467	0.0526192	0.0475266	0.0338937		0.044737	0.04977	0.12312		0.0477765		0.0620951		0.055537
0.0675679	0.0461671	0.0557493	0.0458865	0.0336162		0.0465394	0.0372347	0.119108		0.048757		0.0581677		0.0689983
0.0662703	0.063024	0.0564442	0.0335496	0.0358563		0.0468961	0.036802	0.100031		0.0473284		0.0543107		0.076462
0.0776871	0.0554634	0.0533017	0.0395623	0.040366		0.0498019	0.0392362	0.110344		0.0463128		0.0502085		0.0687522
0.0848513	0.0588171	0.0510897	0.0416761	0.0423843		0.0494982	0.0430666	0.131474		0.0462712		0.0482467		0.0640758
0.0823455	0.052348	0.054843	0.053409	0.0408249		0.0426152	0.0559875	0.152055		0.0438648		0.0458331		0.0600371
0.0850049	0.0654075	0.0570671	0.0627258	0.0387		0.0457586	0.0432154	0.164896		0.0458716		0.0479468		0.079706
0.0826134	0.0657867	0.05767	0.0555403	0.0438185		0.043199	0.0411353	0.169595		0.0488827		0.0546886		0.0710079
0.0814111	0.0495641	0.0508043	0.0620093	0.0439037		0.0475644	0.036827	0.171993		0.0462057		0.0556229		0.0608156
0.0817757	0.0555414	0.0511559	0.0354834	0.0453724		0.0414527	0.0458941	0.139107		0.0388185		0.054513		0.0480139
0.071738	0.0541054	0.0464925	0.0399816	0.0448408		0.0538545	0.0318672	0.13167		0.0389077		0.0529585		0.054328
0.0871859	0.0527415	0.0672684	0.0411234	0.0450214		0.0519861		0.120853		0.0467638		0.051505		0.0518867
0.0589341	0.069227	0.058793	0.0374053	0.0450607		0.0499681		0.129639		0.0419328		0.0590838		0.0714753
0.0824017	0.0668608	0.0729299	0.0361933	0.0440024		0.0499739		0.10547		0.0354707		0.0509868		0.0655972
0.0645032	0.0736092	0.0590149	0.0385034	0.0434659		0.0509947		0.134668		0.0475867		0.0571242		0.0418925
0.0829722	0.0735523	0.0497337	0.0431196	0.0432699		0.0500332		0.0939358		0.0477832		0.0513542		0.0476275
0.0829299	0.0988463	0.0557713	0.0395469	0.0520779		0.0476836		0.0863693		0.0417821		0.0451235		0.0472282
0.0739095	0.107349	0.0537125		0.0541789		0.051436		0.10293		0.0447052		0.0432128		0.0409412
0.0979536	0.12685	0.0579122		0.04446		0.0509193		0.116774		0.0460918		0.0515821		0.0428866
0.106206	0.128174	0.0467184		0.0573719		0.0539412		0.11387		0.0426517		0.0538549		0.0486609
0.0945949	0.0989338	0.0616089		0.0494087		0.0456205		0.169325		0.0422843		0.0566068		0.0521798
0.0543342	0.085606	0.0503062		0.0496952		0.0475566		0.155461		0.045802		0.0587667		0.0546815
0.0667764	0.0610716	0.045046		0.0510382		0.0516072		0.128213		0.0504752		0.0575638		0.0511852
0.0608857	0.120911	0.0503739		0.0521617		0.0469431		0.101721		0.0455542		0.0630924		0.0552047
0.0423804	0.0722482	0.0490291		0.0457756		0.0478457		0.0868484		0.0410032		0.0692388		0.0510541
0.0600671	0.0571574	0.0503602		0.0403799		0.0445945		0.122578		0.0407423		0.0652001		0.0491167
0.0623841	0.0621254	0.0484599		0.0445431		0.0565605		0.116981		0.0395795		0.0631426		0.0440139
0.0584682	0.0420545	0.0469944		0.0456984		0.0465785		0.122302		0.0437643		0.0625596		0.0566601
0.0668846	0.0624758	0.0446556		0.0409428		0.0387639		0.160342		0.0331082		0.0650835		0.0495223
0.0735109	0.0541029	0.0489481		0.0384341		0.0471819		0.132743		0.0409321		0.0572235		0.0480906
0.0715124	0.0739759	0.0545175		0.0449382		0.0521107		0.0951091		0.0488148		0.0611593		0.0421989
0.0707617	0.0427596	0.0436452		0.0432511		0.0611298		0.0920133		0.0480739		0.0527758		0.0445148
0.0572498	0.0576239	0.0555116		0.0438666		0.0553863		0.0944699		0.0444091		0.0539854		0.0511402
0.0494713	0.0673979	0.0544827		0.0407889		0.0547412		0.142176		0.0360539		0.0627374		0.0543529
0.0545655	0.0592581	0.0505521		0.0326457		0.0467561		0.172698		0.0357826		0.0573788		0.050821
0.0636765	0.0834627	0.052165		0.0448253		0.0505736		0.118456		0.0428903		0.0552982		0.0500301
0.0680168	0.0744527	0.0520299		0.0414196		0.0561832		0.115624		0.0455123		0.0574578		0.0544487
0.0676939	0.0692086	0.0496008		0.0421271		0.0515113		0.133956		0.049685		0.0536657		0.0556893
0.0530409	0.0975781	0.0466525		0.0447578		0.0479198		0.121941		0.0544437		0.0527524		0.0568572
0.0572326	0.102	0.0491944		0.0469774		0.0594281		0.14373		0.0560049		0.0614483		0.0599708
0.0521471	0.099834	0.0482215		0.042004		0.0535375		0.136306		0.0453816		0.0577734		0.0525786
0.052358	0.0882028	0.042864		0.0420156		0.0528044		0.12681		0.043168		0.0592193		0.0513825
0.0691027	0.0645767	0.049279		0.0455793		0.0559413		0.11793		0.0458421		0.061213		0.0562738
0.0590034	0.0885351	0.0504438		0.0458103		0.044376		0.109264		0.059967		0.0550778		0.0601952
0.0683084	0.0657585	0.0545681		0.0450964		0.0579556		0.118339		0.0389698		0.0537964		0.0504025
0.071196	0.0523559	0.0505613		0.0480017		0.0589421		0.132346		0.0376651		0.0556532		0.0378005
0.0743164	0.0834379	0.0449615		0.0478331		0.0599292		0.120585		0.0327778		0.0504486		0.053521
0.0662543	0.0806801	0.0478047		0.0458473		0.0594726		0.110609		0.0383981		0.0516592		0.0562085
0.047742	0.0975623	0.0466638		0.0477241		0.0525968		0.0993879		0.041455		0.0658318		0.0468307
0.0674746	0.105181	0.0503092		0.0484504		0.0461818		0.0777434		0.0476327		0.0612308		0.0377555
0.0757312	0.104664	0.0496204		0.036956		0.0455745		0.0871078		0.0435568		0.0592715		0.0422515
0.0769458	0.0540299	0.0509034		0.0450234		0.052093		0.0977092		0.040296		0.0653037		0.0455382
0.0763108	0.0489452	0.0566164		0.0461252		0.0524104		0.122922		0.0407684		0.0609099		0.0536685
0.0743573	0.0748589	0.0452336		0.05794		0.0481065		0.0935791		0.0471395		0.0582301		0.0520361
0.0755582	0.0558797	0.0405668		0.0549101		0.0541296		0.105458		0.0468948		0.0634038		0.0557091
0.078501	0.0404977	0.0493708		0.0398422		0.0509322		0.108599		0.0469148		0.0542159		0.053284
0.0663963	0.0531996	0.0384021		0.039293		0.048513		0.107014		0.0459496		0.0592263		0.0371642
0.0637571	0.0539654	0.0502934		0.0504282		0.0524458		0.111563		0.0619519		0.0549302		0.0592271
0.0517394	0.0583744	0.0499348		0.0529557		0.0549525		0.119401		0.0457302		0.0580091		0.0627844
0.0585046	0.0514123	0.0481221		0.0542178		0.0504882		0.13144		0.0477245		0.0552581		0.067389
0.0717547	0.0532584	0.0438017		0.0496773		0.062528		0.123928		0.0468487		0.0522228		0.0610905
0.0807407	0.0842512	0.0489617		0.0548848		0.0571167		0.130956		0.0453009		0.0552207		0.0522693
0.0770898	0.0746597	0.0510885		0.0417217		0.0553476		0.132537		0.0457399		0.0608882		0.0464964
0.0549742	0.097865	0.0478594		0.056368		0.0555544		0.130826		0.0461712		0.0535957		0.0534091
0.0721939	0.0691749	0.0506831		0.0493312		0.0559327		0.124672		0.0569337		0.0501943		0.0638438
0.0820937	0.0625633	0.0546545		0.0664852		0.0502537		0.109119		0.0428719		0.0484609		0.0647503
0.0994542	0.0359738	0.0574284		0.0516471		0.044209		0.0938548		0.0466188		0.0617717		0.0604359
0.0862312	0.0611233	0.0530212		0.0476675		0.0428648		0.101313		0.0457		0.053548		0.0534756
0.0697459	0.0434916	0.0595459		0.0490924		0.0546182		0.0845995		0.0495533		0.051971		0.058383
0.0844523	0.051495	0.0541804		0.050144		0.0562437		0.119064		0.0521635		0.0591473		0.0721681
0.0814622	0.0364717	0.0618385		0.0521093		0.0581449		0.0960939		0.0432183		0.060087		0.0731731
0.0979375	0.0536116	0.0484921		0.0581457		0.0565473		0.111528		0.0437053		0.0627299		0.07405
0.0762293	0.0389539	0.0550858		0.0506282		0.0530864		0.10415		0.0386366		0.0622128		0.0565717
0.0611127	0.0592581	0.064489		0.0502848		0.0376723		0.106981		0.0484231		0.0572671		0.0624324
0.0691927	0.0537281	0.0652987		0.0396949		0.0451307		0.11848		0.0440533		0.0487703		0.0583786
0.0773119	0.0764924	0.0485107		0.0811908		0.0476477		0.12736		0.0430637		0.0570004		0.0579842
0.054472	0.0587166	0.0425755		0.0328678		0.0411606		0.0813279		0.0497086		0.057621		0.0470047
0.0468326	0.0657493	0.0537784		0.0428979		0.0548972		0.103411		0.0500096		0.0592832		0.0537029
0.0573771	0.0458014	0.0458827		0.0497668		0.0538549		0.103908		0.0406236		0.0474071		0.060753
0.0631164	0.0308502	0.0535169		0.045877		0.0517285		0.0720428		0.0501278		0.0488442		0.0598116
0.0751539	0.0338397	0.0419845		0.0432717		0.0487995		0.129042		0.0547531		0.0567244		0.0632454
0.0734243	0.0459984	0.0392899		0.0445964		0.0628193		0.128365		0.0502684		0.057782		0.0651055
0.0699589	0.0683744	0.0489441		0.0503468		0.0462267		0.128502		0.0542563		0.0551245		0.0644103
0.0469847	0.0716139	0.0482449		0.0397761		0.0492525		0.116217		0.0532972		0.0535775		0.0633018
0.0480435	0.0347923	0.0436941		0.045866		0.0504597		0.121269		0.0543916		0.05458		0.0530233
0.0700272	0.0627438	0.0456323		0.0396672		0.0478905		0.108873		0.0555542		0.0611991		0.0475388
0.0634427	0.0683268	0.0411291		0.0462653		0.0476363		0.102172		0.0555844		0.0643582		0.0369523
0.0728207	0.05841	0.0511931		0.0483005		0.0435071		0.117285		0.05821		0.0650629		0.0529911
0.0704434	0.0853362	0.0536717		0.0503788		0.0494401		0.130796		0.0521221		0.0627022		0.0605856
0.0522032	0.052166	0.0520931		0.0500771		0.0515146		0.123213		0.0502986		0.0570077		0.059104
0.0524038	0.0541519	0.0545443		0.0395917		0.0618362		0.121648		0.0511734		0.0582945		0.049058
0.0606911	0.0682547	0.0535571		0.0436105		0.0574823		0.1264		0.0481699		0.0567149		0.0610903
0.0665495	0.055893	0.0499575		0.0408769		0.0531656		0.115689		0.0497946		0.0606854		0.0590248
0.0461129	0.0514696	0.0550838		0.0477517		0.051747		0.129767		0.0513869		0.0593897		0.061827
0.0798734	0.0532266	0.0564688		0.0477011		0.0570978		0.131385		0.0511711		0.0579987		0.0599066
0.0634313	0.0416173	0.0423632		0.0499921		0.0636381		0.135863		0.0523355		0.069834		0.0549871
0.0932579	0.0355081	0.0459124		0.0504804		0.0629807		0.11989		0.045761		0.0592337		0.0410787
0.0823618	0.0486008	0.0381547		0.0430884		0.0586041		0.119283		0.048865		0.0687616		0.0523796
0.0602822	0.0599118	0.0509865		0.0556875		0.0544346		0.138722		0.048924		0.0631622		0.0493459
0.0522966	0.0656203	0.0524993		0.0515704		0.0519007		0.146776		0.0436517		0.0609703		0.043374
0.0864088	0.0678587	0.0401656		0.0559761		0.0591537		0.14333		0.0454952		0.0589757		0.0448647
0.0880905	0.0286732	0.0522032		0.0510751		0.0541202		0.154571		0.0463572		0.048439		0.0603185
0.0936499	0.0425704	0.0468182		0.0543106		0.0622148		0.148473		0.0527382		0.044062		0.0544123
0.0762681	0.031071	0.0557793		0.0576183		0.0592864		0.123522		0.0558582		0.0600311		0.0708364
0.0515869	0.0509578	0.0478619		0.0471983		0.0577756		0.140636		0.0544363		0.0464572		0.0619289
0.051354	0.0517221	0.0404273		0.0409495		0.0459082		0.145455		0.0510882		0.0567491		0.054296
0.0509617	0.0422851	0.0412785		0.0391531		0.0466085		0.133542		0.0417564		0.058656		0.05733
0.0684449	0.057985	0.0463674		0.0391168		0.0493114		0.138043		0.0411988		0.0478158		0.0617037
0.0538828	0.0577723	0.0481195		0.0442285		0.0566547		0.115514		0.046007		0.0518227		0.0520708
0.0762263	0.0758912	0.0463529		0.0441383		0.0545329		0.0981216		0.05246		0.0519033		0.0505736
0.0511703	0.069058	0.0539362		0.0454682		0.0633301		0.135176		0.0518121		0.0500125		0.0650413
0.0573616	0.0670362	0.0545089		0.0435301		0.0589315		0.10915		0.0529649		0.0530239		0.0602304
0.0733601	0.0560094	0.0477048		0.0454244		0.0507151		0.130254		0.0551508		0.0563879		0.0682753
0.0770382	0.0755298	0.0467311		0.040308		0.0577913		0.151436		0.0495295		0.0550527		0.0478646
0.075911	0.0505493	0.0464406		0.0399522		0.0581154		0.15386		0.0460375		0.0615848		0.0779392
0.0783209	0.0661991	0.0465994		0.0432698		0.0553673		0.139925		0.0449635		0.0603503		0.0706385
0.0786135	0.0352259	0.0482072		0.0438707		0.0457734		0.141831		0.0488263		0.0525031		0.0680416
0.0585787	0.0332931	0.0480738		0.0438016		0.0636484		0.134051		0.0454392		0.0544147		0.0510286
0.0740823	0.0404734	0.0482894		0.0371528		0.055323		0.141121		0.0517572		0.054532		0.0419025
0.0629	0.0423191	0.0428014		0.0410472		0.0576285		0.14179		0.0519359		0.0655022		0.0675759
0.0760547	0.0637784	0.0408049		0.047722		0.058461		0.111256		0.0619225		0.0726221		0.0683926
0.0696613	0.0549318	0.0405466		0.0480665		0.0525903		0.107297		0.0555194		0.0697728		0.0794267
0.0782767	0.0547869	0.0439891		0.0426032		0.0574836		0.102435		0.0563474		0.0663058		0.0689391
0.0513206	0.0557402	0.0463714		0.0427703		0.0570463		0.125547		0.0509996		0.0509773		0.0588848
0.0542843	0.0598902	0.0505071		0.047786		0.0581799		0.125252		0.0440126		0.0485648		0.0642161
0.0682044	0.0613374	0.0563935		0.0452011		0.0518031		0.0888278		0.062058		0.0627263		0.0617088
0.0743556	0.0554306	0.0595378		0.0374216		0.0642791		0.139133		0.0618986		0.0536891		0.0652049
0.0767542	0.0511855	0.0564933		0.0432764		0.0537309		0.115573		0.046863		0.0501754		0.0609025
0.061848	0.0416216	0.0629503		0.0348442		0.0565312		0.114955		0.0595257		0.050381		0.0635455
0.0674053	0.0552237	0.0573112		0.0344218		0.0606635		0.118445		0.041062		0.0515361		0.0651826
0.0509754	0.051344	0.0605475		0.035913		0.0536363		0.124047		0.0434515		0.0546376		0.0709164
0.0464438	0.0644409	0.0488683		0.0424714		0.0550535		0.13371		0.0492921		0.0621025		0.0712945
0.0554212	0.0599789	0.0650633		0.0445627		0.0493754		0.133181		0.0487788		0.0446387		0.0708884
0.0673466	0.0612558	0.0658659		0.0395991		0.0508011		0.116989		0.0467145		0.0528582		0.0649998
0.0552369	0.044193	0.0644608		0.0465738		0.0528216		0.11932		0.0420511		0.0523615		0.0736382
0.0585649	0.0469481	0.0473788		0.046914		0.050449		0.112972		0.0397529		0.0549469		0.0769102
0.0479019	0.0437436	0.0461112		0.0454662		0.0498391		0.114559		0.0438694		0.0553386		0.0658683
0.0605911	0.0633205	0.0453743		0.0446804		0.0527184		0.120488		0.0473858		0.0439526		0.072895
0.0796297	0.0536325	0.0486812		0.0432644		0.0550896		0.116627		0.0443073		0.0460801		0.0751147
0.0650052	0.052259	0.0512066		0.0501466		0.055356		0.115837		0.0421859		0.0401176		0.0483632
0.0687906	0.0785162	0.0487113		0.0541976		0.0555332		0.11094		0.0419448		0.0571326		0.0467795
0.0856749	0.0805486	0.0496692		0.049918		0.0430988		0.0945992		0.0357165		0.0540802		0.0611317
0.066238	0.0688797	0.0494976		0.0501383		0.0576334		0.0822277		0.0398645		0.0585458		0.0651169
0.0633913	0.0479056	0.0471086		0.0402074		0.0532376		0.0949728		0.0461138		0.0601224		0.0557253
0.053998	0.0681984	0.0509099		0.0379101		0.0594345		0.108493		0.0486153		0.0536636		0.0766676
0.0459095	0.0749191	0.0577586		0.0460614		0.0571474		0.0948284		0.0534215		0.0570047		0.0813941
0.0472759	0.0801229	0.0613799		0.0550698		0.058629		0.111684		0.0561773		0.0573131		0.0713337
0.079297	0.0640918	0.0509491		0.0486337		0.0484842		0.100863		0.0537368		0.0534881		0.072155
0.0680501	0.0550995	0.0495145		0.0422697		0.0523309		0.112166		0.0523794		0.0433323		0.0639938
0.0548176	0.0499825	0.046482		0.050778		0.0612794		0.126682		0.0427642		0.0505799		0.0591996
0.0609037	0.0485403	0.0384349		0.0535957		0.0647437		0.120378		0.0490817		0.0474634		0.0530578
0.0902337	0.0392481	0.0526325		0.0547492		0.0646055		0.11929		0.0557172		0.0523106		0.0652078
0.0750586	0.0413377	0.0535122		0.0452472		0.0640932		0.124221		0.0497626		0.0520489		0.0744811
0.0793213	0.0493628	0.0544568		0.0394735		0.0610971		0.131783		0.0482581		0.0545933		0.0737791
0.0654428	0.0473029	0.0406645		0.0405603		0.0559015		0.122337		0.0422242		0.0449473		0.0641058
0.066981	0.0412872	0.0513223		0.0425571		0.0584146		0.116652		0.0399023		0.0495133		0.0577629
0.0762948		0.0477653		0.0321471		0.055057		0.0808476		0.0403061		0.0457238		0.0484471
0.0841138		0.051113		0.0420956		0.0503539		0.103373		0.0504277		0.0524731		0.0568781
0.0948353		0.0543069		0.0405614		0.0465994		0.11198		0.045555		0.0527349		0.061484
0.0932176		0.0465621		0.0372325		0.0481875		0.0902784		0.0489868		0.0530623		0.0698562
0.087256		0.0477483		0.042865		0.0584657		0.0811782		0.050609		0.0466798		0.0670713
0.0733155		0.0546128		0.0517855		0.048458		0.118462		0.050988		0.0492568		0.059571
0.0734645		0.0563489		0.0446148		0.0539424		0.099925		0.0464278		0.0422555		0.0605348
0.0721779		0.0437509		0.0536445		0.038081		0.134135		0.0519599		0.0388866		0.0645279
0.0509918		0.0434812		0.0472401		0.05586		0.137814		0.0497947		0.0492158		0.0679932
0.0356869		0.0464719		0.0623081		0.0579036		0.109748		0.0490047		0.0518786		0.059399
0.0558791		0.0395418		0.0419937		0.0517898		0.0988611		0.0543025		0.0575468		0.0696706
0.067582		0.0486128		0.0484704		0.0501017		0.0955769		0.0465819		0.0500866		0.0607564
0.0612649		0.0582575		0.0634872		0.0568204		0.0848751		0.0431695		0.0528586		0.0511284
0.0700416		0.0589501		0.0608391		0.046608		0.0908857		0.0495573		0.0544096		0.0572328
0.0420199		0.0588824		0.0618183		0.046659		0.0956131		0.0474006		0.0587219		0.0631166
0.0530717		0.0426469		0.0570717		0.0427872		0.0996032		0.054057		0.0612199		0.0580891
0.0637366		0.0430989		0.0535888		0.0462871		0.0973872		0.0485235		0.0477068		0.0593965
0.0738295		0.046948		0.0504979		0.0438701		0.102157		0.0460312		0.056054		0.0498519
0.0772588		0.0465753		0.0495593		0.0421646		0.111739		0.0475677		0.0616542		0.0512012
0.0709634		0.0405494		0.0486713		0.0342718		0.105881		0.0421162		0.0581819		0.0565283
0.0743809		0.0449217		0.0545994		0.0437233		0.0960061		0.040787		0.0582934		0.0539765
0.0746649		0.0453328		0.0557082		0.0479844		0.098546		0.0408205		0.0643938		0.0534598
0.0733976		0.0387186		0.0544519		0.0509471		0.0916143		0.0477435		0.0628927		0.0496718
0.05971		0.04854		0.0461334		0.044328		0.100218		0.0517854		0.060118		0.0498759
0.0496174		0.0448843		0.0444852		0.0449824		0.105921		0.0485467		0.0479847		0.0540112
0.054585		0.0434982		0.04439		0.0514174		0.0756032		0.0440928		0.0535804		0.051555
0.0614545		0.0386146		0.0447455		0.0433469		0.10061		0.0463639		0.0579394		0.0616382
0.0726573		0.0462658		0.0439191		0.0624959		0.0887842		0.0521748		0.0496007		0.0649952
0.0594588		0.0578617		0.0501247		0.0550613		0.118337		0.0569521		0.051317		0.0581857
0.040786		0.0453377		0.0391112		0.0515664		0.111387		0.0494322		0.0537914		0.0549953
0.0576184		0.0461401		0.0431371		0.0490217		0.106288		0.0490141		0.0602666		0.0616366
0.0579515		0.0437575		0.0473168		0.0566817		0.135228		0.0485706		0.0625727		0.0577813
0.0574277		0.0469753		0.0469731		0.0473822		0.106459		0.0573963		0.0613132		0.0480297
0.0735163		0.0538417		0.0484768		0.0673131		0.108431		0.0501177		0.0468341		0.0555836
0.0732363		0.0417757		0.0431144		0.0703581		0.0903732		0.0511602		0.0627334		0.0502017
0.0695345		0.0557799		0.045063		0.0625045		0.0842461		0.0552935		0.0537154		0.0426303
0.0545993		0.0593192		0.0486818		0.0618563		0.142868		0.0588751		0.0518202		0.0414014
0.059096		0.0487656		0.0495025		0.0559198		0.115552		0.0556092		0.0585125		0.0416074
0.0670381		0.051508		0.0526375		0.0449323		0.112817		0.0426199		0.0589081		0.0501968
0.0747323		0.0379087		0.0527294		0.0496305		0.103976		0.0509242		0.0501036		0.0521886
0.0755717		0.0511279		0.043423		0.0394896		0.108333		0.0415223		0.0478486		0.0508739
0.0642273		0.0505568		0.0406202		0.0538574		0.118658		0.0452424		0.0554261		0.0556107
0.0730925		0.0526091		0.0429112		0.0558096		0.116185		0.0438926		0.0576581		0.0566519
0.0817439		0.0542344		0.0472327		0.0566086		0.116241		0.045466		0.0575288		0.050394
0.0874558		0.0519864		0.0457734		0.0618085		0.114517		0.0504512		0.0567584		0.0498964
0.0870085		0.0478954		0.0474041		0.0642096		0.128085		0.0411904		0.0469075		0.0478663
0.0884959		0.0428086		0.0460198		0.067816		0.128681		0.041649		0.0516281		0.0461682
0.0880415		0.0435353		0.0444841		0.0658396		0.112184		0.0497807		0.0469063		0.0433464
0.0819815		0.0543041		0.0368357		0.0646539		0.114805		0.0547346		0.0497864		0.0476961
0.076213		0.0575779		0.0317105		0.0594459		0.102765		0.0536899		0.0552675		0.0541317
0.073375		0.0588153		0.0387947		0.0559394		0.117585		0.037613		0.0549348		0.0499037
0.0848636		0.0496369		0.0432389		0.0505169		0.109138		0.0388024		0.061603		0.0449766
0.0616369		0.0504419		0.0426663		0.0741315		0.102853		0.0422347		0.0569181		0.0401871
0.0740023		0.0490571		0.0367932		0.0472501		0.104714		0.0466983		0.0477588		0.0432496
0.0628128		0.049403		0.0344175		0.0494339		0.103646		0.0457145		0.0527564		0.0511441
0.0693022		0.0490403		0.0379096		0.0535296		0.121969		0.051179		0.0496565		0.0533464
0.0821033		0.0505577		0.0367495		0.0536025		0.112323		0.0540144		0.0424601		0.0563467
0.0953076		0.0519897		0.0401422		0.0561852		0.0889885		0.0494945		0.0493654		0.0571976
0.0857365		0.0422853		0.0383131		0.0486927		0.10878		0.0509364		0.0500852		0.0486421
0.0581668		0.0423928		0.0415263		0.0462779		0.103044		0.0490469		0.0544302		0.0443625
0.066364		0.045207		0.0426551		0.0457046		0.0914869		0.0460443		0.0634581		0.0442352
0.07512		0.0380556		0.0438349		0.0519672		0.116775		0.0441331		0.0499391		0.0563926
0.0865247		0.0398895		0.0466526		0.0546949		0.123211		0.0367144		0.0534153		0.0545243
0.0784557		0.0572084		0.044258		0.0554398		0.118569		0.0408295		0.0564845		0.0577004
0.0566449		0.0605897		0.046554		0.0613463		0.0852598		0.0453079		0.0584889		0.0635274
0.0804332		0.0588148		0.0414299		0.0477939		0.106944		0.0453495		0.0585828		0.0669345
0.0809132		0.0543044		0.0396588		0.0417746		0.0927689		0.0375815		0.0539395		0.0587806
0.0784583		0.0573244		0.0403626		0.0463992		0.12616		0.0412579		0.0451679		0.0486968
0.0801447		0.0567726		0.0543308		0.0479436		0.127182		0.0455641		0.0683913		0.0539553
0.098524		0.0541555		0.0569525		0.0514489		0.12129		0.0534374		0.0660946		0.0478889
0.0833924		0.059746		0.0607023		0.0544811		0.117092		0.0535428		0.0637498		0.0627412
0.0807748		0.042283		0.0574168		0.0555532		0.100325		0.0577209		0.0523594		0.0531592
0.0732511		0.0472795		0.0512654		0.0482053		0.105973		0.0527457		0.0695035		0.0665209
0.068525		0.0543693		0.0393509		0.0416688		0.123532		0.0530327		0.0644491		0.0642054
0.0825224		0.0533508		0.0561422		0.0408272		0.076634		0.0548814		0.0521239		0.0695992
0.0928064		0.0553039		0.04714		0.0403316		0.112617		0.0465868		0.0542281		0.0686364
0.0887972		0.0527812		0.0485971		0.0457499		0.105594		0.0506522		0.0504361		0.0640242
0.102168		0.0532204		0.0408241		0.0486564		0.0998245		0.0535869		0.0507375		0.0638044
0.107008		0.0493439		0.0409722		0.0518957		0.0862613		0.0569422		0.0645534		0.0602503
0.101963		0.0488895		0.0466269		0.0507025		0.0804143		0.0494667		0.0643667		0.0645635
0.0682547		0.0512215		0.0469073		0.0437889		0.10779		0.0521515		0.0646444		0.0639769
0.0776337		0.0471065		0.0366516		0.051695		0.12105		0.0433714		0.0570472		0.0397875
0.0732956		0.0382182		0.0427499		0.0538142		0.122915		0.0407381		0.0585268		0.045222
0.0961418		0.0414284		0.04308		0.0521994		0.174203		0.039835		0.0517192		0.0497413
0.107401		0.0384245		0.0454043		0.0493847		0.17308		0.0354856		0.0678886		0.0451435
0.106458		0.0501146		0.0580235		0.0402452		0.166378		0.0422112		0.0723631		0.0475331
0.104729		0.0443741		0.0568645		0.0509936		0.0961255		0.0515723		0.0694151		0.0540416
0.103118		0.0427944		0.0541928		0.0418124		0.138278		0.0547931		0.0684385		0.0505432
0.099047		0.0489044		0.049533		0.0337329		0.0831428		0.0497391		0.067271		0.057473
0.0620281		0.0523912		0.0436871		0.0478179		0.102687		0.0513083		0.0681699		0.0565046
0.0885676		0.0531517		0.0383023		0.0449657		0.165785		0.0519132		0.0692307		0.0445855
0.099831		0.0567628		0.0453538		0.0441241		0.130572		0.0499724		0.0533791		0.0568739
0.100071		0.053547		0.0438837		0.0532688		0.137755		0.0544217		0.0536485		0.0472036
0.10551		0.0465376		0.040727		0.0537129		0.129067		0.0437273		0.0574841		0.0553736
0.0757828		0.0446318		0.0399799		0.0493851		0.129542		0.0461822		0.0578396		0.0539625
0.088442		0.0437729		0.0407437		0.0502294		0.131492		0.0506957		0.0564777		0.0594855
0.0963267		0.0477314		0.041387		0.0486732		0.135989		0.0546131		0.0538399		0.0552165
0.104465		0.0508756		0.0690329		0.0499178		0.137055		0.0557416		0.0480091		0.0534921
0.105271		0.0493266		0.0612583		0.0487032		0.121181		0.0622731		0.0550787		0.0481655
0.0964366		0.0541186		0.0582675		0.045897		0.0892526		0.0555062		0.0555671		0.0520178
0.110062		0.0581589		0.0503642		0.0429505		0.0873473		0.0531788		0.0563986		0.0500171
0.103198		0.0656571		0.0434574		0.0378237		0.0870871		0.0681802		0.0533645		0.0540703
0.105972		0.0599776		0.0417807		0.0454375		0.119118		0.0539771		0.0623022		0.0544881
0.101428		0.0644211		0.0415317		0.0516797		0.119432		0.062191		0.0569391		0.0529466
0.107194		0.0730072		0.0408565		0.0362294		0.0958368		0.054462		0.0464348		0.0511173
0.0949227		0.0729299		0.049372		0.0436686		0.108034		0.0480652		0.0518539		0.0414161
0.0988283		0.0625466		0.0504546		0.0405305		0.104767		0.0559583		0.0625975		0.0410358
0.0905103		0.0666908		0.0509905		0.0500714		0.109535		0.0515952		0.051084		0.0483946
0.0786619		0.0698777		0.0443609		0.0455001		0.0912457		0.0543146		0.0516592		0.0478665
0.0666801		0.0655008		0.0515105		0.0469519		0.0887439		0.0498013		0.0573328		0.0484016
0.0609144		0.0675303		0.0584203		0.0529715		0.106985		0.059045		0.0604525		0.0568415
0.0823718		0.0508648		0.0534579		0.051993		0.120785		0.0464031		0.0587714		0.0520152
0.103864		0.0468341		0.0458303		0.0530829		0.108048		0.0500242		0.0503461		0.0476231
0.102095		0.0578801		0.0440663		0.0493403		0.118662		0.0493919		0.0568438		0.0455013
0.0917007		0.0600044		0.0425987		0.0412302		0.118018		0.0518229		0.0576231		0.0491468
0.0892997		0.0716862		0.0435751		0.0534732		0.115905		0.0575895		0.059925		0.045219
0.0752164		0.0670428		0.0462562		0.0458765		0.128801		0.0490421		0.0572995		0.0437573
0.0639758		0.0633211		0.0513259		0.0522037		0.144662		0.0464214		0.048034		0.0472271
0.0781032		0.0692343		0.0522525		0.0554364		0.132104		0.0492198		0.0566624		0.0493157
0.0775991		0.0643613		0.0475287		0.0579149		0.104308		0.0417965		0.0539906		0.0570099
0.0506536		0.0684798		0.0471312		0.0532445		0.0993716		0.0441883		0.0554708		0.0601859
0.0494967		0.063794		0.0461162		0.0571791		0.112732		0.0499257		0.0613235		0.0564256
0.0745455		0.0663452		0.0453887		0.0544403		0.0965562		0.0530979		0.0506499		0.0507462
0.068336		0.0661584		0.0429588		0.0536184		0.107064		0.0569206		0.0495527		0.0489899
0.0805209		0.0655478		0.0464505		0.0480858		0.104866		0.0542751		0.0517033		0.0525207
0.0815657		0.0652648		0.041609		0.0417853		0.148192		0.0544472		0.0547253		0.0544327
0.0701989		0.0688554		0.0480525		0.0434099		0.104456		0.0566679		0.0529911		0.0559481
0.0700452		0.0598339		0.047991		0.0520607		0.121737		0.0601225		0.0536074		0.0585859
0.0576302		0.0613811		0.0490901		0.0536754		0.124645		0.0540751		0.0609176		0.0536005
0.0815682		0.0642235		0.0493428		0.0506679		0.156083		0.053224		0.0608144		0.0612416
0.0780992		0.0634902		0.0537315		0.0394657		0.126027		0.054473		0.0535802		0.0585662
0.0682376		0.0660758		0.0395186		0.0464193		0.114367		0.0522136		0.0511405		0.0539961
0.0491149		0.0583655		0.0509491		0.0511698		0.103425		0.0540349		0.0656131		0.060606
0.0377039		0.0477155		0.0660405		0.054572		0.0931649		0.0542883		0.0637017		0.050632
0.0421602		0.0546859		0.0464393		0.0592967		0.103669		0.0563758		0.0638011		0.0474824
0.0652739		0.049853		0.0394435		0.054681		0.112982		0.0503011		0.0566969		0.055792
0.0818139		0.0536058		0.0439434		0.0594645		0.153272		0.0473182		0.0408933		0.0480043
0.0956387		0.0508124		0.0482259		0.043558		0.121231		0.0486522		0.0424642		0.0462011
0.0892388		0.0516463		0.0472191		0.0632389		0.0748706		0.0453416		0.0587249		0.0484971
0.067304		0.0555339		0.0436		0.0431326		0.105436		0.050379		0.0535183		0.0512713
0.0569484		0.0526822		0.0413346		0.0382477		0.11873		0.047694		0.0506363		0.0544321
0.0865913		0.0559703		0.0378567		0.0542755		0.153208		0.0454601		0.0494648		0.0501337
0.102648		0.057142		0.0382262		0.0593153		0.158246		0.0550223		0.051661		0.0469275
0.079595		0.0557941		0.038139		0.0588202		0.150545		0.0498594		0.0616896		0.0478907
0.10565		0.0543048		0.0426033		0.0566917		0.112494		0.0520124		0.0436393		0.0519007
0.118363		0.0529355		0.0449781		0.0500414		0.0987606		0.0446998		0.0555927		0.0488719
0.111739		0.0624166		0.0475195		0.0489425		0.109968		0.0385074		0.0630484		0.0495026
0.0820094		0.0573755		0.0484127		0.0495764		0.101142		0.0396461		0.0653952		0.0478127
0.0739628		0.0624217		0.0431614		0.0414649		0.135888		0.0398658		0.0620156		0.0527723
0.0944843		0.0613087		0.0437645		0.0403806		0.0959194		0.0342227		0.0569642		0.0488349
0.0725746		0.0647206		0.0467825		0.047482		0.107678		0.0365903		0.0508397		0.0506146
0.0718645		0.0617063		0.0442755		0.0511318		0.134768		0.0398794		0.050903		0.0443491
0.0655914		0.0568588		0.0380313		0.0378668		0.128069		0.0442283		0.0703758		0.0499563
0.0685035		0.0529891		0.0386559		0.0366528		0.129446		0.0441426		0.0634555		0.0540636
0.090672		0.0560253		0.04199		0.0615635		0.141517		0.0474202		0.0669261		0.046792
0.0776006		0.0584532		0.0429174		0.0434145		0.132883		0.0416267		0.0620111		0.0449971
0.0918358		0.0581138		0.040787		0.0442652		0.141234		0.0470557		0.0634989		0.0415865
0.100365		0.0514615		0.0403696		0.044867		0.136982		0.0385709		0.0605766		0.0619127
0.109175		0.056179		0.0438241		0.0448622		0.135806		0.0399828		0.0605535		0.0613246
0.100791		0.0532517		0.0426569		0.0458913		0.132998		0.0405127		0.0636716		0.035606
0.0859092		0.0533976		0.0399162		0.050441		0.109039		0.0343925		0.0610122		0.0480219
0.095135		0.0622584		0.039222		0.0505773		0.106459		0.0415522		0.0608269		0.051845
0.102982		0.0507203		0.0412942		0.0543622		0.111238		0.035546		0.0632819		0.0540494
0.0635029		0.0565992		0.0372001		0.0560805		0.110271		0.0366749		0.0705668		0.0545277
0.071391		0.0604148		0.0301645		0.0450582		0.118441		0.0459758		0.0666614		0.059706
0.0614209		0.0502886		0.0336531		0.0388385		0.132451		0.0421236		0.0587017		0.0693818
0.054465		0.050776		0.0393069		0.0362782		0.112101		0.0463802		0.0590881		0.0622762
0.0592387		0.0467488		0.0359866		0.0435699		0.129046		0.0407843		0.0446635		0.061432
0.0632287		0.0415126		0.0350498		0.0525142		0.128884		0.0429644		0.0544325		0.0530118
0.0396982		0.053055		0.0428928		0.0561693		0.132708		0.0410608		0.0636425		0.0518655
0.0679864		0.053352		0.0396682		0.0592986		0.126945		0.0425673		0.0695466		0.0510035
0.0564761		0.0440389		0.0642358		0.0535588		0.117308		0.0416778		0.0608095		0.0754344
0.0689338		0.0557392		0.0637516		0.053573		0.128911		0.0464381		0.0500756		0.0713964
0.0679515		0.0520379		0.0489198		0.0504811		0.144223		0.0437722		0.0569452		0.0740682
0.0770089		0.0494484		0.0511186		0.0530997		0.143563		0.0364466		0.0562464		0.0592802
0.0757347		0.0492726		0.0367471		0.0540883		0.124508		0.0479117		0.0511993		0.0591282
0.0686055		0.0432771		0.032516		0.0551794		0.119642		0.0434372		0.0587107		0.0644361
0.0684196		0.047778		0.0413054		0.0540452		0.103106		0.0442871		0.0637951		0.0702407
0.0595678		0.0437652		0.0418367		0.0492236		0.094959		0.0449632		0.0695104		0.0714765
0.0674284		0.0422966		0.0354466		0.0597983		0.151669		0.0492886		0.0678158		0.060516
0.050219		0.0441148		0.041231		0.0578577		0.12177		0.0466258		0.061937		0.060907
0.100706		0.0499569		0.0334189		0.045919		0.117653		0.0391787		0.0570271		0.0562855
0.0800961		0.0475951		0.0408603		0.048325		0.123211		0.0461777		0.0573426		0.0528664
0.0823092		0.0473141		0.0521361		0.0532029		0.139017		0.0371613		0.0475213		0.0442067
0.0876637		0.0384135		0.0496187		0.0537397		0.109674		0.0288307		0.0476487		0.0483533
0.0918138		0.0464943		0.0532702		0.0505329		0.0941574		0.0347038		0.0581214		0.0457743
0.0975599		0.0459758		0.0408915		0.0413032		0.0851746		0.0359184		0.0659003		0.0475427
0.0916237		0.0548128		0.044508		0.0534857		0.12857		0.0419988		0.0638244		0.0564452
0.0779252		0.0523468		0.0403477		0.0593763		0.159769		0.03776		0.0628164		0.0521304
0.094192		0.0577998		0.0541471		0.0566481		0.142106		0.0447505		0.0565656		0.0488209
0.0896481		0.0544273		0.0574955		0.0398115		0.1707		0.0411312		0.0492804		0.0477609
0.0923777		0.0388839		0.0532919		0.0535892		0.126488		0.0388459		0.0499155		0.0612643
0.100882		0.0463357		0.052565		0.0533342		0.124302		0.0391394		0.0605719		0.0470734
0.11267		0.0438121		0.0408024		0.0491694		0.14327		0.0331598		0.0570275		0.0561236
0.0814416		0.0398425		0.0462241		0.0484945		0.141375		0.0329401		0.0672086		0.0557305
0.0682343		0.0457113		0.0482021		0.0519992		0.119054		0.0385686		0.0452947		0.0646665
0.0963851		0.0449802		0.0497267		0.0361794		0.0983879		0.0424219		0.0423246		0.0524262
0.098616		0.0511337		0.0459345		0.0545874		0.100085		0.0391519		0.0399804		0.0477774
0.0871644		0.0478391		0.0444439		0.0584144		0.121749		0.0367778		0.0538755		0.0613058
0.0639594		0.0470766		0.0424106		0.0559669		0.124969		0.0424921		0.0603783		0.0567678
0.0756561		0.0489168		0.041315		0.0536965		0.128643		0.0413387		0.0484879		0.0689706
0.083896		0.0516049		0.0413226		0.0579827		0.111221		0.0523909		0.0480028		0.0815386
0.0954544		0.0534165		0.0384399		0.0593539		0.115593		0.0534857		0.0512508		0.0707987
0.0935188		0.0442976		0.0398234		0.0523837		0.122608		0.0515578		0.0525473		0.0789575
0.095323		0.0445418		0.0381197		0.0598167		0.119454		0.0477452		0.0481864		0.0515509
0.0626489		0.0501327		0.0348525		0.0565681		0.129053		0.0422004		0.0500173		0.048077
0.0930484		0.0455229		0.0341546		0.060038		0.118044		0.0425032		0.0389667		0.064025
0.0813127		0.0461444		0.0365092		0.0546756		0.0810215		0.0411634		0.04223		0.0619868
0.104482		0.0544784		0.0535602		0.0535492		0.0969494		0.0416732		0.0502939		0.0798515
0.0975961		0.0510395		0.0552998		0.0494744		0.1038		0.051536		0.0603097		0.0662418
0.104986		0.04827		0.0530943		0.0586371		0.110926		0.0507263		0.0560104		0.0800233
0.11133		0.0551314		0.0522108		0.05762		0.0959148		0.0400174		0.0430236		0.0762018
0.123658		0.0435877		0.0510929		0.0565167		0.117897		0.048552		0.0497324		0.0484754
0.118671		0.0465112		0.0491876		0.0619049		0.116428		0.0571529		0.0505092		0.0515405
0.11921		0.0479186		0.0500017		0.0496489		0.0938716		0.053515		0.0558521		0.0515529
0.0985066		0.0524396		0.0456928		0.0555314		0.102891		0.0500797		0.0606055		0.0543768
0.100044		0.0533398		0.0399452		0.0579189		0.122468		0.0396616		0.0577974		0.0560611
0.0889416		0.0567316		0.0330728		0.0508637		0.105608		0.0454972		0.0586507		0.0661932
0.0863803		0.0523414		0.0340808		0.0537979		0.0974977		0.0518823		0.0645602		0.0517811
0.0998947		0.0485851		0.0356996		0.0545831		0.0927941		0.0505359		0.0549675		0.0511687
0.0847425		0.0490899		0.0395109		0.0478128		0.0876241		0.0584769		0.0557439		0.0492684
0.0674333		0.0451463		0.0436506		0.0534766		0.103439		0.0491979		0.0648973		0.0455379
0.0776832		0.0492066		0.0501343		0.0573716		0.105091		0.0536223		0.0591673		0.0553797
0.054182		0.0500458		0.0419962		0.0589097		0.0941909		0.0516874		0.0645995		0.0507305
0.055878		0.0575876		0.0440986		0.0597681		0.113995		0.0522657		0.0554762		0.0578419
0.0558791		0.053747		0.0417746		0.0605446		0.0976256		0.0488857		0.0588824		0.0561115
0.069255		0.0351786		0.0451021		0.0616761		0.105734		0.0545005		0.06587		0.0554343
0.0801551		0.0418296		0.0391014		0.0534298		0.0998615		0.0553912		0.0494363		0.055494
0.074652		0.046669		0.0423273		0.0554176		0.127874		0.0602438		0.0568456		0.0553628
0.067625		0.0438606		0.0382375		0.0521556		0.110058		0.0502488		0.0595424		0.065383
0.0766455		0.0506361		0.0430241		0.0453134		0.144838		0.0545855		0.0509616		0.0555359
0.0610223		0.0556134		0.0602415		0.0357549		0.140359		0.051303		0.0531081		0.0584317
0.0851282		0.0475998		0.0425924		0.0536872		0.12143		0.0442448		0.0520119		0.056357
0.0773153		0.0476683		0.0361397		0.0563525		0.0954485		0.0385916		0.0631992		0.0422792
0.0809949		0.0475899		0.0467879		0.0639704		0.0577		0.0439273		0.0651951		0.037195
0.0544301		0.049444		0.0414319		0.0665907		0.0728159		0.0426297		0.0560404		0.0519948
0.082171		0.0537052		0.0432208		0.0571627		0.0770089		0.0512083		0.0517065		0.052951
0.0976443		0.0528731		0.0435463		0.0459244		0.0740884		0.0533015		0.0624914		0.0538568
0.07286		0.0520432		0.0352395		0.0423353		0.0800791		0.0519144		0.0475093		0.0553003
0.0649944		0.0526947		0.0490427		0.0490685		0.0840992		0.0511813		0.0487916		0.0509786
0.0748964		0.0509218		0.0515648		0.0462833		0.0790233		0.0525446		0.0551243		0.0487651
0.0977019		0.0497191		0.051612		0.0397042		0.0694048		0.0467529		0.0609664		0.0536056
0.0883352		0.0464		0.0481803		0.0366287		0.0656622		0.0509653		0.0588247		0.0527781
0.0764453		0.0525207		0.0453881		0.0496084		0.0846583		0.0420933		0.0515686		0.0581963
0.0788606		0.0510858		0.0456413		0.062177		0.0854425		0.0425855		0.041376		0.0541949
0.0674323		0.0595822		0.0453866		0.0622404		0.0793279		0.0513253		0.0505248		0.0403077
0.077675		0.0556867		0.0343908		0.0650363		0.0834715		0.0534736		0.0524289		0.0531279
0.0570879		0.0533813		0.043485		0.0628882		0.0784849		0.0550898		0.055896		0.049553
0.0690615		0.0558538		0.0473194		0.0564061		0.0673478		0.0493283		0.0461972		0.0566826
0.0694733		0.0525698		0.0553748		0.0614991		0.0695666		0.0508181		0.0503342		0.0539798
0.0690333		0.0442245		0.0590538		0.0601249		0.112362		0.0552395		0.0476352		0.0484826
0.0629806		0.0457774		0.0665887		0.0603182		0.119731		0.0524827		0.0510492		0.0491179
0.0719166		0.0465186		0.053894		0.0499215		0.10194		0.0500493		0.0498134		0.0413099
0.0610821		0.0479382		0.0439384		0.0545447		0.103838		0.0511615		0.050286		0.0457991
0.063188		0.0543042		0.0454881		0.0588482		0.118786		0.0486818		0.0498805		0.0527434
0.0581945		0.0518456		0.0575306		0.0554383		0.140705		0.0496929		0.0501152		0.0466773
0.058854		0.0526662		0.0507135		0.0552985		0.144672		0.0541206		0.0528356		0.0462119
0.0655547		0.0510075		0.0506193		0.0533383		0.143092		0.0510005		0.0501226		0.0530013
0.0577655		0.0488504		0.0434593		0.0529551		0.125299		0.047153		0.0461897		0.0483561
0.0590129		0.0482039		0.0618852		0.0469562		0.128182		0.0428516		0.0525019		0.0442552
0.0551782		0.0436053		0.0521435		0.0454737		0.14318		0.0495261		0.0562451		0.0575198
0.0580792		0.0552791		0.0521953		0.0453862		0.159834		0.0449598		0.0527543		0.0622065
0.0995037		0.0514275		0.0492227		0.0558724		0.168703		0.0389173		0.046757		0.055632
0.0903124		0.0523494		0.0430823		0.0573827		0.161741		0.0449109		0.0566115		0.0517039
0.0863431		0.0529967		0.0406052		0.0536856		0.149952		0.0520198		0.0518466		0.0572479
0.102105		0.0523451		0.0518636		0.0535189		0.157991		0.053585		0.0573344		0.0531672
0.0879988		0.0457506		0.0492865		0.0456507		0.159569		0.0512154		0.0561411		0.0644429
0.0861259		0.0490263		0.0496816		0.0557421		0.168804		0.0475617		0.0473483		0.0620396
0.100713		0.0536743		0.0428737		0.0549611		0.177048		0.0512978		0.048695		0.0657078
0.0840038		0.0512492		0.0472321		0.0534425		0.16153		0.0488559		0.0526331		0.0680186
0.0938464		0.0573781		0.0465167		0.0430198		0.178573		0.0512582		0.0545303		0.0581041
0.0989727		0.0534587		0.045604		0.0549395		0.140973		0.0507634		0.0608396		0.0645167
0.10195		0.0537141		0.0434838		0.0436811		0.15967		0.0495458		0.0629112		0.0562856
0.101928		0.0521527		0.0442261		0.0474863		0.144721		0.0504983		0.0550054		0.040091
0.080403		0.0487029		0.0413741		0.043339		0.0998391		0.0442026		0.0541701		0.0454014
0.103407		0.0365389		0.0387308		0.0373709		0.12356		0.0443083		0.0522102		0.063189
0.0935389		0.0496169		0.0454578		0.0400828		0.147749		0.0466796		0.0530304		0.0632017
0.0891288		0.0533148		0.048843		0.0463795		0.119864		0.0425789		0.0503203		0.0511946
0.0889238		0.0534906		0.0504861		0.046041		0.0965325		0.0400852		0.052017		0.064297
0.0679212		0.0483801		0.053021		0.0453659		0.143597		0.0381373		0.0448804		0.0683625
0.0836977		0.0471592		0.0502395		0.041825		0.123274		0.0456033		0.043432		0.0785201
0.0896549		0.0462622		0.0352173		0.0474988		0.152574		0.0437798		0.0448819		0.070826
0.100037		0.051584		0.0456034		0.0482308		0.131165		0.0498381		0.051486		0.0609663
0.0977799		0.04072		0.0454258		0.047483		0.0856748		0.0512552		0.0540071		0.0628001
0.0873702		0.0420401		0.0492377		0.053324		0.0974289		0.0540137		0.047506		0.0580284
0.106375		0.0379775		0.0498778		0.0433479		0.100465		0.0535797		0.0523925		0.0535599
0.0970218		0.0388715		0.0465613		0.0456504		0.0860291		0.0520983		0.0516204		0.0542209
0.110929		0.057275		0.0386616		0.0516654		0.106453		0.0496333		0.0510876		0.0499583
0.0925176		0.0605182		0.0428351		0.0470447		0.113484		0.0478575		0.0532487		0.0609685
0.098481		0.0509474		0.0411573		0.0462026		0.12221		0.0566292		0.0501994		0.0707213
0.0788633		0.0367888		0.04535		0.0445257		0.122168		0.0597308		0.0528803		0.0703502
0.104573		0.0536648		0.0322007		0.0383773		0.101756		0.0603046		0.0514329		0.0701159
0.108215		0.0580338		0.038122		0.0455297		0.101938		0.051763		0.0478405		0.0709992
0.0988584		0.0557054		0.045616		0.0496203		0.104497		0.0527882		0.0464254		0.0702755
0.0992915		0.0544849		0.0468557		0.0434493		0.0957009		0.0449562		0.0597843		0.0685772
0.101052		0.0485345		0.0378742		0.0388975		0.0964465		0.0412451		0.049137		0.0625491
0.0896638		0.0504895		0.0454137		0.039629		0.0951641		0.0426251		0.049445		0.0506901
0.0922008		0.0498135		0.046091		0.0457546		0.0973666		0.0469249		0.0508805		0.0476928
0.0951794		0.0533677		0.0418725		0.0578954		0.0895091		0.05294		0.0461709		0.0513527
0.0879793		0.0488713		0.0398429		0.066321		0.0843721		0.0462524		0.0435044		0.0615977
0.101285		0.0492105		0.0424606		0.0617858		0.0754746		0.0612276		0.0514101		0.0655059
0.0931116		0.0447879		0.0428373		0.0534024		0.0951071		0.0396214		0.0533145		0.0609613
0.0875647		0.0420326		0.049408		0.0580966		0.126644		0.0600687		0.0618873		0.0625905
0.0740077		0.0452505		0.0465819		0.0518457		0.114827		0.0535791		0.0532054		0.0521137
0.104368		0.0583971		0.046873		0.0473494		0.143175		0.0514623		0.0440091		0.0496158
0.0923654		0.0452408		0.0470386		0.0499425		0.138236		0.0446071		0.0455238		0.0445762
0.0983938		0.0524205		0.0592035		0.0683923		0.166432		0.0372254		0.05176		0.0476665
0.0777858		0.0484725		0.0672012		0.0667292		0.16197		0.0414074		0.06554		0.0556099
0.0839629		0.0498547		0.0538453		0.0544641		0.145353		0.045764		0.069152		0.0572094
0.0632362		0.0580722		0.0492332		0.0480186		0.14341		0.0418777		0.051865		0.0704832
0.0566868		0.0574065		0.0529123		0.0509211		0.104283		0.0366397		0.0559744		0.0550416
0.0893499		0.05578		0.0593972		0.056326		0.151952		0.040716		0.0498299		0.0641945
0.0785549		0.0501532		0.0587576		0.0563907		0.0946093		0.0448051		0.0520371		0.0671011
0.07084		0.0374602		0.0590682		0.0455414		0.0873721		0.0397905		0.0557025		0.0816767
0.0586115		0.0465307		0.0550498		0.048897		0.109033		0.0543046		0.0535081		0.0733214
0.0589172		0.0549653		0.0535589		0.043924		0.100077		0.0653905		0.0535824		0.0639564
0.0676579		0.05412		0.0520695		0.0467474		0.103719		0.0539556		0.0557452		0.0573284
0.0736312		0.0498044		0.0621576		0.0433501		0.100197		0.0493795		0.0527889		0.0415141
0.081002		0.0498978		0.0517611		0.0366902		0.117963		0.0588048		0.0475504		0.0517809
0.0806477		0.0547404		0.0610225		0.0485913		0.114563		0.0532864		0.0557051		0.0381381
0.0675875		0.0519784		0.0539023		0.0499233		0.120516		0.0560456		0.0604584		0.0478508
0.067669		0.053588		0.0499373		0.0533737		0.116347		0.0442365		0.0607045		0.0446419
0.0789381		0.0583599		0.04788		0.0528849		0.102097		0.0535123		0.0548481		0.0488361
0.0788176		0.0592064		0.041524		0.0439787		0.102611		0.0344524		0.0572176		0.054048
0.066174		0.0454603		0.0426201		0.0459339		0.0968973		0.0393514		0.060844		0.0489906
0.0521844		0.0450421		0.0481157		0.0497099		0.121861		0.039711		0.0581529		0.0459659
0.0414161		0.0466597		0.0444678		0.0488014		0.113743		0.0412073		0.0613092		0.0509384
0.0689597		0.0567481		0.0452489		0.0454645		0.122591		0.0397699		0.0617724		0.0476561
0.0840618		0.0405507		0.0469066		0.0431164		0.114057		0.0445924		0.0497242		0.0496012
0.077703		0.0424332		0.0389254		0.0448853		0.12587		0.0418739		0.0529017		0.0541251
0.0700786		0.0498245		0.0427383		0.0351023		0.120274		0.0413776		0.049859		0.0578261
0.0731298		0.0550568		0.0459125		0.0433166		0.129513		0.0424745		0.0607136		0.0546104
0.071543		0.0530038		0.0474134		0.0438921		0.127087		0.0385103		0.0703502		0.0475576
0.0493811		0.0496204		0.0475215				0.120951		0.0424272		0.0732153		0.0465456
0.0635812		0.0476553		0.0469203				0.118189		0.0410684		0.052059		0.0488207
0.0519115		0.0421311		0.0458777				0.0846931		0.0396451		0.0619759		0.0552373
0.0603543		0.0405429		0.0476178				0.120482		0.0432861		0.0622991		0.0566544
0.0597454		0.047091		0.0460136				0.1175		0.0423162		0.0784589		0.0597786
0.060963		0.051064		0.0372181				0.107769		0.0389521		0.0641728		0.0559977
0.0487009		0.0533568		0.0389109				0.117114		0.0406926		0.0568762		0.0566438
0.0694492		0.0499081		0.0344054				0.103648		0.0288956		0.0674688		0.0574661
0.0732036		0.0425841		0.0405884				0.106905		0.0333228		0.0572431		0.0612123
0.0735073		0.0400888		0.0501132				0.102136		0.0357646		0.0640321		0.0572027
0.0685197		0.0482061		0.0548976				0.0963612		0.0440922		0.0572442		0.071773
0.0485334		0.0532309		0.0471038				0.116475		0.0469703		0.0621066		0.0675253
0.0693517		0.0518154		0.0481856				0.105554		0.0460238		0.0627116		0.061548
0.0810327		0.0564952		0.0487045				0.110701		0.0481675		0.0667889		0.0604974
0.0790998		0.0588286		0.049046				0.0939916		0.045941		0.0661822		0.0625695
0.0456066		0.0538808		0.0432869				0.0920061		0.0479632		0.0650201		0.0648182
0.0676005		0.0515365		0.0430433				0.121516		0.0483453		0.0547961		0.0694145
0.0656346		0.0518906		0.0468749				0.124039		0.0481196		0.0577606		0.0576012
0.0575572		0.0574427		0.0442093				0.140766		0.0499553		0.0573267		0.0687328
0.0447392		0.059829		0.0395779				0.11457		0.0416156		0.0661121		0.0690816
0.0374898		0.0587559		0.0452745				0.106339		0.0460218		0.0607915		0.063466
0.0573213		0.0566034		0.0398405				0.108343		0.0481798		0.0554594		0.0513581
0.0771792		0.0540788		0.0408745				0.107839		0.047268		0.0657536		0.0483804
0.0573217		0.0501146		0.0355599				0.107131		0.0492874		0.0504943		0.0515795
0.0664114		0.0537596		0.0377454				0.119222		0.048977		0.0609057		0.054599
0.0615715		0.0449268		0.0363161				0.113242		0.0481528		0.0537493		0.0520763
0.0588892		0.0526721		0.040107				0.110421		0.0472121		0.0568303		0.046685
0.0746312		0.051163		0.0391419				0.104728		0.0465524		0.0632755		0.0595705
0.078815		0.0502995		0.0429275				0.115902		0.0412075		0.0822627		0.0524597
0.0771114		0.048091		0.0425507				0.140493		0.0464565		0.078929		0.0459
0.0810244		0.0458677		0.0430742				0.133972		0.0480733		0.0644017		0.0563386
0.0812905		0.0582817		0.0418253				0.112413		0.0460324		0.061279		0.0424219
0.0670996		0.0608194		0.0406293				0.0980692		0.0410769		0.0651326		0.0525549
0.0718892		0.0616753		0.0395365				0.133783		0.0420019		0.0722524		0.0559281
0.0615268		0.0510968		0.0424697				0.135476		0.0461823		0.0642368		0.0641935
0.0513765		0.0500244		0.0425841				0.116671		0.0501015		0.0731211		0.0710963
0.0448195		0.0481314		0.0476685				0.120252		0.0476216		0.0669948		0.0665312
0.0712336		0.0556425		0.0523963				0.106039		0.0469624		0.0636918		0.0627769
0.0679908		0.0529145		0.0541368				0.0930472		0.0456433		0.0551831		0.0463045
0.0553506		0.0383768		0.0520517				0.0851152		0.0559901		0.0546924		0.0557304
0.0752212		0.0548497		0.0457359				0.0792483		0.0536903		0.0615715		0.0654198
0.0870478		0.0412936		0.0514193				0.126923		0.0485826		0.0605725		0.0667398
0.0700518		0.039545		0.0521932				0.120876		0.0508511		0.0702533		0.0650195
0.0879373		0.0476086		0.0499988				0.130361		0.0519571		0.062025		0.0629094
0.08446		0.0439812		0.0440676				0.123817		0.0549366		0.0662362		0.0687524
0.0629563		0.0463389		0.0454406				0.12313		0.0584445		0.0434829		0.0670778
0.0504741		0.0508208		0.0518162				0.1164		0.0496984		0.0495766		0.0630882
0.0587112		0.0563795		0.0499336				0.115202		0.0514122		0.0579244		0.0633696
0.0770233		0.0517915		0.0396107				0.108059		0.0491559		0.0464287		0.0602774
0.0657139		0.0543278		0.0340307				0.128496		0.0490402		0.0429025		0.0556189
0.0409877		0.0551802		0.038385				0.129489		0.0501746		0.0415798		0.0549391
0.0457222		0.0570007		0.0385929				0.119997		0.0516389		0.0514604		0.0597097
0.0415371		0.0522753		0.0461991				0.0952052		0.0512974		0.0503445		0.0563847
0.0433356		0.0555293		0.0409818				0.133439		0.0505174		0.0563606		0.0633398
0.0474391		0.0629967		0.0400341				0.123931		0.0434756		0.0603368		0.0663448
0.0383476		0.0553958		0.036447				0.114387		0.0430205		0.0606932		0.0781813
0.0359947		0.0554		0.0547197				0.110405		0.0503481		0.0494231		0.0738841
0.0500412		0.0523481		0.0441702				0.10032		0.0517632		0.0566985		0.0433059
0.0493249		0.0521186		0.0449229				0.116322		0.0473362		0.0518831		0.0598352
0.0461709		0.0652652		0.045083				0.104341		0.0445546		0.0530151		0.0593643
0.040944		0.0513355		0.0546354				0.119164		0.0359843		0.0487796		0.0464278
0.0451751		0.0565783		0.0398349				0.103065		0.0378251		0.0516172		0.063111
0.0326863		0.0660787		0.0470303				0.123812		0.0488962		0.0454443		0.0533951
0.031699		0.0600712		0.0345349				0.133239		0.0504229		0.0471156		0.0683761
0.0504044		0.0529576		0.0316845				0.123321		0.0532869		0.047698		0.0563307
0.0522014		0.0646202		0.0338262				0.109676		0.0546692		0.0605919		0.070706
0.0367604		0.0611533		0.0395691				0.104603		0.0487296		0.0538424		0.0632814
0.0411057		0.0554649		0.0467733				0.0941423		0.0511546		0.0623672		0.0616509
0.0428749		0.0608186		0.0423513				0.105531		0.0530015		0.0613068		0.0639853
0.0425204		0.0655027		0.0405534				0.108326		0.0502989		0.0556862		0.0739522
0.0707122		0.0548031		0.04133				0.100237		0.0503855		0.0607662		0.0691151
0.0843009		0.0568032		0.0372775				0.122398		0.0535733		0.0551371		0.0638472
0.0839808		0.0594036		0.0391993				0.07879		0.052259		0.0627081		0.0446622
0.0707025		0.0554353		0.0391001				0.0838649		0.0454429		0.0603247		0.0550923
0.0871987		0.0425068		0.0391308				0.0867656		0.0461458		0.0621552		0.0502566
0.0881902		0.0372536		0.0433249				0.118533		0.0415808		0.059618		0.0504824
0.0663913		0.0455613		0.0434078				0.130694		0.0427527		0.0561524		0.0491362
0.0840204		0.044581		0.0365187				0.13139		0.0434365		0.0588343		0.0514893
0.0897358		0.0471563		0.0373732				0.120807		0.0465382		0.0613534		0.0630413
0.0983228		0.0489238		0.0450452				0.107017		0.0469251		0.0632084		0.0561718
0.101525		0.0472428		0.0391079				0.129763		0.0494884		0.0496603		0.0615238
0.0945841		0.0463056		0.0374005				0.119066		0.0466893		0.0543733		0.0585515
0.0887758		0.038756		0.0400314				0.123729		0.0443198		0.056326		0.0644876
0.0894828		0.0452389		0.0397056				0.104924		0.048921		0.0530551		0.0600508
0.108249		0.0514362		0.055728				0.100524		0.0515009		0.052737		0.0620657
0.105767		0.0482654		0.0462831				0.105485		0.0525436		0.0523283		0.0542871
0.09938		0.0465057		0.045514				0.11189		0.0467095		0.0423654		0.0546355
0.101365		0.0461018		0.0564014				0.125246		0.0452097		0.0479594		0.0598976
0.118659		0.0632532		0.0431918				0.100765		0.0427873		0.054378		0.0557188
0.112995		0.0601474		0.0413288				0.167767		0.0464306		0.0607925		0.052882
0.111314		0.0640581		0.0387922				0.0927388		0.0511133		0.0572296		0.0594686
0.110669		0.0473602		0.0423647				0.0955922		0.0467615		0.0586202		0.0623205
0.100148		0.0509607		0.0412766				0.0983414		0.0442262		0.060009		0.0553613
0.0998099		0.0492182		0.0397307				0.1056		0.037538		0.0597056		0.0565106
0.105293		0.0499513		0.0391303				0.109561		0.0509142		0.0576147		0.0478755
0.10231		0.0518605		0.0375667				0.131963		0.0490954		0.0538796		0.0413244
0.091457		0.0463053		0.0376857				0.136125		0.0420498		0.0526956		0.0427205
0.0911499		0.0457314		0.0394602				0.119559		0.0511202		0.0529994		0.0551222
0.0992615		0.0519202		0.0359019				0.0838202		0.050442		0.0580746		0.0489106
0.0945083		0.0535312		0.0389406				0.0998467		0.0487712		0.0453953		0.0479219
0.102601		0.04607		0.0397945				0.11496		0.05059		0.0490341		0.060159
0.106825		0.0472942		0.0378122				0.11132		0.0477202		0.0494089		0.0588899
0.0933293		0.0510757		0.0381754				0.143223		0.0523334		0.0519365		0.0494249
0.0751858		0.0560717		0.0369631				0.143457		0.0570148		0.0564272		0.0579214
0.0845432		0.0509498		0.0436871				0.137425		0.0521384		0.0598768		0.0636872
0.0740245		0.0487546		0.0441923				0.117858		0.0495525		0.0578293		0.0640046
0.0565774		0.0526481		0.0465069				0.104362		0.049201		0.0623649		0.0629278
0.0616864		0.0485593		0.0472685				0.098748		0.0504777		0.0542102		0.0589006
0.0760725		0.0492758		0.0454585				0.119097		0.0558702		0.0503526		0.0541632
0.0841279		0.0496967		0.0423977				0.094332		0.0524541		0.0669964		0.0512883
0.0864548		0.0443469		0.0479851				0.0918887		0.0580132		0.0646226		0.0546395
0.0615707		0.0417667		0.0420024				0.112427		0.0498525		0.0619676		0.0642732
0.0775473		0.0370292		0.0372653				0.0990835		0.0477662		0.0572091		0.0742661
0.0563399		0.0408865		0.0366247				0.12215		0.0458938		0.0515843		0.0663047
0.0585671		0.0460832		0.039383				0.126198		0.0437012		0.0617451		0.079631
0.0553557		0.0482373		0.0417479				0.0848315		0.0485214		0.0640039		0.075385
0.054213		0.0454337		0.036682				0.0830459		0.0500532		0.0555755		0.0639433
0.0725203		0.044522		0.0457881				0.0970393		0.0504672		0.050295		0.066742
0.0715546		0.0516284		0.0370859				0.106524		0.054473		0.0661998		0.0701455
0.0610855		0.0510005		0.0467672				0.120961		0.0523424		0.0640177		0.0455265
0.0607152		0.0473104		0.0454203				0.126565		0.0511086		0.0623416		0.0486062
0.0637141		0.0436202		0.0381371				0.104489		0.0442309		0.0635642		0.050573
0.0625684		0.0399558		0.0475131				0.135678		0.0455461		0.0669866		0.0573954
0.0767797		0.0392881		0.0474856				0.158687		0.0383212		0.0682337		0.0506297
0.0774027		0.0479083		0.0490009				0.146538		0.0471777		0.0594749		0.0559275
0.0766972		0.0457192		0.0340089				0.137125		0.0462905		0.0594637		0.0578026
0.0787146		0.0413936		0.038728				0.114578		0.0374183		0.0558773		0.0554305
0.0758108		0.0435916		0.039728				0.107789		0.0503834		0.0491125		0.0564849
0.0816901		0.0525394		0.0421203				0.151892		0.0522525		0.0621646		0.054017
0.0798417		0.0515562		0.0403947				0.123581		0.0532998		0.0641919		0.0515903
0.0666167		0.0502691		0.0441183				0.186958		0.0537208		0.065801		0.0571028
0.0629089		0.0509856		0.0406128				0.142018		0.0467691		0.0490577		0.0469821
0.0646556		0.0505084		0.0371568				0.117532		0.0438935		0.0552316		0.0540718
0.0657563		0.0451893		0.0364934				0.0717069		0.0519271		0.0490954		0.0550155
0.0780026		0.049529		0.0380362				0.0723334		0.0358778		0.0393375		0.0534281
0.0751754		0.058942		0.0419239				0.0977889		0.0478315		0.0502434		0.0550507
0.079298		0.052918		0.0418384				0.0886626		0.0535472		0.052608		0.0510629
0.0730869		0.0492658		0.0415088				0.0977214		0.0479302		0.0533481		0.0534116
0.0760871				0.0392275				0.113794		0.0439572		0.0637089		0.0484299
0.0588242				0.0410084				0.115878		0.0365039		0.0598077		0.0462638
0.0725955				0.0416034				0.10065		0.0489675		0.0536868		0.0490646
0.0787412				0.0362642				0.0948353		0.0503443		0.0602886		0.0474233
0.0765387				0.0370423				0.115603		0.054966		0.0637597		0.0452647
0.0625837				0.0409889				0.118277		0.0598611		0.0612881		0.0470476
0.0511993				0.043122				0.114371		0.0523268		0.0533895		0.0417195
0.0704779				0.0427294				0.0908201		0.0596111		0.0524325		0.0506992
0.0628209				0.0416652				0.109461		0.0491125		0.05343		0.0515741
0.0532239				0.0452252				0.0904333		0.060501		0.0590738		0.0507308
0.061295				0.0447413				0.090698		0.0596706		0.0634042		0.0485707
0.0689677				0.0425662				0.0956022		0.0550648		0.0505088		0.0460291
0.0804335				0.043819				0.135718		0.0482132		0.0406764		0.0547434
0.0885034				0.045672				0.140954		0.0461077		0.0514356		0.0537419
0.0800056				0.0421991				0.14157		0.0461943		0.0497277		0.0475096
0.0848533				0.0337921				0.112282		0.0518439		0.0504068		0.0382129
0.0698968				0.0306565				0.103463		0.0429659		0.058291		0.0403187
0.0878172				0.0443593				0.113289		0.0482797		0.0545896		0.0584745
0.09803				0.0493099				0.119265		0.0482515		0.0583666		0.0429228
0.109101				0.0441839				0.0818095		0.040437		0.0536615		0.0505494
0.0945273				0.0455499				0.1048		0.0444232		0.0539164		0.0508879
0.101104				0.0452388				0.116229		0.0524894		0.0512432		0.0547918
0.099804				0.0527356				0.117265		0.048973		0.0460293		0.0487009
0.0928893				0.0449611				0.106107		0.043009		0.0550107		0.0532379
0.091404				0.0441653				0.130848		0.0467785		0.057933		0.0530673
0.0997725				0.0484359				0.12196		0.048051		0.0503108		0.0473345
0.101598				0.0486947				0.124322		0.0430225		0.0555826		0.053915
0.0967093				0.0496246				0.0925845		0.0420698		0.0577972		0.0539215
0.0835963				0.0374202				0.126254		0.0371712		0.057978		0.0480749
0.0877537				0.0381717				0.157257		0.0470193		0.051626		0.0576636
0.101694				0.0331674				0.158231		0.0498293		0.0470366		0.0577773
0.0915616				0.0376063				0.136788		0.0522224		0.0493394		0.0532707
0.106156				0.0418589				0.128531		0.0577849		0.0418258		0.0515544
0.122758				0.0436661				0.113323		0.0511942		0.0448296		0.0501922
0.11018				0.0441373				0.134754		0.0511186		0.0508319		0.0484418
0.106091				0.0475721				0.111063		0.0478619		0.0585923		0.0481228
0.0990841				0.0420834				0.116573		0.0509802		0.0591924		0.0519895
0.103395				0.0516797				0.148612		0.0536786		0.0592671		0.0526386
0.101845				0.0511063				0.136637		0.0491747		0.0583897		0.0549765
0.106911				0.0433403				0.128494		0.0508636		0.0616332		0.0552245
0.0981166				0.0436386				0.0765037		0.0624953		0.0512145		0.0529674
0.093501				0.0453658				0.0857766		0.0567374		0.0638834		0.0565336
0.0974469				0.0449398				0.0862259		0.0491113		0.060383		0.0536018
0.105124				0.0404264				0.0861095		0.0389251		0.0613424		0.0565894
0.104357				0.0447877				0.0778368		0.0459687		0.0544969		0.0532851
0.0768863				0.0558438				0.0799348		0.046792		0.0451764		0.0587429
0.0721956				0.0506157				0.0965037		0.051371		0.0445767		0.0620596
0.0838006				0.0454533				0.113245		0.0484259		0.055163		0.0560924
0.0933055				0.0355147				0.106182		0.0406118		0.0571337		0.0599257
0.0917069				0.0400805				0.122296		0.0413314		0.0590821		0.0591511
0.0984804				0.0453168				0.128369		0.043696		0.051463		0.0458912
0.103801				0.0437245				0.11623		0.0491288		0.0617425		0.0507368
0.0963612				0.0422183				0.113519		0.0485927		0.0598466		0.0437029
0.107203				0.0478745				0.114169		0.0437674		0.0587397		0.0501161
0.113642				0.0456117				0.117132		0.036977		0.0602371		0.0516811
0.109467				0.0477923				0.109751		0.0415965		0.0584183		0.0503167
0.116261				0.0458866				0.100973		0.0408833		0.0585821		0.0498277
0.117921				0.0440575				0.107693		0.043071		0.0599052		0.050305
0.11286				0.0382871				0.120671		0.0484879		0.0621625		0.0708013
0.0971065				0.0406022				0.176233		0.0550666		0.053656		0.0631676
0.109035				0.043076				0.171527		0.0580125		0.0505702		0.0578401
0.101762				0.0344175				0.136389		0.0526996		0.0460833		0.0589823
0.0995476				0.0338754				0.146812		0.064389		0.0528257		0.0625343
0.0886501				0.0419817				0.11596		0.0522055		0.0547825		0.0647877
0.0764447				0.0374216				0.14906		0.0398896		0.0580795		0.0617204
0.0923711				0.035605				0.176774		0.0520089		0.0659083		0.061206
0.0913657				0.0425697				0.122921		0.0530086		0.0621868		0.0583309
0.0578623				0.0428223				0.137143		0.046961		0.0611228		0.0661299
0.0590017				0.0502195				0.146277		0.0665876		0.0617152		0.0685467
0.0640119				0.0520891				0.120568		0.0571256		0.0699057		0.0604862
0.0754099				0.051341				0.112204		0.0571753		0.0681762		0.0591801
0.0690427				0.0479924				0.142321		0.0504985		0.0599673		0.0649387
0.0752977				0.0354602				0.091389		0.0500767		0.0574598		0.0627497
0.0778128				0.0353935						0.0526509		0.0565927		0.0605426
0.0856818				0.0407408						0.0514801		0.0555395		0.0564048
0.0510274				0.0426453						0.0450096		0.0602442		0.057881
0.057964				0.0460414						0.0492774		0.0569511		0.0639159
0.0715849				0.0453971						0.0458207		0.0500529		0.0580305
0.0595647				0.0416745						0.0398187		0.044926		0.0570486
0.0609302				0.0351056						0.0397593		0.0463622		0.0595864
0.0688795				0.0319591						0.0437386		0.050859		0.0538993
0.0767203				0.0381804						0.0480325		0.0599766		0.05781
0.0689506				0.037103						0.0492818		0.0653197		0.060777
0.0758021				0.0434867						0.0445525		0.0541592		0.0609119
0.0646299				0.034939						0.0490162		0.0524424		0.0595052
0.0861861				0.0418696						0.052784		0.0494222		0.0554276
0.0739605				0.0382737						0.0498206		0.0546665		0.0583854
0.0724869				0.0409972						0.0452769		0.0557788		0.057541
0.066478				0.0418257						0.0513623		0.0623543		0.0454397
0.0591002				0.0498087						0.0513924		0.0548589		0.0660573
0.0758666				0.0473096						0.0513777		0.0423406		0.0631208
0.0722898				0.0551438						0.0485154		0.0561966		0.0601778
0.049469				0.0487308						0.041009		0.054864		0.055461
0.0487095				0.0389307						0.0495943		0.0609212		0.0509737
0.0620576				0.0418035						0.0510781		0.0527298		0.064961
0.0798648				0.0402526						0.0501315		0.0527123		0.0604062
0.094504				0.041343						0.0452708		0.0518496		0.0528368
0.0976288				0.0381365						0.0539765		0.066423		0.0566835
0.100803				0.0376801						0.0526049		0.0586346		0.0523813
0.0757305				0.0377696						0.0529209		0.0536543		0.058762
0.0797221				0.036495						0.0573362		0.0623102		0.0464496
0.0578104				0.0475686						0.0508098		0.0634684		0.0542112
0.0621804				0.0441744						0.0520661		0.0686404		0.0598095
0.079759				0.0395144						0.0504995		0.0571643		0.0524833
0.0807931				0.0378118						0.0518068		0.0602981		0.0530956
0.0839134				0.0378661						0.0422266		0.0651927		0.0628083
0.0684176				0.0387105						0.0514403		0.0639038		0.074268
0.0723188				0.0378472						0.0401476		0.0592944		0.0701094
0.0666298				0.0445113						0.0534678		0.0571951		0.0566033
0.0525085				0.0440707						0.0483744		0.061978		0.0577134
0.0602916				0.0527655						0.0475675		0.0664674		0.0557789
0.0559084				0.0574517						0.0536733		0.0663571		0.0529821
0.0642472				0.0566747						0.0564099		0.049023		0.0599156
0.0615077				0.0556162						0.0492989		0.0566922		0.0618788
0.0641972				0.0397068						0.0512997		0.0546284		0.0478498
0.0729554				0.0428471						0.0554465		0.0607454		0.0597157
0.0799732				0.0403937						0.0554451		0.0584809		0.0614034
0.0833914				0.0400527						0.0561503		0.0586993		0.058442
0.0740113				0.0423642						0.0513664		0.0583431		0.0483615
0.0611271				0.0492633						0.0488005		0.0522235		0.0487783
0.0782711				0.0508099						0.0513587		0.0481786		0.0522124
0.0679529				0.0507763						0.0524496		0.0424982		0.0392943
0.0754294				0.0486111						0.0519035		0.0416842		0.0486491
0.0887717				0.0536531						0.0523871		0.0562274		0.0531671
0.0895969				0.0419585						0.0579637		0.0575713		0.0669373
0.0818299				0.0496412						0.059808		0.0583673		0.0731269
0.0869218				0.0483514						0.0464138		0.0573865		0.0718183
0.0838031				0.0573398						0.0610104		0.044335		0.0589279
0.0910477				0.0517529						0.0454971		0.0435993		0.0603036
0.0809467				0.0496813						0.0444729		0.0457594		0.0603224
0.0823202				0.0533588						0.0525343		0.0486573		0.0573299
0.0708224				0.0495413						0.0558167		0.0645191		0.0645946
0.0591535				0.0556122						0.0609289		0.0599388		0.0647056
0.0583127										0.0560809		0.0628449		0.0674578
0.0502678										0.0555629		0.0634749		0.0676992
0.0403537										0.0588407		0.0630853		0.0674897
0.0647177										0.0570194		0.0700001		0.0694869
0.0805758										0.0518497		0.0647349		0.0588927
0.0768698										0.0566161		0.0680973		0.0599095
0.0546364										0.0541066		0.065411		0.0702224
0.0592367										0.0486129		0.0592323		0.0605565
0.0581357										0.0520968		0.0574804		0.0454073
0.071851												0.0613955		0.0564306
0.04934												0.0624282		0.0534078
0.0488612												0.0665675		0.0635783
0.0627356												0.0744485		0.0644662
0.0729069												0.0735141		0.0625391
0.0626439												0.0705646		0.0517468
0.0746604												0.057246		0.0398176
0.0774672												0.0611046		0.0450053
0.0728397												0.0538387		0.0483209
0.0728314												0.0630393		0.0389393
0.0689808												0.0557585		0.0488282
0.0752611												0.0471683		0.0485318
0.0719358												0.0500982		0.0548497
0.0588839												0.0608761		0.0572707
0.11076												0.0562127		0.0616085
0.0984333												0.0560704		0.0593599
0.091601												0.0572531		0.0541768
0.0983627												0.0556373		0.047813
0.0789499												0.0545718		0.0509481
0.0916666												0.0550126		0.0547662
0.0967785												0.0573917		0.0568414
0.109373												0.0576139		0.0577184
0.0959645												0.0589966		0.0460221
0.0932293												0.0586175		0.0488058
0.107063												0.0443335		0.0545159
0.0882094												0.0546055		0.0550944
0.0757433												0.058282		0.0534113
0.0871189												0.0535464		0.0550804
0.103779												0.0558084		0.0553807
0.103312												0.0551968		0.0539087
0.101131												0.0526476		0.0553496
0.0815144												0.0606396		0.0587109
0.0572479												0.058327		0.0478301
0.0586502												0.0610025		0.0451206
0.0734251												0.0566896		0.0477348
0.0829886												0.0589796		0.0563616
0.0894493												0.0587606		0.0809103
0.0945725												0.0495867		0.0781254
0.100181												0.0514702		0.061931
0.101229												0.051847		0.0577292
0.0990539												0.0585199		0.0595693
0.118693												0.0715611		0.063774
0.109648												0.0729063		0.0560538
0.0796601												0.0525641		0.0481954
0.0979997												0.0555416		0.0538899
0.103792												0.0469867		0.0399782
0.132856												0.0550659		0.0589116
0.126966												0.0682469		0.0596469
0.0798923												0.0582304		0.0569517
0.108471												0.0699596		0.0597399
0.109204												0.055963		0.0641218
0.112113												0.0463018		0.0570965
0.0930554												0.0532839		0.0495095
0.0933907												0.0509207		0.0509716
0.082956												0.0572053		0.0661983
0.0733724												0.0569679		0.0633019
0.084886												0.0681046		0.0562123
0.0615337												0.0665053		0.0623293
0.0772239												0.0584781		0.0601711
0.0687333												0.0577615		0.0495055
0.0649254												0.0627603		0.0534422
0.0494461												0.0637009		0.0398472
0.0649772												0.0627127		0.0490545
0.0765768												0.0604802		0.0508732
0.0637333												0.0556675		0.0518842
0.0557049												0.0472135		0.0456651
0.0726499												0.0574974		0.049352
0.0746393												0.0478235		0.0411052
0.0754099												0.0441952		0.0399528
0.0635195												0.0508799		0.0470406
0.0587103												0.0491116		0.0523664
0.0732168												0.052345		0.0504853
0.0491524												0.0507963		0.0452434
0.0705541												0.0490253		0.044069
0.0736066												0.0551717		0.0514292
0.0624514												0.0587286		0.0513447
0.0769421												0.0559081		0.0501744
0.0726538												0.0508688		0.0534343
0.0591759												0.0475938		0.0524064
0.0521486												0.0509763		0.0508474
0.0642105												0.0570283		0.0506957
0.0674789												0.0571935		0.0490445
0.0730843												0.0562674		0.0410733
0.0768969												0.0560065		0.0412504
0.0749415												0.0610538		0.045946
0.0519029												0.0590118		0.0504609
0.0679946												0.0483374		0.0484339
0.0689585												0.0508165		0.047469
0.056949												0.0430539		0.052799
0.0630591												0.0479374		0.0445921
0.0560627												0.0553075		0.0543711
0.0498454												0.0586486		0.0585141
0.0635431												0.0567767		0.0543291
0.0500126												0.0468194		0.0531312
0.0580214												0.0462395		0.0484093
0.0496489												0.0512365		0.0406951
0.0454927												0.0544379		0.0535542
0.0759247												0.0457936		0.0518344
0.0881947												0.0508457		0.04665
0.0803486												0.0448667		0.0526883
0.0843543												0.0495018		0.0550783
0.0690673												0.0468484		0.0615203
0.0610306												0.0525637		0.0528601
0.0701387												0.0579981		0.0579379
0.063295												0.0566774		0.0590727
0.0635034												0.0556458		0.0438365
0.079047												0.0480375		0.0474034
0.0784297												0.0467778		0.0485748
0.0876738												0.0512114		0.0588194
0.0920119												0.0490764		0.0434851
0.0796851												0.0450198		0.0556215
0.0765591												0.0393528		0.0550149
0.0730906												0.043019		0.0615939
0.0672655												0.047477		0.058898
0.101897												0.0500499		0.0554527
0.100782												0.0486492		0.0669253
0.101095												0.0582067		0.0679152
0.0967798														0.0576385
0.0833517														0.059299
0.097736														0.0411421
0.102041														0.0517938
0.0932723														0.0520752
0.08441														0.0581452
0.0684989														0.0558611
0.0914805														0.0568745
0.100718														0.0475395
0.0974936														0.0494268
0.0763197														0.0587036
0.0795405														0.0558436
0.0597013														0.0520661
0.0658501														0.0544095
0.0850637														0.0496928
0.067668														0.0499313
0.0775871														0.0512272
0.0948062														0.050597
0.0917946														0.0516986
0.0718382														0.0443672
0.12487														0.0415957
0.113971
0.106509
0.102078
0.0840929
0.0887116
0.0645989
0.0549555
0.0628725
0.0780559
0.0635926
0.0744968
0.053598
0.0467231
0.0397702
0.0528873
0.0627984
0.0500746
0.0597541
0.0601362
0.0758699
0.0822974
0.0831639
0.079929
0.0638609
0.0637113
0.0688412
0.0756117
0.0708577
0.0549042
0.0459893
0.0651033
0.0730206
0.0712721
0.0794558
0.0908464
0.083833
0.0924449
0.0728717
0.0815195
0.0732751
0.0613976
0.0625199
0.0846301
0.0717126
0.0771149
0.0862481
0.0490718
0.0618778
0.0380252
0.0445565
0.0496205
0.0490857
0.0436924
0.0565774
0.0559158
0.045647
0.0600479
0.0583296
0.0590188
0.0459389
0.0457911
0.0392645
0.0519632
0.0431544
0.0453097
0.0568049
0.056165
0.0589234
0.0583087
0.0575872
0.0565737
0.0512708
0.0546701
0.0425806
0.0529627
0.0440444
0.0671997
0.0593651
0.069
0.0539738
0.047209
0.0496664
0.0657407
0.0754002
0.0742368
0.0758136
0.0803369
0.0724776
0.0609588
0.064896
0.045848
0.0576181
0.0625298
0.0609366
0.0874649
0.0906852
0.0765662
0.0788779
0.0699858
0.0740643
0.0546844
0.082293
0.0726573
0.0532264
0.0785151
0.0625329
0.0691781
0.056594
0.0577942
0.0644631
0.0456868
0.0501613
0.0459181
0.0540994
0.0629637
0.0687135
0.0541359
0.0719565
0.0739746
0.0780008
0.0889406
0.0681227
0.0832129
0.0536311
0.0755882
0.0793273
0.071926
0.0575841
0.0963377
0.0730826
0.078646
0.102106
0.081678
0.0844683
0.102849
0.096384
0.0738108
0.0881992
0.0979562
0.101293
0.102275
0.0589354
0.0660929
0.0821727
0.0625738
0.0414916
0.05046
0.0671783
0.0628547
0.075668
0.0832711
0.0761942
0.073752
0.081747
0.0761868
0.0758815
0.0839835
0.0820816
0.0865244
0.0874183
0.0826048
0.0617349
0.0789452
0.083754
0.0862363
0.0668641
0.0838867
0.0892534
0.0864867
0.081216
0.0781961
0.0917659
0.0742238
0.0812087
0.061197
0.0546955
0.0746636
0.071933
0.054435
0.06635
0.0565632
0.0654328
0.0828282
0.0766009
0.0758276
0.0670795
0.0711321
0.0659236
0.0732729
0.0779419
0.0806916
0.0701088
0.0576221
0.0707975
0.0421717
0.0442857
0.0523988
0.0642654
0.0612825
0.0579158
0.0838377
0.0703274
0.0677722
0.062592
0.0879751
0.065229
0.0482827
0.0473513
0.0763533
0.0814614
0.0731794
0.0695327
0.073526
0.0776113
0.0610482
0.0614236
0.0772749
0.082754
0.0776625
0.057196
0.057077
0.053498
0.0730138
0.0713885
0.083064
0.0697626
0.0919535
0.0861682
0.072437
0.0645462
0.0859593
0.0731802
0.0764002
0.0737329
0.0555527
0.063336
0.0643253
0.0655569
0.0478999
0.0479659
0.0615985
0.0564834
0.0479276
0.0670878
0.0768762
0.0824526
0.0820331
0.0727335
0.0752854
0.0705459
0.0763268
0.0782184
0.0829034
0.0701889
0.0595825
0.0775642
0.0656045
0.0719044
0.0536738
0.0418288
0.0676673
0.0556785
0.0427666
0.0544924
0.0447684
0.064209
0.0506
0.0480862
0.0687075
0.0638136
0.063137
0.0533854
0.0394617
0.0276879
0.0471496
0.0592041
0.0663279
0.0560731
0.0450739
0.0537842
0.0501442
0.0497879
0.0664494
0.0936097
0.0862798
0.0456264
0.0622993
0.0811441
0.0803935
0.0583212
0.0655706
0.073374
0.0657175
0.0677118
0.0549263
0.0486452
0.0814549
0.0868248
0.0696986
0.052982
0.0555183
0.0778402
0.0679825
0.0642716
0.0694939
0.069025
0.068572
0.0497337
0.0719508
0.0793478
0.0605364
0.0887597
0.0852663
0.0475846
0.053249
0.0786192
0.0801214
0.0609966
0.0425045
0.0496333
0.0704476
0.0826246
0.0750132
0.0622168
0.0658761
0.038933
0.070568
0.0743598
0.0799041
0.0782795
0.0865301
0.0862606
0.0557562
0.0602718
0.0751427
0.0596113
0.0835346
0.0717113
0.0507457
0.0332409
0.0594227
0.0749105
0.0764058
0.0609969
0.0574982
0.0540691
0.0708124
0.085012
0.0856754
0.0802182
0.0750855
0.0432018
0.054353
0.0500391
0.0384667
0.041241
0.0583263
0.0636982
0.0597923
0.057821
0.0564994
0.0589244
0.0732446
0.076801
0.0812089
0.0781059
0.076591
0.0562506
0.0714894
0.0595278
0.0745831
0.0760867
0.0773586
0.0497323
0.0679309
0.0544438
0.0424913
0.0442218
0.0581385
0.070926
0.066584
0.0679326
0.05893
0.0789157
0.0770129
0.0571155
0.0579253
0.0591667
0.0941564
0.0846598
0.0607606
0.072234
0.0504072
0.0687402
0.0692288
0.0672701
0.0478557
0.0469617
0.0530404
0.0634356
0.0699432
0.0699247
0.0555084
0.0437316
0.0496903
0.0467024
0.0679838
0.0776905
0.0582726
0.0759263
0.0680318
0.0801897
0.0714661
0.0530751
0.0706175
0.0643407
0.0574665
0.0638616
0.0835388
0.0759586
0.0837722
0.0898734
0.0849646
0.0867013
0.0862757
0.0858066
0.0649696
0.0790356
0.0867916
0.062281
0.0678172
0.0778569
0.0628285
0.0618552
0.0751694
0.0542214
0.0628684
0.0899999
0.0898473
0.0852305
0.0691677
0.070346
0.0763074
0.0610843
0.0671627
0.0744909
0.0943305
0.0988262
0.0635715
0.0740626
0.0942512
0.0613754
0.0624625
0.0725297
0.0761079
0.0628564
0.0863296
0.0909521
0.0817066
0.0776821
0.0560126
0.0702029
0.080414
0.0914321
0.0989019
0.0742059
0.0959393
0.0935746
0.0988834
0.0795368
0.095605
0.0921946
0.0888031
0.0933234
0.0827529
0.0567291
0.0529037
0.0828889
0.0924395
0.088277
0.0512227
0.0677174
0.0814438
0.0387841
0.0523832
0.0654901
0.0698635
0.0824869
0.0815925
0.0807071
0.0641854
0.0590846
0.0435681
0.0575509
0.0488483
0.0576257
0.0676415
0.0734794
0.0740048
0.0662664
0.0784764
0.0677758
0.0729229
0.0569087
0.062616
0.0516529
0.0682522
0.0693527
0.0784982
0.0889433
0.0855851
0.0750584
0.0762979
0.0847493
0.0798799
0.0680279
0.0794622
0.072194
0.0609046
0.0517008
0.0673648
0.0651183
0.0676508
0.082618
0.0869752
0.0858786
0.0914345
0.0990842
0.100416
0.0937302
0.0889034
0.083021
0.0992125
0.0870258
0.0831913
0.0866034
0.0837765
0.0651689
0.0525744
0.0818115
0.0918402
0.0936813
0.0925249
0.0840336
0.0708594
0.0535361
0.0968742
0.104387
0.123301
0.103674
0.100021
0.0947437
0.0938256
0.0845714
0.0992605
0.0973228
0.100557
0.0922685
0.0968006
0.0957369
0.0881677
0.0648632
0.069836
0.061165
0.0698117
0.0794643
0.0817861
0.0963973
0.0800638
0.0792296
0.080447
0.0831979
0.0803825
0.075245
0.0590683
0.0793581
0.0749781
0.0566247
0.06962
0.059448
0.0835946
0.0866662
0.0799887
0.0836833
0.0955702
0.0998531
0.100271
0.0791632
0.0940887
0.099087
0.0927866
0.105899
0.0943852
0.107416
0.0944296
0.0759625
0.0717167
0.0945056
0.0771203
0.0743149
0.068091
0.0917682
0.0626992
0.0533271
0.0737457
0.0726918
0.0697662
0.0812489
0.095983
0.0638585
0.072996
0.0773154
0.0941292
0.054677
0.0451431
0.0580269
0.0709532
0.0653744
0.0615587
0.067453
0.0743473
0.0700143
0.0747964
0.0588467
0.0860402
0.0752746
0.0817689
0.0961147
0.0773972
0.073487
0.0731644
0.0553089
0.083186
0.0693373
0.0713976
0.0792254
0.0757277
0.074172
0.0673264
0.0593843
0.074782
0.0564257
0.0686565
0.0603493
0.0479647
